# Supplementary material for: Linking genetic, metabolic, and phenotypic diversity among Saccharomyces cerevisiae strains using multi-omics associations
Source: Gigascience. 2019 Jan 31;8(4):giz015. doi: 10.1093/gigascience/giz015 (PMC6446221; doi:10.1093/gigascience/giz015)
Supplement: Supplemental Files [file giz015_supplemental_files.zip]

Archive with 7 entries (7 files):
- Dataset_S1.xlsx
- Dataset_S2.xlsx
- Dataset_S3.xlsx
- Dataset_S5.xlsx
- Dataset_S6.xlsx
- SC_SI.docx
- SC_SI_tracing.docx
