# Supplementary material for: Linking genetic, metabolic, and phenotypic diversity among Saccharomyces cerevisiae strains using multi-omics associations
Source: Gigascience. 2019 Jan 31;8(4):giz015. doi: 10.1093/gigascience/giz015 (PMC6446221; doi:10.1093/gigascience/giz015)
Supplement: Supplemental Files [file giz015_supplemental_files.zip › Dataset_S1.xlsx]

## Sheet: pH Parameters
			MEANS					SD					NUMBER OF DATA POINTS
Strain	Concentration/Level	Unit	Lag phase (h)	Growth duration (h)	Average growth rate (1/h)	Number of generations	Maximum specific growth rate (1/h)	Lag phase (h)	Growth duration (h)	Average growth rate (1/h)	Number of generations	Maximum specific growth rate (1/h)	Lag phase (h)	Growth duration (h)	Average growth rate (1/h)	Number of generations	Maximum specific growth rate (1/h)
AL1	3		4.50737	10.8095	0.290768	4.47921	0.385154	1.02345	1.43315	0.0501132	0.45195	0.0550494	8	8	8	8	8
AL1	4.5		3.41858	8.97575	0.320892	4.09647	0.492723	0.752586	0.928622	0.0652647	0.506949	0.0430326	6	6	6	6	6
AL1	5.5		3.6475	8.26129	0.363706	4.29247	0.485017	0.759201	1.09041	0.0606839	0.477907	0.0263788	7	7	7	7	7
AL1	7		6.7155	9.72625	0.30313	4.25642	0.349945	2.34012	0.765856	0.049941	0.601253	0.0501604	4	4	4	4	4
AL3-h	3		9.49769	23.698	0.112623	3.83011	0.23604	2.74324	3.89727	0.0133741	0.65205	0.0211435	8	8	8	8	8
AL3-h	4.5		5.83058	12.7122	0.251668	4.58556	0.379521	1.18048	1.77552	0.0405451	0.666061	0.0674985	6	6	6	6	6
AL3-h	5.5		4.78767	9.74675	0.348889	4.82135	0.4357	0.838547	1.52048	0.0600061	0.309803	0.0222339	6	6	6	6	6
AL3-h	7		8.1419	10.9306	0.291523	4.58207	0.35099	1.2778	1.85861	0.0505839	0.831958	0.0437601	5	5	5	5	5
CA1	3		4.05588	10.4228	0.325578	4.83524	0.406101	0.443769	1.14934	0.0601454	0.45275	0.0537586	8	8	8	8	8
CA1	4.5		3.39458	9.39983	0.325233	4.30269	0.540886	0.829827	1.12822	0.0917806	0.849358	0.0342772	6	6	6	6	6
CA1	5.5		2.83375	9.34267	0.351893	4.73683	0.537346	0.651788	0.931883	0.0384754	0.549784	0.0324643	6	6	6	6	6
CA1	7		4.24125	9.14687	0.334773	4.33148	0.447527	1.32589	1.193	0.0820674	0.565681	0.079766	4	4	4	4	4
CBS7960	3		3.57994	10.1851	0.283877	4.0798	0.430692	0.674472	2.00063	0.0502579	0.476197	0.0555299	8	8	8	8	8
CBS7960	4.5		2.82392	8.55242	0.311808	3.67775	0.497862	0.579255	2.25189	0.0861592	0.58249	0.11471	6	6	6	6	6
CBS7960	5.5		3.22243	8.67357	0.328183	3.87302	0.555519	0.723968	2.72289	0.0739831	0.279106	0.0679442	7	7	7	7	7
CBS7960	7		4.59133	8.96417	0.324679	4.09471	0.473237	0.541651	1.69598	0.0808052	0.469289	0.0525227	3	3	3	3	3
CEN.PK 113-7D	3		3.98875	9.15994	0.336799	4.44024	0.440141	0.751085	1.20744	0.0498749	0.607735	0.0538587	8	8	8	8	8
CEN.PK 113-7D	4.5		3.443	8.60392	0.320683	3.93818	0.46734	1.02922	1.0676	0.0522788	0.351776	0.0675188	6	6	6	6	6
CEN.PK 113-7D	5.5		4.49095	8.32257	0.34499	4.13749	0.47149	0.858217	0.837272	0.0462363	0.361403	0.0646405	5	5	5	5	5
CEN.PK 113-7D	7		7.597	18.6778	0.139378	3.75244	0.23632	2.42097	2.20438	0.0092813	0.457557	0.0389492	3	3	3	3	3
CLIB215	3		4.28175	14.5646	0.193929	3.98996	0.382386	1.18908	2.47927	0.03445	0.540957	0.0478687	8	8	8	8	8
CLIB215	4.5		3.43033	11.6117	0.221341	3.65745	0.394962	1.08403	1.15166	0.0376449	0.348253	0.0380881	6	6	6	6	6
CLIB215	5.5		3.4945	11.312	0.229759	3.756	0.378725	0.795081	0.984191	0.0270248	0.563909	0.0462293	7	7	7	7	7
CLIB215	7		4.7986	12.298	0.187801	3.33474	0.269608	1.16937	0.892955	0.0312868	0.541813	0.0469396	5	5	5	5	5
CLIB324	3		3.99581	16.2062	0.176112	4.03598	0.444866	1.09646	2.532	0.0358443	0.648425	0.0550359	8	8	8	8	8
CLIB324	4.5		3.76817	9.42442	0.328657	4.43756	0.52751	1.50665	0.535596	0.0554859	0.5089	0.0583554	6	6	6	6	6
CLIB324	5.5		3.686	8.41507	0.373471	4.51705	0.588232	1.11536	0.645077	0.0426812	0.391127	0.0854576	7	7	7	7	7
CLIB324	7		5.55833	11.3262	0.270868	4.35104	0.45599	0.821711	1.35717	0.0672014	0.6292	0.060168	3	3	3	3	3
CLIB382	3		3.62469	9.07212	0.359324	4.68713	0.524167	0.61069	0.938395	0.0472088	0.529304	0.0782832	8	8	8	8	8
CLIB382	4.5		3.04242	8.56483	0.344156	4.14082	0.576289	0.780181	1.52921	0.0807747	0.590136	0.08609	6	6	6	6	6
CLIB382	5.5		3.47745	7.76641	0.374882	4.20743	0.557809	0.803921	0.743729	0.036164	0.421636	0.0462269	7	7	7	7	7
CLIB382	7		4.8667	9.9992	0.273268	3.9276	0.307909	1.44802	1.12035	0.0676216	0.880557	0.0615217	5	5	5	5	5
DBVPG1373	3		4.36657	58.4356	0.0402468	3.30834	0.102522	1.15813	8.02836	0.00998292	0.686756	0.0223566	7	7	7	7	7
DBVPG1373	4.5		5.2016	21.7714	0.132437	4.10029	0.17347	2.4032	2.64543	0.0160285	0.330071	0.0255027	5	5	5	5	5
DBVPG1373	5.5		5.82107	17.4671	0.146996	3.6814	0.288225	2.04129	1.81457	0.0192882	0.382537	0.055375	7	7	7	7	7
DBVPG1373	7		5.594	17.5523	0.138401	3.55077	0.162772	1.24605	1.68805	0.0243598	0.917433	0.0347202	5	5	5	5	5
DBVPG1788	3		3.4295	15.2892	0.191127	4.11536	0.49165	1.03951	2.91411	0.0348624	0.585536	0.108444	8	8	8	8	8
DBVPG1788	4.5		3.2373	8.5174	0.345142	4.24239	0.69283	0.59727	0.769517	0.0851269	1.06476	0.0931255	5	5	5	5	5
DBVPG1788	5.5		3.65221	8.71207	0.351754	4.39367	0.656874	0.824916	0.530829	0.0466369	0.407231	0.033392	7	7	7	7	7
DBVPG1788	7		5.7021	10.3402	0.321865	4.628	0.417302	1.83261	1.97538	0.0885705	0.451376	0.0774084	5	5	5	5	5
DBVPG6044	3		3.873	16.9174	0.178872	4.30058	0.448591	0.857383	1.90254	0.039255	0.710446	0.0856233	8	8	8	8	8
DBVPG6044	4.5		3.31	9.40583	0.317592	4.0819	0.720577	0.586689	2.46919	0.0891895	0.607047	0.0850205	6	6	6	6	6
DBVPG6044	5.5		3.31608	8.5345	0.363839	4.45481	0.698303	0.765866	0.728602	0.0502491	0.424133	0.0441804	6	6	6	6	6
DBVPG6044	7		5.0298	10.4476	0.277618	4.12652	0.362257	0.943585	1.47239	0.0726923	0.945344	0.059522	5	5	5	5	5
DBVPG6765	3		3.80471	11.6509	0.302079	5.06082	0.516506	0.671532	1.92214	0.0326702	0.785276	0.0800868	7	7	7	7	7
DBVPG6765	4.5		3.09625	6.92825	0.402422	3.91609	0.625487	0.965278	1.45679	0.0797093	0.500947	0.0989214	6	6	6	6	6
DBVPG6765	5.5		3.39013	6.47082	0.437459	4.09004	0.540724	0.627811	0.901434	0.0486675	0.56834	0.0505289	6	6	6	6	6
DBVPG6765	7		3.7344	8.8572	0.302523	3.79804	0.421979	1.65306	1.9506	0.0698563	0.781786	0.0814515	5	5	5	5	5
Ethanol Red	3		4.40575	11.1661	0.276016	4.30933	0.388779	1.00106	1.88042	0.0685257	0.526634	0.0592851	8	8	8	8	8
Ethanol Red	4.5		3.4955	7.7115	0.330902	3.65345	0.513736	1.26126	1.13979	0.0471765	0.484996	0.0434739	6	6	6	6	6
Ethanol Red	5.5		4.102	7.93608	0.3651	4.20806	0.450348	0.844413	0.761902	0.0459529	0.682832	0.0521893	6	6	6	6	6
Ethanol Red	7		4.2542	8.9204	0.293945	3.75776	0.398685	0.916195	1.79623	0.0736991	0.99728	0.0483183	5	5	5	5	5
GDB 135-h	3		4.0785	11.3449	0.293644	4.75612	0.444678	1.10441	1.95025	0.0371522	0.55444	0.0700211	7	7	7	7	7
GDB 135-h	4.5		3.68237	8.2705	0.381683	4.52376	0.583531	0.249732	0.940384	0.0385823	0.181521	0.0746083	4	4	4	4	4
GDB 135-h	5.5		15.1431	20.8606	0.167961	4.44803	0.235768	9.50415	6.99198	0.0814178	0.446304	0.0324178	5	5	5	5	5
GDB 135-h	7		18.9343	37.4083	0.0806302	4.36544	0.131463	4.4473	2.82791	0.00903097	0.765843	0.0324405	3	3	3	3	3
GDB 325	3		3.17612	8.94431	0.217358	2.75715	0.339794	0.966703	1.38524	0.0470555	0.41334	0.0791512	8	8	8	8	8
GDB 325	4.5		3.33567	7.36142	0.406715	4.2046	0.6603	0.927676	0.997652	0.109902	0.698284	0.0795095	6	6	6	6	6
GDB 325	5.5		4.01979	6.84236	0.429289	4.21685	0.626909	1.11193	0.441392	0.0804484	0.554161	0.0698985	7	7	7	7	7
GDB 325	7		4.5295	8.76587	0.349413	4.3635	0.39563	0.545848	2.05758	0.0647389	0.789298	0.0483773	4	4	4	4	4
GDB 379	3		3.53507	9.65114	0.342325	4.74312	0.573922	1.03992	0.760706	0.0476404	0.488791	0.080389	7	7	7	7	7
GDB 379	4.5		3.36225	7.03192	0.434214	4.36849	0.707	0.798619	0.647262	0.0860713	0.593445	0.110856	6	6	6	6	6
GDB 379	5.5		3.34193	7.45964	0.421072	4.51444	0.63952	0.979304	0.530146	0.0755346	0.60692	0.0743958	7	7	7	7	7
GDB 379	7		5.09537	11.3914	0.230109	3.74916	0.293152	1.15763	2.16511	0.0398359	0.757594	0.0719671	4	4	4	4	4
KK:YS2-h	3		7.2105	16.8947	0.203917	4.94077	0.266969	1.72007	1.48887	0.027896	0.430411	0.0487627	8	8	8	8	8
KK:YS2-h	4.5		5.07692	10.0845	0.314135	4.5256	0.458778	1.11734	1.08985	0.0577203	0.615244	0.0466213	6	6	6	6	6
KK:YS2-h	5.5		5.4835	10.1713	0.310134	4.55899	0.442889	0.885446	0.733075	0.0329294	0.539983	0.0359717	7	7	7	7	7
KK:YS2-h	7		6.2258	12.8383	0.251444	4.59529	0.373087	1.11808	2.487	0.0572616	0.91684	0.0447672	5	5	5	5	5
L.1528	3		3.16812	8.22594	0.392723	4.56092	0.731123	0.839649	1.42871	0.0686729	0.419876	0.079027	8	8	8	8	8
L.1528	4.5		3.14242	7.83533	0.376453	4.17191	0.704746	0.67933	1.0661	0.078835	0.531366	0.0790539	6	6	6	6	6
L.1528	5.5		3.57053	7.18158	0.40428	4.17982	0.637549	1.11112	0.771552	0.0396674	0.405418	0.0387042	7	7	7	7	7
L.1528	7		4.0993	8.4693	0.3467	4.18594	0.540973	1.10175	0.76123	0.0925428	0.899754	0.0783261	5	5	5	5	5
LUI250	3		4.088	9.77644	0.343667	4.79666	0.478101	0.880633	1.17764	0.0630507	0.489502	0.0515662	8	8	8	8	8
LUI250	4.5		3.58317	7.67475	0.392027	4.30204	0.559969	1.14649	0.71264	0.0805447	0.612197	0.0947417	6	6	6	6	6
LUI250	5.5		4.66217	15.2857	0.193224	3.9416	0.480031	1.40761	4.725	0.0580188	0.33008	0.0312194	6	6	6	6	6
LUI250	7		4.6493	9.417	0.284836	3.79204	0.366525	1.05198	1.9978	0.0857183	1.10468	0.0248828	5	5	5	5	5
NCYC110	3		4.30693	12.654	0.251142	4.40006	0.379527	1.56044	2.52894	0.0726228	0.705255	0.0655274	7	7	7	7	7
NCYC110	4.5		3.1184	8.0613	0.335453	3.88933	0.524867	0.300077	0.826562	0.0461433	0.495278	0.0748631	5	5	5	5	5
NCYC110	5.5		3.56525	8.18325	0.326524	3.8548	0.430174	0.590241	0.777139	0.0446727	0.506818	0.0471083	6	6	6	6	6
NCYC110	7		7.176	9.6023	0.26294	3.62675	0.339482	1.28593	1.52111	0.0449436	0.643583	0.0443284	5	5	5	5	5
PW5	3		3.21631	7.87206	0.405442	4.58967	0.582957	0.940696	0.887797	0.0471626	0.43481	0.0686816	8	8	8	8	8
PW5	4.5		2.56217	7.87133	0.370118	4.03355	0.660978	1.03666	1.77984	0.109793	0.759525	0.105154	6	6	6	6	6
PW5	5.5		3.6194	6.1676	0.480226	4.29193	0.664863	0.500271	0.672644	0.0425119	0.648507	0.0520226	5	5	5	5	5
PW5	7		4.7785	7.9431	0.347949	3.86417	0.554179	1.44512	1.43831	0.111515	0.80072	0.0939702	5	5	5	5	5
RM11	3		2.90731	8.80987	0.39067	4.97342	0.643279	0.831818	0.702447	0.0325464	0.529119	0.0793481	8	8	8	8	8
RM11	4.5		3.17467	7.03067	0.428184	4.27004	0.633762	0.638142	0.760622	0.0979294	0.547195	0.0329005	6	6	6	6	6
RM11	5.5		3.76708	7.50992	0.388804	4.22927	0.56101	0.800286	0.597968	0.0621714	0.712284	0.048238	6	6	6	6	6
RM11	7		4.1208	7.759	0.348592	3.88089	0.45379	0.38669	1.3862	0.0952161	1.07059	0.0553345	5	5	5	5	5
S288C	3		4.53425	13.6569	0.221871	4.30578	0.353776	1.01407	2.301	0.033298	0.436733	0.0573095	8	8	8	8	8
S288C	4.5		3.8121	9.8633	0.289785	4.0589	0.386757	1.11507	1.29272	0.055961	0.318905	0.057303	5	5	5	5	5
S288C	5.5		4.2109	9.14569	0.321016	4.18028	0.560888	0.943112	1.40586	0.0508025	0.353051	0.0402488	5	5	5	5	5
S288C	7		5.6081	10.8142	0.245861	3.80286	0.312603	1.19803	1.46089	0.0449678	0.517028	0.0339795	5	5	5	5	5
SK1	3		3.46319	18.5764	0.19654	5.10867	0.465199	1.04857	4.08464	0.0375353	0.612308	0.0459544	8	8	8	8	8
SK1	4.5		2.824	8.04433	0.397439	4.53499	0.587077	0.772913	0.966913	0.0778714	0.426829	0.0553416	6	6	6	6	6
SK1	5.5		3.22325	7.88721	0.38316	4.33039	0.613466	0.495601	0.938182	0.0642486	0.561252	0.02789	6	6	6	6	6
SK1	7		4.6256	9.1832	0.312863	4.16787	0.438159	0.962648	0.421266	0.0517039	0.723059	0.0885166	5	5	5	5	5
T7	3		3.64962	9.97869	0.269713	3.91635	0.471928	1.0407	1.37693	0.0417095	0.908351	0.0668976	8	8	8	8	8
T7	4.5		3.04475	7.70758	0.395172	4.3465	0.674987	0.62297	0.889395	0.0629181	0.406663	0.0525046	6	6	6	6	6
T7	5.5		3.54429	7.346	0.384201	4.06652	0.620666	0.85168	1.03129	0.0470093	0.629714	0.0338252	7	7	7	7	7
T7	7		5.9973	7.2056	0.391211	4.05212	0.507285	2.42613	0.485666	0.0978735	0.870721	0.0800341	5	5	5	5	5
T73	3		3.03437	9.18956	0.359998	4.73815	0.508743	1.09092	0.917745	0.0515636	0.496269	0.0888596	8	8	8	8	8
T73	4.5		3.236	7.58683	0.39218	4.21648	0.574793	0.67011	1.15099	0.0835043	0.516749	0.0549678	6	6	6	6	6
T73	5.5		3.47079	7.25886	0.422243	4.39681	0.598548	0.848844	0.838376	0.059532	0.409818	0.0653452	7	7	7	7	7
T73	7		5.3851	7.6947	0.370074	4.15115	0.409843	1.52097	0.304335	0.0611975	0.790097	0.0523903	5	5	5	5	5
UWOPS03-461.4	3		3.32794	14.0982	0.257698	5.13999	0.457896	0.55289	3.07431	0.0396969	0.748615	0.0638112	8	8	8	8	8
UWOPS03-461.4	4.5		2.84408	8.32233	0.356529	4.23621	0.60254	0.646119	0.756524	0.0830322	0.731969	0.0978956	6	6	6	6	6
UWOPS03-461.4	5.5		2.97742	7.71692	0.4284	4.77103	0.632402	0.639945	0.508569	0.0387402	0.158933	0.0639725	6	6	6	6	6
UWOPS03-461.4	7		3.86	11.0508	0.271258	4.29992	0.407306	1.00216	2.21451	0.0621758	1.01383	0.0607755	5	5	5	5	5
UWOPS05-217.3	3		4.64612	11.5416	0.281905	4.58025	0.414675	1.18659	2.59214	0.0497225	0.500783	0.0712825	8	8	8	8	8
UWOPS05-217.3	4.5		3.03567	7.15783	0.408073	4.20077	0.640817	0.493961	0.706231	0.0626909	0.554429	0.0519121	6	6	6	6	6
UWOPS05-217.3	5.5		3.26593	6.75143	0.431112	4.18029	0.628443	0.689948	0.980679	0.0661155	0.570344	0.097992	7	7	7	7	7
UWOPS05-217.3	7		11.4831	8.649	0.311196	3.90856	0.436898	2.07462	1.58042	0.0651755	1.08842	0.0282511	4	4	4	4	4
UWOPS05-227.2	3		4.45338	12.0687	0.291202	4.88909	0.452845	1.43685	3.4338	0.0559253	0.731158	0.0662415	8	8	8	8	8
UWOPS05-227.2	4.5		3.078	7.67658	0.369994	4.07369	0.543482	0.707777	0.785327	0.0676522	0.620114	0.0829994	6	6	6	6	6
UWOPS05-227.2	5.5		3.62942	6.48683	0.447482	4.1986	0.696987	0.606374	0.495654	0.0701334	0.612059	0.0816428	6	6	6	6	6
UWOPS05-227.2	7		10.6084	6.48912	0.403679	3.76591	0.569579	2.35174	1.74123	0.0651154	0.932409	0.0532189	4	4	4	4	4
Y10	3		4.98733	22.9656	0.130984	4.18189	0.273166	0.723832	5.336	0.0265341	0.460642	0.0248272	6	6	6	6	6
Y10	4.5		3.3709	10.3995	0.287126	4.3082	0.490496	0.633595	0.307749	0.0312068	0.484691	0.0627892	5	5	5	5	5
Y10	5.5		3.92831	10.2883	0.289206	4.32025	0.39875	0.613064	1.60611	0.0503855	1.13773	0.0278674	6	6	6	6	6
Y10	7		4.27617	13.6688	0.255812	4.93321	0.355359	2.75161	2.23146	0.0569592	0.488704	0.0442531	3	3	3	3	3
Y55	3		3.63994	8.44231	0.375643	4.57572	0.476646	0.737674	1.38386	0.0361592	0.672545	0.0143541	8	8	8	8	8
Y55	4.5		2.96983	7.14775	0.383622	3.92968	0.557259	0.69471	0.756548	0.0516053	0.259995	0.0775661	6	6	6	6	6
Y55	5.5		3.37067	7.04825	0.411209	4.16127	0.485426	0.513746	0.936597	0.0665548	0.490801	0.0760616	6	6	6	6	6
Y55	7		4.6437	7.5977	0.345426	3.779	0.480394	1.24642	0.651666	0.0692438	0.624602	0.0771097	5	5	5	5	5
YJM269	3		4.4305	19.2282	0.144671	4.00364	0.292795	0.903618	1.79866	0.0187703	0.592382	0.04507	5	5	5	5	5
YJM269	4.5		3.8364	9.4989	0.304119	4.16258	0.468832	0.712055	0.70886	0.036871	0.474062	0.0505448	5	5	5	5	5
YJM269	5.5		4.11021	8.09407	0.362973	4.24988	0.46268	0.946639	0.958642	0.0449939	0.669876	0.049976	7	7	7	7	7
YJM269	7		11.4072	9.44363	0.280931	3.84206	0.454579	2.21136	0.713276	0.0329544	0.529505	0.0842337	4	4	4	4	4
YJM975	3		3.57956	9.76325	0.333121	4.64033	0.526168	1.35281	1.20328	0.0501391	0.458832	0.0659565	8	8	8	8	8
YJM975	4.5		3.0078	8.0412	0.362808	4.13514	0.565961	0.635243	1.30639	0.0683717	0.462162	0.0585409	5	5	5	5	5
YJM975	5.5		3.45186	7.90486	0.376253	4.23263	0.594489	0.87718	1.1512	0.0684662	0.576682	0.047166	7	7	7	7	7
YJM975	7		3.88425	9.1575	0.325939	4.27207	0.513161	0.437313	1.38157	0.0847841	1.03857	0.0402875	4	4	4	4	4
YJM978	3		3.84564	9.12121	0.330074	4.29254	0.488539	1.52573	1.04025	0.0701891	0.721988	0.0616151	7	7	7	7	7
YJM978	4.5		2.8774	7.2451	0.383267	3.99477	0.650966	0.704237	0.849211	0.0693707	0.637577	0.0989504	5	5	5	5	5
YJM978	5.5		3.72279	7.7825	0.353796	3.89543	0.626934	1.24985	1.32329	0.0626965	0.389703	0.0696138	7	7	7	7	7
YJM978	7		4.3682	9.18	0.35165	4.23961	0.526056	1.07473	3.30764	0.124821	0.621912	0.0655177	5	5	5	5	5
YPS128	3		3.54175	13.1279	0.172956	3.10782	0.361019	0.763597	3.52762	0.0454946	0.25998	0.0486255	4	4	4	4	4
YPS128	4.5		3.49508	6.65633	0.43925	4.23377	0.632478	0.785508	0.461986	0.0475553	0.526544	0.0322224	6	6	6	6	6
YPS128	5.5		3.87125	6.53067	0.459519	4.3322	0.70107	0.685115	0.961573	0.0385075	0.573899	0.0811546	6	6	6	6	6
YPS128	7		6.6175	7.784	0.404517	4.3202	0.524877	4.35015	2.45833	0.105126	0.682547	0.100055	5	5	5	5	5
YPS606	3		3.425	12.5277	0.184659	3.32328	0.343266	0.582475	2.55328	0.0476078	0.930288	0.0580791	6	6	6	6	6
YPS606	4.5		3.37217	7.87892	0.393562	4.36977	0.610773	0.743854	1.70747	0.077759	0.679192	0.0620197	6	6	6	6	6
YPS606	5.5		3.82264	6.34421	0.457828	4.21441	0.629536	0.798251	0.397074	0.0747168	0.751407	0.081373	7	7	7	7	7
YPS606	7		6.5043	7.4992	0.390767	4.15071	0.502607	3.37506	1.24261	0.0829767	0.361738	0.0576807	5	5	5	5	5

## Sheet: pH Results
Performance
Rank range	Strain	P(Rank)	p-value Top10	p-value Bottom10	pH 3	pH 4.5	pH 5.5	pH 7	Errors	General score (sampling)	Parameter influence
											Lag phase (h)	Growth duration (h)	Average growth rate (1/h)	Number of generations	Maximum specific growth rate (1/h)
4.5 ± 3.5	L.1528	0.879871	0.936808	5.79268e-07	94.6125	88.1948	85.4129	86.651		88.8 ± 3.6	-15.825	-4.75	-7.05	-20.275	20.35
4.5 ± 3.5	PW5	0.8693	0.925164	5.30151e-06	91.8841	89.7033	92.4296	84.2974		89.7 ± 4.2	-18.775	5.55	-0.55	-26.1	9.25
5.5 ± 4.5	RM11	0.90064	0.90064	7.97601e-07	94.0913	90.7869	81.2109	83.7543		87.4 ± 3.4	-8.175	4.475	-1.35	-19.775	0.95
8.0 ± 7.0	T73	0.918605	0.712611	2.81338e-05	86.4066	85.5832	86.2218	80.2534		84.5 ± 3.4	-16.175	8.425	9.95	-8.075	-14.525
9.0 ± 7.0	Y55	0.932286	0.679434	3.73323e-06	83.9968	85.9531	82.5509	82.433		83.7 ± 2.8	-5.525	20.925	10.775	-28.15	-23.75
10.0 ± 8.0	YJM975	0.924574	0.576306	0.000148191	81.2516	83.8559	82.2105	84.8542		83.0 ± 3.4	5.7	-9.825	-7.55	-9.525	4.925
10.0 ± 9.0	YJM978	0.937324	0.563754	0.00075213	78.7298	89.1258	79.8524	84.2816		83.1 ± 4.0	-8.3	2.8	-1.7	-21.65	14.75
10.0 ± 9.0	DBVPG6765	0.934254	0.565188	0.000931586	77.5182	88.5292	86.3914	79.825		83.2 ± 4.1	-1.6	5.95	2.375	-16.1	-8.475
10.5 ± 8.5	T7	0.928817	0.518663	0.000324972	73.1629	89.7873	83.3581	84.0476		82.5 ± 3.5	-21.8	15.45	2.875	-21.85	14.125
11.5 ± 8.5	GDB 379	0.931426	0.465163	0.000285787	83.8036	92.6197	88.0021	62.9213		81.9 ± 3.3	-11.55	-1.725	2.725	-1.275	2.075
11.5 ± 8.5	UWOPS03-461.4	0.929142	0.440137	0.000351335	73.8775	85.4475	90.6935	76.2394		81.7 ± 3.3	28.1	-36.65	-19.7	16.65	-8.25
11.5 ± 8.5	UWOPS05-227.2	0.919533	0.486423	0.000467158	71.8781	83.6889	90.5677	82.2666		82.2 ± 3.5	-47.15	18.075	15.5	-12.475	13.15
12.0 ± 9.0	YPS128	0.919108	0.392015	0.00187926	58.9105	90.682	90.6366	83.9046		81.1 ± 3.7	-30.55	17.875	13.025	-24.125	13.85
13.5 ± 8.5	GDB 325	0.905186	0.309966	0.00206531	66.6551	88.6307	85.3821	80.1525		80.3 ± 3.4	1.9	25.775	4.3	-32.55	-11.55
14.0 ± 8.0	SK1	0.903208	0.253169	0.00161595	67.5639	88.8651	84.6444	78.0303		79.8 ± 3.1	22.025	-34.175	-16.9	21.15	-0.2
14.0 ± 9.0	YPS606	0.918884	0.261258	0.00463224	60.9746	86.0234	88.7781	82.5852		79.6 ± 3.6	-18.6	15.775	11.15	-18.75	2.1
14.5 ± 8.5	CA1	0.93106	0.225095	0.0019302	75.4253	77.8457	82.8371	81.6252		79.5 ± 3.1	19.8	-23.8	-4.125	20.85	-18.825
15.5 ± 7.5	CLIB382	0.895498	0.172294	0.00288145	83.6978	82.112	81.1597	68.5718		78.9 ± 3.0	12.025	1.725	1.95	-1.875	-16
15.5 ± 7.5	UWOPS05-217.3	0.891723	0.170822	0.00340893	69.2278	90.1676	88.8473	68.0827		78.8 ± 3.1	-37.15	17.425	12.65	-4.975	9
18.0 ± 8.0	CBS7960	0.906827	0.0950957	0.0229096	73.36	77.7685	77.391	80.0154		77.1 ± 3.4	33.025	0.075	-9.7	-26.15	-4.8
18.5 ± 7.5	DBVPG1788	0.894866	0.0820389	0.023095	66.1427	84.9071	81.2913	74.9787		76.9 ± 3.3	9.075	-32.575	-18.375	12.025	32.95
21.0 ± 6.0	DBVPG6044	0.885029	0.0189563	0.0677938	62.1483	81.8989	85.0977	70.447		74.9 ± 3.1	17.7	-28.725	-23.525	10.025	34.8
22.0 ± 6.0	Ethanol Red	0.89128	0.0133788	0.108595	68.3162	77.1835	74.8683	75.8722		74.1 ± 3.2	9.3	22.35	7.375	-7.225	-20.225
22.5 ± 5.5	LUI250	0.875829	0.00756716	0.17154	79.0232	83.8027	58.3182	72.1724		73.2 ± 3.3	3.4	-2.825	3	9	-0.7
23.5 ± 4.5	AL1	0.896931	0.000885545	0.156502	69.7734	75.975	77.2592	68.9965		73.0 ± 2.6	-5.2	7.7	16.125	15.925	-19.575
24.0 ± 5.0	CLIB324	0.884454	0.00232569	0.214583	60.8277	76.685	81.1069	71.9392		72.6 ± 3.0	10	-21.25	-11.6	20.5	20.175
26.0 ± 4.0	NCYC110	0.893801	3.09229e-05	0.461037	65.8341	79.7521	72.8314	63.5478		70.4 ± 2.6	11.775	16.95	4.4	-6.225	-11.55
28.5 ± 3.5	CEN.PK 113-7D	0.937687	2.97147e-08	0.788707	77.6969	75.1052	72.4228	47.1818		68.1 ± 2.4	5.375	13.5	6.7	5.55	-8.975
29.0 ± 3.0	S288C	0.91726	2.95368e-09	0.889558	61.7284	68.5716	73.6576	63.8688		66.9 ± 2.4	11.275	4.425	2.175	7.5	-2.675
29.5 ± 3.5	YJM269	0.97291	2.00571e-11	0.94136	52.0365	72.3871	74.974	65.7182		66.2 ± 2.2	-5.3	7.925	3.35	9.825	7
30.0 ± 4.0	Y10	0.902164	1.23383e-05	0.866892	48.7201	73.4806	67.7582	72.0866		65.6 ± 3.6	35.575	-18.95	-10.375	32.925	-9.025
31.0 ± 3.0	KK:YS2-h	0.954492	3.36537e-14	0.989554	53.9699	70.0699	66.9255	66.2678		64.3 ± 2.2	-14.8	-6.875	6.675	45	-0.875
32.5 ± 2.5	CLIB215	0.957766	3.07453e-14	0.998894	59.9415	63.3957	63.0765	58.3893		61.2 ± 2.6	39.85	-3.15	-8.4	-5.625	-3.675
33.5 ± 1.5	AL3-h	0.95031	4.73603e-24	0.999994	39.6815	61.2538	71.4532	66.3609		59.8 ± 2.1	-9	-0.475	5.875	36.525	-1.075
34.0 ± 1.0	GDB 135-h	0.93543	1.36473e-23	0.999999	73.2903	83.3179	41.8281	33.7147		58.1 ± 2.3	-5.15	-0.675	4.125	35.35	-1.325
36.0 ± 0.0	DBVPG1373	0.999999	1.25472e-58	1	33.6733	44.6946	46.4137	47.6992		43.1 ± 2.3	9.3	0	0	4.525	0
Robustness
Rank range	Strain	P(Rank)	p-value Top10	p-value Bottom10	pH 3	pH 4.5	pH 5.5	pH 7	Errors	General score (sampling)	Parameter influence
											Lag phase (h)	Growth duration (h)	Average growth rate (1/h)	Number of generations	Maximum specific growth rate (1/h)
8.0 ± 7.0	L.1528	0.878265	0.72599	0.00959102	96.7268	94.5273	93.3711	82.5962		91.9 ± 3.7	-12.175	-0.525	3.325	-17.275	2.95
8.5 ± 7.5	YJM975	0.877385	0.686525	0.0133003	88.4073	95.809	95.6699	85.7536		91.4 ± 3.7	-20.675	1.4	1.55	-19.875	15.25
9.0 ± 8.0	CA1	0.911222	0.686185	0.00860812	85.0457	92.4394	99.0429	86.854		90.9 ± 3.3	-37.2	21.325	6.45	-13.05	2.675
9.5 ± 8.5	CLIB215	0.898021	0.630521	0.0154386	87.8008	97.0844	97.6378	79.4094		90.5 ± 3.5	-18.825	10.475	1.675	-18.075	7.55
10.0 ± 9.0	Y55	0.919646	0.597824	0.0109293	88.3924	95.5561	93.232	81.9039		89.8 ± 3.0	-25	16.325	8.55	-28	5.125
10.0 ± 9.0	CBS7960	0.887412	0.623203	0.0281998	85.3033	94.8897	96.1645	88.2065		91.1 ± 4.2	-26.05	0.8	5.825	-3.8	-2.475
11.5 ± 10.5	T73	0.919801	0.528063	0.0310406	89.849	93.4696	96.0444	78.8825		89.4 ± 3.5	-23.9	15.925	6.825	-15	-0.425
12.5 ± 11.5	RM11	0.92801	0.440043	0.0455284	94.2087	95.1912	86.7693	78.2306		88.5 ± 3.4	-10.075	17.025	7.675	-33.6	14.7
13.0 ± 12.0	YJM978	0.915153	0.45436	0.0704385	83.0846	98.6127	89.9508	83.2247		88.9 ± 4.2	-28.05	-2.975	9.725	1.6	9.475
14.0 ± 11.0	AL1	0.910967	0.361674	0.0492248	82.0769	94.3447	97.5982	77.0475		87.7 ± 3.0	-26.425	7.7	3.1	8.7	5.975
14.0 ± 12.0	T7	0.910859	0.390303	0.0694946	76.7817	98.6974	93.3458	83.6296		88.0 ± 3.6	-28.35	19.15	13.875	-4.4	-8.925
14.0 ± 12.0	Ethanol Red	0.898489	0.384405	0.0805027	79.9356	95.0826	93.5392	82.7861		87.9 ± 3.8	-2.475	5.775	-1.575	-8.675	-1.25
14.5 ± 11.5	CLIB382	0.906655	0.350048	0.0647714	91.2698	94.1652	94.8097	70.0609		87.6 ± 3.3	-12.05	7	12.55	-18.5	-2.7
15.5 ± 11.5	KK:YS2-h	0.914849	0.274637	0.075593	70.6411	98.3194	95.8536	82.8939		86.9 ± 3.0	7.675	-10.15	-2.775	4.575	-7.6
17.0 ± 13.0	DBVPG1788	0.91378	0.238255	0.150503	72.8651	97.9576	95.2304	78.176		86.2 ± 3.7	8.45	-5.925	2.025	6.225	-11.025
18.5 ± 13.5	PW5	0.915367	0.209807	0.194231	86.0235	88.5452	92.8605	74.2533		85.6 ± 3.9	-22.55	-7.55	-5.1	0.275	38
19.0 ± 13.0	CLIB324	0.906283	0.18242	0.210445	71.2609	92.6055	100	77.3966		85.2 ± 3.8	24.85	-29.275	-29.675	21.525	9.525
19.5 ± 12.5	GDB 379	0.90823	0.149359	0.220459	85.4824	98.2994	95.3747	60.1641		84.9 ± 3.5	32.45	-13.175	-7.025	2.2	-21.05
21.0 ± 12.0	S288C	0.921155	0.100149	0.247875	76.6461	89.2432	97.5229	74.6376		84.4 ± 3.2	19.9	11.575	2.825	22.625	-52.625
21.0 ± 13.0	GDB 325	0.930596	0.118923	0.283136	68.3558	95.8532	94.1189	77.8975		84.2 ± 3.7	22.9	16.75	-3.1	-4.85	-29.625
21.0 ± 13.0	YPS128	0.92785	0.121614	0.285514	61.8601	96.329	98.0566	79.8672		84.1 ± 3.7	21.875	-0.825	-10.25	9.975	-18
21.0 ± 13.0	DBVPG6765	0.916144	0.130915	0.299985	77.7096	92.5538	91.7195	73.527		84.0 ± 4.0	31.25	-10.45	-0.725	-28.975	9.15
21.5 ± 11.5	SK1	0.90488	0.0864398	0.284523	69.8569	96.5031	93.7573	75.7333		84.0 ± 3.2	11.7	-10.075	-6.75	-9.25	17.325
21.5 ± 12.5	DBVPG6044	0.926411	0.0984564	0.305907	68.7732	93.9308	99.3451	73.3405		83.8 ± 3.6	29.375	-10.7	-13.475	23.575	-21.65
22.0 ± 11.0	CEN.PK 113-7D	0.906044	0.0692222	0.277637	93.6306	95.4994	93.9694	52.9823		84.0 ± 2.9	-11.725	-1.825	0.1	6.85	19.3
22.0 ± 11.0	NCYC110	0.90023	0.0694773	0.298872	76.6571	97.6785	90.5762	70.5792		83.8 ± 3.1	-16.45	17.075	25.425	-0.625	-11.275
22.5 ± 11.5	UWOPS03-461.4	0.916234	0.0694523	0.32291	74.5515	90.7287	97.6687	70.9787		83.6 ± 3.2	37.175	-17.625	-23.275	0.15	7.675
22.5 ± 12.5	YPS606	0.935835	0.0831848	0.353568	64.0022	92.7007	96.932	79.3241		83.3 ± 3.7	21.65	-14.875	-14.95	12.2	5.75
23.0 ± 12.0	Y10	0.9275	0.0722928	0.392847	59.6282	97.1084	90.9361	83.0001		82.8 ± 3.8	23.725	-11.675	7.9	5.3	-20.475
23.5 ± 10.5	YJM269	0.919232	0.0402326	0.346652	65.0402	93.3884	98.4052	76.8203		83.3 ± 2.8	-4.1	-22.65	-31.925	31.35	39.525
24.0 ± 11.0	LUI250	0.910728	0.0592618	0.433205	87.8395	97.9376	68.8503	75.1471		82.3 ± 3.8	25.85	-15.875	-8.025	-1.2	11.65
25.0 ± 10.0	UWOPS05-217.3	0.917326	0.0297602	0.472847	70.787	96.1386	96.4572	66.0388		82.1 ± 3.2	-25	4.65	11.15	17.05	9.825
25.5 ± 9.5	UWOPS05-227.2	0.902526	0.0314907	0.511473	70.5825	85.6966	94.1368	75.5875		81.6 ± 3.5	-18.4	17.25	19.3	0.8	5.35
29.5 ± 5.5	DBVPG1373	0.852155	0.0063365	0.759947	54.7053	82.8915	92.9594	82.9596		78.3 ± 3.7	46.2	-2.075	6.875	17.175	-41.125
30.0 ± 5.0	AL3-h	0.892708	0.000778826	0.82078	51.4868	82.627	100	81.4249		79.0 ± 2.7	-0.075	0.5	-10.425	28.775	11.5
36.0 ± 0.0	GDB 135-h	0.964305	2.37806e-14	1	83.2654	99.0229	48.3789	35.3993		66.6 ± 2.7	1.775	-1.9	-0.4	30.675	-0.925

## Sheet: 4-Aminobenzoic Acid Parameters
			MEANS					SD					NUMBER OF DATA POINTS
Strain	Concentration/Level	Unit	Lag phase (h)	Growth duration (h)	Average growth rate (1/h)	Number of generations	Maximum specific growth rate (1/h)	Lag phase (h)	Growth duration (h)	Average growth rate (1/h)	Number of generations	Maximum specific growth rate (1/h)	Lag phase (h)	Growth duration (h)	Average growth rate (1/h)	Number of generations	Maximum specific growth rate (1/h)
AL1	0	g/L	3.6475	8.26129	0.363706	4.29247	0.485017	0.759201	1.09041	0.0606839	0.477907	0.0263788	7	7	7	7	7
AL1	0.08	g/L	3.51267	8.18833	0.345709	4.09526	0.52136	0.27028	0.253072	0.0366934	0.317761	0.00670647	3	3	3	3	3
AL1	0.25	g/L	3.70933	8.7225	0.310581	3.91969	0.487923	0.437191	0.072317	0.0264777	0.31433	0.0313137	3	3	3	3	3
AL1	0.5	g/L	3.646	11.338	0.229955	3.76101	0.386991	0.490253	0.750368	0.00181556	0.23671	0.0446877	3	3	3	3	3
AL1	0.75	g/L	3.68917	13.4112	0.1782	3.43853	0.391137	0.495835	0.349691	0.0200343	0.289331	0.0566106	3	3	3	3	3
AL1	0.92	g/L	3.45233	16.9487	0.144454	3.45527	0.325465	0.529179	2.37066	0.0321336	0.283613	0.074571	3	3	3	3	3
AL3-h	0	g/L	4.78767	9.74675	0.348889	4.82135	0.4357	0.838547	1.52048	0.0600061	0.309803	0.0222339	6	6	6	6	6
AL3-h	0.08	g/L	3.7975	9.41683	0.332091	4.52227	0.404601	1.23935	0.477591	0.0126539	0.115562	0.047027	3	3	3	3	3
AL3-h	0.25	g/L	4.0325	12.032	0.23964	4.16125	0.380009	0.929264	0.829188	0.00225488	0.278087	0.0317856	3	3	3	3	3
AL3-h	0.5	g/L	5.0185	15.5555	0.177614	3.98298	0.275869	1.0918	0.854698	0.00906215	0.175165	0.0133654	3	3	3	3	3
AL3-h	0.75	g/L	6.36	17.8505	0.143538	3.68913	0.249217	0.900201	1.76528	0.00917667	0.323309	0.0325901	3	3	3	3	3
AL3-h	0.92	g/L	8.04517	19.766	0.121773	3.45157	0.192026	1.73703	1.8902	0.0144114	0.250075	0.0183403	3	3	3	3	3
CA1	0	g/L	2.83375	9.34267	0.351893	4.73683	0.537346	0.651788	0.931883	0.0384754	0.549784	0.0324643	6	6	6	6	6
CA1	0.08	g/L	3.84333	9.18933	0.324085	4.3198	0.543614	0.880928	0.291413	0.0121589	0.295246	0.0225305	3	3	3	3	3
CA1	0.25	g/L	3.81467	13.2787	0.213705	3.94829	0.437183	0.65654	3.86672	0.0380669	0.360103	0.0218242	3	3	3	3	3
CA1	0.5	g/L	4.15317	13.8107	0.187246	3.55027	0.417801	1.01509	3.12655	0.0582868	0.176434	0.0659777	3	3	3	3	3
CA1	0.75	g/L	5.0555	15.3012	0.165017	3.33656	0.349599	0.978943	4.57337	0.0690853	0.200763	0.0711133	3	3	3	3	3
CA1	0.92	g/L	5.51267	10.991	0.184912	2.82187	0.312314	0.411195	2.82703	0.0546527	0.542008	0.04762	3	3	3	3	3
CBS7960	0	g/L	3.22243	8.67357	0.328183	3.87302	0.555519	0.723968	2.72289	0.0739831	0.279106	0.0679442	7	7	7	7	7
CBS7960	0.08	g/L	2.91167	10.007	0.251155	3.45284	0.477295	0.489498	2.66806	0.0690091	0.242791	0.0841982	3	3	3	3	3
CBS7960	0.25	g/L	2.70517	10.4205	0.227671	3.38108	0.420461	0.570674	1.45914	0.0302435	0.0652215	0.0860987	3	3	3	3	3
CBS7960	0.5	g/L	2.41017	12.2097	0.175009	2.95465	0.368213	0.639019	4.24478	0.0324749	0.707609	0.0745551	3	3	3	3	3
CBS7960	0.75	g/L	2.82367	19.8645	0.105161	2.97526	0.235569	1.25324	2.22752	0.0187638	0.308907	0.0489054	3	3	3	3	3
CBS7960	0.92	g/L	4.467	21.683	0.0940496	2.91014	0.182085	0.950649	2.01221	0.017904	0.309861	0.0474915	3	3	3	3	3
CEN.PK 113-7D	0	g/L	4.49095	8.32257	0.34499	4.13749	0.47149	0.858217	0.837272	0.0462363	0.361403	0.0646405	5	5	5	5	5
CEN.PK 113-7D	0.08	g/L	3.30267	8.92067	0.313453	4.00656	0.509717	1.60177	1.06571	0.0409969	0.361197	0.0502426	3	3	3	3	3
CEN.PK 113-7D	0.25	g/L	3.528	9.42083	0.281363	3.80002	0.507189	1.61482	1.0209	0.0335712	0.394723	0.0672762	3	3	3	3	3
CEN.PK 113-7D	0.5	g/L	3.76867	16.142	0.14826	3.44219	0.346827	1.81507	0.690661	0.0116664	0.330781	0.133061	3	3	3	3	3
CEN.PK 113-7D	0.75	g/L	7.21225	19.468	0.12458	3.44691	0.199435	0.453609	3.85797	0.0204304	0.113677	0.00204845	2	2	2	2	2
CEN.PK 113-7D	0.92	g/L	9.05875	21.1105	0.108632	3.25141	0.169052	0.40694	3.81343	0.0217768	0.0697005	0.00721393	2	2	2	2	2
CLIB215	0	g/L	3.4945	11.312	0.229759	3.756	0.378725	0.795081	0.984191	0.0270248	0.563909	0.0462293	7	7	7	7	7
CLIB215	0.08	g/L	3.164	13.308	0.210506	4.00702	0.445495	0.654781	1.0649	0.0349793	0.347982	0.0236094	2	2	2	2	2
CLIB215	0.25	g/L	3.4545	13.1915	0.207192	3.86293	0.400903	0.856306	2.22244	0.0447488	0.199716	0.00322261	2	2	2	2	2
CLIB215	0.5	g/L	3.15833	14.3183	0.171508	3.51077	0.371574	0.78119	1.90881	0.0307113	0.527636	0.0523491	3	3	3	3	3
CLIB215	0.75	g/L	3.12267	15.8727	0.136734	3.09445	0.335038	0.81512	3.47102	0.0103482	0.459729	0.00405511	3	3	3	3	3
CLIB215	0.92	g/L	3.05733	17.7367	0.107481	2.69933	0.254196	1.48033	4.84368	0.00907425	0.485974	0.0379988	3	3	3	3	3
CLIB324	0	g/L	3.686	8.41507	0.373471	4.51705	0.588232	1.11536	0.645077	0.0426812	0.391127	0.0854576	7	7	7	7	7
CLIB324	0.08	g/L	3.8835	8.463	0.337154	4.12114	0.489544	1.85323	0.309666	0.0181262	0.144714	0.0868387	3	3	3	3	3
CLIB324	0.25	g/L	4.0985	8.86667	0.325238	4.15292	0.490333	2.03643	0.655102	0.0234117	0.143051	0.104691	3	3	3	3	3
CLIB324	0.5	g/L	4.775	13.1013	0.205283	3.85973	0.442505	2.81356	1.09665	0.0115758	0.202558	0.0746388	3	3	3	3	3
CLIB324	0.75	g/L	6.04	27.4438	0.115733	4.31266	0.35294	3.59152	9.35403	0.0288027	0.647993	0.070473	3	3	3	3	3
CLIB324	0.92	g/L	6.843	16.6558	0.145703	3.47146	0.294595	2.91908	1.5984	0.0216266	0.284234	0.0514665	3	3	3	3	3
CLIB382	0	g/L	3.47745	7.76641	0.374882	4.20743	0.557809	0.803921	0.743729	0.036164	0.421636	0.0462269	7	7	7	7	7
CLIB382	0.08	g/L	3.31083	8.48033	0.336442	4.10983	0.481356	0.814771	0.683074	0.0222595	0.0726726	0.07145	3	3	3	3	3
CLIB382	0.25	g/L	3.4685	8.75033	0.315584	3.96329	0.479644	0.727749	0.936108	0.0316865	0.0510442	0.0433954	3	3	3	3	3
CLIB382	0.5	g/L	3.4515	9.90633	0.272932	3.87125	0.444163	1.00748	1.10819	0.032743	0.190038	0.0266707	3	3	3	3	3
CLIB382	0.75	g/L	3.8725	10.6708	0.228744	3.49046	0.379518	1.03171	1.02462	0.0333808	0.15439	0.0513593	3	3	3	3	3
CLIB382	0.92	g/L	4.09917	11.5533	0.213732	3.55846	0.349547	0.621775	0.433859	0.015533	0.137906	0.0102036	3	3	3	3	3
DBVPG1373	0	g/L	5.82107	17.4671	0.146996	3.6814	0.288225	2.04129	1.81457	0.0192882	0.382537	0.055375	7	7	7	7	7
DBVPG1373	0.08	g/L	3.621	29.81	0.0695333	2.9348	0.228585	0.564271	5.9397	0.0105033	0.144651	0.00491468	2	2	2	2	2
DBVPG1373	0.25	g/L	3.54	41.3032	0.0388647	2.29402	0.232789	0.121622	0.010253	0.000719767	0.0462623	0.0414525	2	2	2	2	2
DBVPG1373	0.5	g/L	3.457	40.693	0.0373182	2.17266	0.197245	1.17804	2.02657	3.93974e-05	0.103744	0.0271169	2	2	2	2	2
DBVPG1373	0.75	g/L	NaN	NaN	NaN	NaN	NaN	NaN	NaN	NaN	NaN	NaN	0	0	0	0	0
DBVPG1373	0.92	g/L	NaN	NaN	NaN	NaN	NaN	NaN	NaN	NaN	NaN	NaN	0	0	0	0	0
DBVPG1788	0	g/L	3.65221	8.71207	0.351754	4.39367	0.656874	0.824916	0.530829	0.0466369	0.407231	0.033392	7	7	7	7	7
DBVPG1788	0.08	g/L	3.18733	9.77767	0.294325	4.14408	0.566004	0.192357	0.412197	0.0144034	0.127086	0.105866	3	3	3	3	3
DBVPG1788	0.25	g/L	3.05283	11.2575	0.245086	3.94769	0.521078	0.148319	1.12908	0.0255074	0.124508	0.0968923	3	3	3	3	3
DBVPG1788	0.5	g/L	2.78967	17.9365	0.142842	3.60707	0.512019	0.509408	2.89752	0.0251682	0.152387	0.128136	3	3	3	3	3
DBVPG1788	0.75	g/L	3.3815	23.7413	0.10093	3.39177	0.52066	1.18607	2.30939	0.0149143	0.137747	0.125866	3	3	3	3	3
DBVPG1788	0.92	g/L	5.10067	28.3863	0.0808071	3.2638	0.396424	3.51545	2.81169	0.00995648	0.119452	0.0897822	3	3	3	3	3
DBVPG6044	0	g/L	3.31608	8.5345	0.363839	4.45481	0.698303	0.765866	0.728602	0.0502491	0.424133	0.0441804	6	6	6	6	6
DBVPG6044	0.08	g/L	3.37883	9.1425	0.273062	3.59952	0.406844	0.835562	1.38462	0.0712121	0.906758	0.121534	3	3	3	3	3
DBVPG6044	0.25	g/L	3.05583	11.074	0.204311	3.24199	0.333381	0.843823	0.657432	0.0471206	0.561783	0.146015	3	3	3	3	3
DBVPG6044	0.5	g/L	3.29267	16.4862	0.120242	2.8491	0.14832	1.18921	2.36206	0.037254	0.893444	0.0194602	3	3	3	3	3
DBVPG6044	0.75	g/L	3.6925	22.3027	0.0828964	2.70833	0.106453	1.71624	2.74894	0.0242443	1.00296	0.0143493	3	3	3	3	3
DBVPG6044	0.92	g/L	4.94133	27.6207	0.0606753	2.41914	0.0669224	1.41999	3.21919	0.0233071	0.930649	0.0168751	3	3	3	3	3
DBVPG6765	0	g/L	3.39013	6.47082	0.437459	4.09004	0.540724	0.627811	0.901434	0.0486675	0.56834	0.0505289	6	6	6	6	6
DBVPG6765	0.08	g/L	1.1	9.311	0.248825	3.33917	0.355859	0.289914	0.248902	0.0504411	0.768866	0.0704479	2	2	2	2	2
DBVPG6765	0.25	g/L	1.34075	14.5883	0.136564	2.86814	0.152861	0.133997	0.51442	0.033791	0.813247	0.0165039	2	2	2	2	2
DBVPG6765	0.5	g/L	NaN	NaN	NaN	NaN	NaN	NaN	NaN	NaN	NaN	NaN	0	0	0	0	0
DBVPG6765	0.75	g/L	NaN	NaN	NaN	NaN	NaN	NaN	NaN	NaN	NaN	NaN	0	0	0	0	0
DBVPG6765	0.92	g/L	NaN	NaN	NaN	NaN	NaN	NaN	NaN	NaN	NaN	NaN	0	0	0	0	0
Ethanol Red	0	g/L	4.102	7.93608	0.3651	4.20806	0.450348	0.844413	0.761902	0.0459529	0.682832	0.0521893	6	6	6	6	6
Ethanol Red	0.08	g/L	3.36833	8.37667	0.284823	3.4518	0.446623	0.968763	0.414987	0.0612862	0.688042	0.0505012	3	3	3	3	3
Ethanol Red	0.25	g/L	3.32367	15.9445	0.169303	3.48391	0.31665	1.87217	9.39329	0.0464278	0.920777	0.0741082	3	3	3	3	3
Ethanol Red	0.5	g/L	3.55033	14.6395	0.164965	3.4095	0.334494	1.67393	2.30401	0.0398825	0.3914	0.0636084	3	3	3	3	3
Ethanol Red	0.75	g/L	5.0755	14.3362	0.146776	2.91068	0.245356	1.6538	2.72737	0.0563701	0.723513	0.0781721	3	3	3	3	3
Ethanol Red	0.92	g/L	6.905	18.5055	0.118728	2.77493	0.209108	1.95128	5.57677	0.0767695	0.826954	0.0740343	3	3	3	3	3
GDB 135-h	0	g/L	15.1431	20.8606	0.167961	4.44803	0.235768	9.50415	6.99198	0.0814178	0.446304	0.0324178	5	5	5	5	5
GDB 135-h	0.08	g/L	29.622	16.246	0.0984742	2.35085	0.175235	2.52254	4.53387	0.00858472	0.862489	0.0122137	3	3	3	3	3
GDB 135-h	0.25	g/L	26.8813	13.7815	0.0915189	1.78527	0.113818	4.52654	2.12061	0.0259159	0.237395	0.0425059	2	2	2	2	2
GDB 135-h	0.5	g/L	30.0622	12.8052	0.0853471	1.5133	0.118186	2.29209	3.7162	0.0263279	0.0330439	0.0486453	2	2	2	2	2
GDB 135-h	0.75	g/L	35.2505	12.319	0.0775201	1.37551	0.121194	6.05778	1.31098	0.00913555	0.0176573	0.0138507	2	2	2	2	2
GDB 135-h	0.92	g/L	NaN	NaN	NaN	NaN	NaN	NaN	NaN	NaN	NaN	NaN	1	1	1	1	1
GDB 325	0	g/L	4.01979	6.84236	0.429289	4.21685	0.626909	1.11193	0.441392	0.0804484	0.554161	0.0698985	7	7	7	7	7
GDB 325	0.08	g/L	3.48867	7.33767	0.360187	3.789	0.574786	0.986226	0.679013	0.0592365	0.296134	0.119058	3	3	3	3	3
GDB 325	0.25	g/L	3.51183	7.5275	0.343662	3.67687	0.543316	1.08294	0.944647	0.0739611	0.334764	0.202032	3	3	3	3	3
GDB 325	0.5	g/L	3.21867	10.1183	0.235308	3.42123	0.445501	1.33521	0.948078	0.0229266	0.315977	0.134115	3	3	3	3	3
GDB 325	0.75	g/L	3.16	12.6247	0.175811	3.15053	0.44507	1.40176	1.2338	0.0373791	0.381758	0.0623599	3	3	3	3	3
GDB 325	0.92	g/L	3.16067	14.3963	0.148577	3.02974	0.381614	1.40619	1.64323	0.0347862	0.437918	0.0178412	3	3	3	3	3
GDB 379	0	g/L	3.34193	7.45964	0.421072	4.51444	0.63952	0.979304	0.530146	0.0755346	0.60692	0.0743958	7	7	7	7	7
GDB 379	0.08	g/L	3.09233	7.716	0.318704	3.44718	0.49971	1.2391	1.38371	0.0841903	0.252456	0.0481558	3	3	3	3	3
GDB 379	0.25	g/L	2.83783	7.992	0.311887	3.48051	0.551642	1.54356	1.49393	0.0835629	0.258063	0.0587135	3	3	3	3	3
GDB 379	0.5	g/L	2.862	9.04	0.277245	3.43301	0.584044	1.78911	2.38822	0.0794017	0.13708	0.0458763	3	3	3	3	3
GDB 379	0.75	g/L	2.87583	10.4807	0.225563	3.36063	0.537533	1.76376	1.28257	0.0376259	0.222214	0.0509731	3	3	3	3	3
GDB 379	0.92	g/L	3.46533	10.7433	0.21162	3.25901	0.44078	1.93282	1.08907	0.0238562	0.302383	0.043663	3	3	3	3	3
KK:YS2-h	0	g/L	5.4835	10.1713	0.310134	4.55899	0.442889	0.885446	0.733075	0.0329294	0.539983	0.0359717	7	7	7	7	7
KK:YS2-h	0.08	g/L	4.6445	11.5473	0.254857	4.16318	0.398023	0.961921	1.55961	0.060823	0.402926	0.00432118	3	3	3	3	3
KK:YS2-h	0.25	g/L	4.987	16.5107	0.163738	3.74681	0.422886	1.25979	3.24198	0.0480819	0.292924	0.0529748	3	3	3	3	3
KK:YS2-h	0.5	g/L	4.55483	18.9445	0.133591	3.63367	0.439532	1.51481	0.421951	0.0123144	0.293417	0.0400602	3	3	3	3	3
KK:YS2-h	0.75	g/L	4.83317	22.939	0.11295	3.67508	0.315985	1.52593	2.80324	0.0195312	0.193792	0.054586	3	3	3	3	3
KK:YS2-h	0.92	g/L	5.873	22.7553	0.11267	3.63452	0.277262	2.02871	3.13854	0.0211742	0.295329	0.0344616	3	3	3	3	3
L.1528	0	g/L	3.57053	7.18158	0.40428	4.17982	0.637549	1.11112	0.771552	0.0396674	0.405418	0.0387042	7	7	7	7	7
L.1528	0.08	g/L	2.84583	9.571	0.26871	3.70243	0.46642	0.99239	0.598957	0.0157552	0.115508	0.0466408	3	3	3	3	3
L.1528	0.25	g/L	3.41217	13.3503	0.18102	3.4762	0.42447	1.41778	0.565076	0.0105732	0.0939137	0.0173229	3	3	3	3	3
L.1528	0.5	g/L	3.4475	12.583	0.149836	2.71677	0.322845	2.42508	2.43314	0.0162879	0.639846	0.0315223	3	3	3	3	3
L.1528	0.75	g/L	4.39	15.782	0.121895	2.77386	0.263393	2.93865	1.94267	0.0162769	0.537067	0.0513274	3	3	3	3	3
L.1528	0.92	g/L	5.43667	15.3717	0.125461	2.73765	0.278114	3.03292	3.73013	0.0202613	0.546034	0.0353305	3	3	3	3	3
LUI250	0	g/L	4.66217	15.2857	0.193224	3.9416	0.480031	1.40761	4.725	0.0580188	0.33008	0.0312194	6	6	6	6	6
LUI250	0.08	g/L	3.442	34.1632	0.0608571	2.98126	0.28364	0.0579828	1.42871	0.00246417	0.00921663	0.031935	2	2	2	2	2
LUI250	0.25	g/L	3.15075	33.9423	0.0583538	2.83214	0.288399	0.227335	1.48811	0.00767444	0.243778	0.00459769	2	2	2	2	2
LUI250	0.5	g/L	3.51875	31.8307	0.0596158	2.69203	0.294644	0.264104	4.67221	0.00834993	0.0240639	0.00737722	2	2	2	2	2
LUI250	0.75	g/L	4.16975	34.691	0.0540039	2.67687	0.285303	0.454316	3.08723	0.00446844	0.0197943	0.00169417	2	2	2	2	2
LUI250	0.92	g/L	4.882	36.7388	0.0525432	2.76642	0.340718	0.39598	0.860195	0.00111858	0.122349	0.0670073	2	2	2	2	2
NCYC110	0	g/L	3.56525	8.18325	0.326524	3.8548	0.430174	0.590241	0.777139	0.0446727	0.506818	0.0471083	6	6	6	6	6
NCYC110	0.08	g/L	3.363	9.10317	0.247423	3.17941	0.359314	0.183959	1.32185	0.0663108	0.474007	0.0162631	3	3	3	3	3
NCYC110	0.25	g/L	2.40333	9.76933	0.243847	3.40561	0.374146	0.988083	1.1445	0.0318721	0.114307	0.056495	3	3	3	3	3
NCYC110	0.5	g/L	2.01483	14.212	0.147097	2.95853	0.215678	0.972443	1.41833	0.032441	0.359753	0.0296008	3	3	3	3	3
NCYC110	0.75	g/L	2.77433	17.1173	0.0883486	2.13537	0.167843	0.53696	2.24443	0.0372575	0.818175	0.00467443	3	3	3	3	3
NCYC110	0.92	g/L	3.61983	18.4967	0.0818513	2.18242	0.13151	0.267092	0.736637	0.0191227	0.556122	0.0204091	3	3	3	3	3
PW5	0	g/L	3.6194	6.1676	0.480226	4.29193	0.664863	0.500271	0.672644	0.0425119	0.648507	0.0520226	5	5	5	5	5
PW5	0.08	g/L	2.319	7.30383	0.319745	3.15053	0.603218	1.26546	1.88341	0.138944	0.672323	0.0754512	3	3	3	3	3
PW5	0.25	g/L	2.3145	8.21883	0.278409	3.20734	0.607107	1.25767	1.50449	0.0905444	0.737089	0.0656332	3	3	3	3	3
PW5	0.5	g/L	2.346	13.4942	0.149176	2.87092	0.464212	1.84828	0.947339	0.0409591	0.762292	0.199195	3	3	3	3	3
PW5	0.75	g/L	3.0155	19.8297	0.105713	2.66041	0.404222	2.9685	8.45533	0.0610754	0.871174	0.13603	3	3	3	3	3
PW5	0.92	g/L	3.30033	18.9622	0.100134	2.58596	0.409366	3.7687	4.42665	0.0434314	0.849752	0.186184	3	3	3	3	3
RM11	0	g/L	3.76708	7.50992	0.388804	4.22927	0.56101	0.800286	0.597968	0.0621714	0.712284	0.048238	6	6	6	6	6
RM11	0.08	g/L	2.93217	7.19983	0.366725	3.73519	0.575262	0.855765	1.01591	0.10047	0.476209	0.0917734	3	3	3	3	3
RM11	0.25	g/L	2.9035	9.707	0.258149	3.5342	0.396171	0.792502	1.34213	0.0633871	0.321798	0.0923422	3	3	3	3	3
RM11	0.5	g/L	2.77467	14.0378	0.161711	3.19827	0.444562	1.29169	1.7517	0.0399597	0.399357	0.00363302	3	3	3	3	3
RM11	0.75	g/L	3.39283	19.5098	0.108876	2.9825	0.343352	1.68223	2.47497	0.0291384	0.375854	0.0406016	3	3	3	3	3
RM11	0.92	g/L	4.18733	22.9967	0.0951678	2.99527	0.342346	2.26032	4.89915	0.0325722	0.299819	0.0953078	3	3	3	3	3
S288C	0	g/L	4.2109	9.14569	0.321016	4.18028	0.560888	0.943112	1.40586	0.0508025	0.353051	0.0402488	5	5	5	5	5
S288C	0.08	g/L	3.02117	10.1843	0.269445	3.89642	0.525333	1.61797	1.53147	0.039454	0.189389	0.121091	3	3	3	3	3
S288C	0.25	g/L	3.081	10.6347	0.260129	3.92927	0.352669	1.62036	1.65246	0.0353438	0.165385	0.0651616	3	3	3	3	3
S288C	0.5	g/L	5.01225	15.312	0.166084	3.61884	0.30058	0.633214	2.64741	0.0238658	0.115236	0.0556094	2	2	2	2	2
S288C	0.75	g/L	4.88283	18.6382	0.125974	3.27492	0.177592	3.0113	3.34236	0.0338714	0.3558	0.027714	3	3	3	3	3
S288C	0.92	g/L	5.088	24.3125	0.0879236	3.03064	0.0850094	4.98086	2.89702	0.0218333	0.413198	0.00296432	2	2	2	2	2
SK1	0	g/L	3.22325	7.88721	0.38316	4.33039	0.613466	0.495601	0.938182	0.0642486	0.561252	0.02789	6	6	6	6	6
SK1	0.08	g/L	2.94567	11.0175	0.234752	3.6449	0.23465	0.901027	1.54942	0.0615799	0.517948	0.0321085	3	3	3	3	3
SK1	0.25	g/L	3.1025	16.4413	0.147962	3.36404	0.120261	1.23834	3.57184	0.0399167	0.122231	0.0149918	3	3	3	3	3
SK1	0.5	g/L	3.703	17.5835	0.122846	2.98235	0.126595	1.62786	4.9389	0.0294845	0.497784	0.0537324	3	3	3	3	3
SK1	0.75	g/L	4.7385	21.5812	0.0972051	2.73786	0.182322	2.54066	9.45574	0.0320342	0.746508	0.0718767	3	3	3	3	3
SK1	0.92	g/L	5.46783	31.1415	0.0648053	2.87658	0.189095	3.66427	1.82967	0.0149022	0.514139	0.122412	3	3	3	3	3
T7	0	g/L	3.54429	7.346	0.384201	4.06652	0.620666	0.85168	1.03129	0.0470093	0.629714	0.0338252	7	7	7	7	7
T7	0.08	g/L	4.41467	7.5555	0.287745	2.91305	0.591692	0.475821	3.91194	0.0640141	0.747361	0.129613	3	3	3	3	3
T7	0.25	g/L	3.98633	8.424	0.244024	2.86156	0.540076	0.241061	3.61655	0.0322503	0.755631	0.171364	3	3	3	3	3
T7	0.5	g/L	3.37	10.2663	0.175599	2.5773	0.150183	0.487474	0.421165	0.0570818	0.711811	0.0570655	3	3	3	3	3
T7	0.75	g/L	3.58117	13.652	0.124904	2.4477	0.234627	1.01976	0.489015	0.0372212	0.697161	0.138927	3	3	3	3	3
T7	0.92	g/L	4.76733	22.4043	0.104601	2.84267	0.128102	1.81296	8.74274	0.0663432	0.620474	0.0979884	3	3	3	3	3
T73	0	g/L	3.47079	7.25886	0.422243	4.39681	0.598548	0.848844	0.838376	0.059532	0.409818	0.0653452	7	7	7	7	7
T73	0.08	g/L	3.18883	7.339	0.346597	3.64744	0.432171	0.646466	0.657665	0.0672939	0.482743	0.0986987	3	3	3	3	3
T73	0.25	g/L	2.9815	9.97667	0.251643	3.61477	0.211064	0.54342	0.235597	0.0405718	0.541926	0.0726282	3	3	3	3	3
T73	0.5	g/L	2.80533	14.3573	0.168233	3.46143	0.231087	1.20814	0.918053	0.0262603	0.462056	0.0727503	3	3	3	3	3
T73	0.75	g/L	5.09567	29.4977	0.0970306	3.5962	0.123538	2.32009	12.1664	0.0465455	0.508496	0.095267	3	3	3	3	3
T73	0.92	g/L	7.716	24.7527	0.106665	3.23213	0.0691905	2.68212	11.8719	0.0506416	0.362846	0.00507765	3	3	3	3	3
UWOPS03-461.4	0	g/L	2.97742	7.71692	0.4284	4.77103	0.632402	0.639945	0.508569	0.0387402	0.158933	0.0639725	6	6	6	6	6
UWOPS03-461.4	0.08	g/L	2.91733	12.5232	0.200934	3.6266	0.400534	1.12662	1.18348	0.0132344	0.423043	0.149054	3	3	3	3	3
UWOPS03-461.4	0.25	g/L	3.26617	16.2095	0.138385	3.2166	0.218553	1.48263	0.469713	0.0192308	0.366258	0.116242	3	3	3	3	3
UWOPS03-461.4	0.5	g/L	3.393	21.2013	0.101087	3.00907	0.225007	1.7004	3.31895	0.0282039	0.549224	0.173727	3	3	3	3	3
UWOPS03-461.4	0.75	g/L	3.9455	16.8028	0.118443	2.43301	0.203352	3.36132	10.3897	0.0433891	1.00243	0.20224	3	3	3	3	3
UWOPS03-461.4	0.92	g/L	3.99417	17.9585	0.101721	2.24422	0.145857	3.8157	13.835	0.0295762	1.04745	0.101002	3	3	3	3	3
UWOPS05-217.3	0	g/L	3.26593	6.75143	0.431112	4.18029	0.628443	0.689948	0.980679	0.0661155	0.570344	0.097992	7	7	7	7	7
UWOPS05-217.3	0.08	g/L	4.0545	15.1042	0.180767	3.34043	0.494124	1.63526	5.74171	0.118141	0.956666	0.112246	3	3	3	3	3
UWOPS05-217.3	0.25	g/L	3.53417	11.6713	0.229186	3.31293	0.490332	1.13383	7.51551	0.0936081	1.10824	0.139192	3	3	3	3	3
UWOPS05-217.3	0.5	g/L	3.5885	15.3235	0.147803	2.93226	0.286415	1.02668	9.3168	0.0656111	1.18398	0.125597	3	3	3	3	3
UWOPS05-217.3	0.75	g/L	4.683	25.0568	0.108289	3.05664	0.173087	2.39832	12.2454	0.0822753	1.24744	0.112885	3	3	3	3	3
UWOPS05-217.3	0.92	g/L	5.74683	26.934	0.0952449	3.09699	0.131171	2.67357	13.237	0.0608752	1.18397	0.0700113	3	3	3	3	3
UWOPS05-227.2	0	g/L	3.62942	6.48683	0.447482	4.1986	0.696987	0.606374	0.495654	0.0701334	0.612059	0.0816428	6	6	6	6	6
UWOPS05-227.2	0.08	g/L	2.721	13.1143	0.241989	3.87956	0.550717	1.52821	7.7365	0.0929983	0.322294	0.0769636	3	3	3	3	3
UWOPS05-227.2	0.25	g/L	2.8155	12.9468	0.24058	3.80367	0.516699	1.56337	7.22287	0.0966158	0.216636	0.18168	3	3	3	3	3
UWOPS05-227.2	0.5	g/L	2.49733	15.5043	0.177143	3.606	0.30176	1.47521	6.82562	0.0506733	0.361101	0.23617	3	3	3	3	3
UWOPS05-227.2	0.75	g/L	2.60567	20.1503	0.146175	3.43931	0.180695	1.38086	12.7407	0.0671959	0.322887	0.0832152	3	3	3	3	3
UWOPS05-227.2	0.92	g/L	2.64	29.87	0.109913	3.59117	0.139578	1.74208	16.4094	0.0737118	0.463138	0.098275	3	3	3	3	3
Y10	0	g/L	3.92831	10.2883	0.289206	4.32025	0.39875	0.613064	1.60611	0.0503855	1.13773	0.0278674	6	6	6	6	6
Y10	0.08	g/L	2.6	11.3727	0.235544	3.72728	0.444251	2.003	2.54117	0.0544115	0.160661	0.0734943	3	3	3	3	3
Y10	0.25	g/L	2.78433	12.5653	0.195504	3.47433	0.34418	1.75106	2.30136	0.035183	0.395088	0.0832797	3	3	3	3	3
Y10	0.5	g/L	3.12867	33.2412	0.0842205	3.43338	0.0710242	1.24036	13.7715	0.0443608	0.061614	0.0355458	3	3	3	3	3
Y10	0.75	g/L	3.034	29.9897	0.0840152	2.84365	0.18587	1.61669	20.2778	0.0402781	0.5582	0.178797	3	3	3	3	3
Y10	0.92	g/L	21.685	26.75	0.0581762	2.22141	0.147336	25.3872	15.1316	0.0119661	1.17807	0.136383	3	3	3	3	3
Y55	0	g/L	3.37067	7.04825	0.411209	4.16127	0.485426	0.513746	0.936597	0.0665548	0.490801	0.0760616	6	6	6	6	6
Y55	0.08	g/L	2.64667	14.1535	0.242169	4.15257	0.546946	0.742507	7.44985	0.122149	0.430545	0.0633064	3	3	3	3	3
Y55	0.25	g/L	2.67633	9.7915	0.263223	3.68889	0.333432	0.743727	0.842642	0.0358603	0.184161	0.187846	3	3	3	3	3
Y55	0.5	g/L	2.6705	16.553	0.136897	3.13612	0.262169	0.585469	2.94301	0.0414281	0.360286	0.230771	3	3	3	3	3
Y55	0.75	g/L	3.11433	27.8428	0.0837469	2.96364	0.150163	1.01762	13.2054	0.0340776	0.409123	0.0766959	3	3	3	3	3
Y55	0.92	g/L	2.97333	24.2808	0.0778824	2.67471	0.100583	1.06687	3.42886	0.0201598	0.515368	0.0238679	3	3	3	3	3
YJM269	0	g/L	4.11021	8.09407	0.362973	4.24988	0.46268	0.946639	0.958642	0.0449939	0.669876	0.049976	7	7	7	7	7
YJM269	0.08	g/L	4.52	7.55967	0.330536	3.5869	0.427707	1.14752	1.7137	0.0538877	0.702058	0.070563	3	3	3	3	3
YJM269	0.25	g/L	4.253	12.6582	0.215442	3.53176	0.453928	1.12011	6.68397	0.0630143	0.679308	0.200607	3	3	3	3	3
YJM269	0.5	g/L	3.70733	25.8732	0.112806	3.51464	0.252863	1.15597	11.4295	0.0619674	0.143249	0.223869	3	3	3	3	3
YJM269	0.75	g/L	3.80283	26.6347	0.086511	2.97953	0.114842	1.44379	12.2271	0.0365711	0.619307	0.0170238	3	3	3	3	3
YJM269	0.92	g/L	17.225	14.494	0.0766359	1.72475	0.13656	21.928	6.2265	0.0218743	1.23313	0.039734	3	3	3	3	3
YJM975	0	g/L	3.45186	7.90486	0.376253	4.23263	0.594489	0.87718	1.1512	0.0684662	0.576682	0.047166	7	7	7	7	7
YJM975	0.08	g/L	3.609	9.87267	0.294373	3.80155	0.337412	0.480553	3.57702	0.120807	0.229896	0.0954863	3	3	3	3	3
YJM975	0.25	g/L	3.91683	29.5435	0.104042	3.6522	0.148322	0.350674	13.326	0.0594568	0.187494	0.0912869	3	3	3	3	3
YJM975	0.5	g/L	3.81017	21.98	0.0937649	2.76743	0.181481	1.43406	8.1775	0.0264284	0.496398	0.0670464	3	3	3	3	3
YJM975	0.75	g/L	6.0065	37.584	0.0508952	2.72121	0.124673	0.0121347	4.1893	0.0105798	0.418978	0.0801131	3	3	3	3	3
YJM975	0.92	g/L	6.29983	40.529	0.0476882	2.56947	0.111153	1.18946	16.0425	0.0139888	0.523075	0.0617231	3	3	3	3	3
YJM978	0	g/L	3.72279	7.7825	0.353796	3.89543	0.626934	1.24985	1.32329	0.0626965	0.389703	0.0696138	7	7	7	7	7
YJM978	0.08	g/L	3.45367	9.12883	0.288579	3.6943	0.297928	0.889056	2.03827	0.0555631	0.214726	0.0615207	3	3	3	3	3
YJM978	0.25	g/L	3.958	13.6375	0.164805	3.21946	0.24712	1.78686	0.806113	0.0225687	0.241249	0.162873	3	3	3	3	3
YJM978	0.5	g/L	5.35067	18.1768	0.132137	2.5662	0.163372	1.20779	11.2366	0.0828183	0.826087	0.147112	3	3	3	3	3
YJM978	0.75	g/L	7.67867	33.7312	0.0597612	2.83908	0.19351	3.46714	4.55314	0.0135902	0.298599	0.25057	3	3	3	3	3
YJM978	0.92	g/L	11.0038	32.867	0.0624649	2.4581	0.158881	5.4585	17.5036	0.029547	0.570821	0.157591	3	3	3	3	3
YPS128	0	g/L	3.87125	6.53067	0.459519	4.3322	0.70107	0.685115	0.961573	0.0385075	0.573899	0.0811546	6	6	6	6	6
YPS128	0.08	g/L	3.267	10.1708	0.274968	3.69692	0.529486	1.91217	3.99897	0.098039	0.855766	0.0641509	3	3	3	3	3
YPS128	0.25	g/L	3.43533	10.1578	0.23918	3.35367	0.550142	1.61017	3.70576	0.0455666	0.668249	0.196189	3	3	3	3	3
YPS128	0.5	g/L	3.11767	12.0683	0.180841	3.10904	0.223612	1.20015	1.40039	0.0413125	0.56448	0.0589898	3	3	3	3	3
YPS128	0.75	g/L	3.723	15.5977	0.131607	2.86427	0.179272	2.0046	2.86642	0.0435522	0.564228	0.0959919	3	3	3	3	3
YPS128	0.92	g/L	4.5665	16.1492	0.133654	2.89684	0.135164	3.04939	4.13235	0.0563027	0.522794	0.102217	3	3	3	3	3
YPS606	0	g/L	3.82264	6.34421	0.457828	4.21441	0.629536	0.798251	0.397074	0.0747168	0.751407	0.081373	7	7	7	7	7
YPS606	0.08	g/L	4.01517	9.32633	0.299473	3.59879	0.564153	0.278198	4.94254	0.0933713	0.506779	0.0778216	3	3	3	3	3
YPS606	0.25	g/L	3.13933	11.5912	0.237093	3.68777	0.428676	1.31669	4.65905	0.0675184	0.570237	0.18427	3	3	3	3	3
YPS606	0.5	g/L	3.04667	12.5685	0.185675	3.30653	0.248975	1.54209	1.81498	0.0445656	0.686174	0.121678	3	3	3	3	3
YPS606	0.75	g/L	3.85933	22.9923	0.113784	3.36856	0.183885	2.19194	8.39381	0.0521225	0.623882	0.0814336	3	3	3	3	3
YPS606	0.92	g/L	4.77967	16.8735	0.109171	2.56938	0.136527	2.35319	2.4073	0.0414931	0.596159	0.0991608	3	3	3	3	3

## Sheet: 4-Aminobenzoic Acid Results
Performance
Rank range	Strain	P(Rank)	p-value Top10	p-value Bottom10	0 g/L	0,08 g/L	0,25 g/L	0,5 g/L	0,75 g/L	0,92 g/L	Errors	General score (sampling)	Parameter influence
					0 g/L	0,08 g/L	0,25 g/L	0,5 g/L	0,75 g/L	0,92 g/L			Lag phase (h)	Growth duration (h)	Average growth rate (1/h)	Number of generations	Maximum specific growth rate (1/h)
2.0 ± 1.0	GDB 379	0.92274	0.999965	1.17906e-11	88.0021	74.971	81.3385	91.3183	93.428	92.9726		87.0 ± 3.9	-17.4	1.7	1.475	-13.6	2.2
2.5 ± 1.5	CLIB382	0.978965	1	1.79951e-34	81.1597	76.1089	78.1516	84.2638	83.4087	86.9203		81.7 ± 1.7	-22.7	4.175	5.925	-0.2	-8.65
3.0 ± 2.0	GDB 325	0.953848	0.999662	9.77267e-12	85.3821	81.3883	83.2061	79.7979	79.6372	79.5209		81.6 ± 3.1	-20.15	8.375	1.175	-19.225	0.275
5.5 ± 2.5	AL1	0.974431	0.999577	1.52507e-21	77.2592	78.0999	77.4765	75.7247	75.8358	75.2701		76.6 ± 1.7	-16.125	-1.3	1.575	2.175	-6.5
6.0 ± 5.0	PW5	0.861573	0.822964	0.00204477	92.4296	80.5733	81.5211	71.6488	64.473	69.5044		76.9 ± 6.0	-9.85	1.725	-14.525	-42.65	26.7
8.0 ± 4.0	CA1	0.94344	0.82668	3.82123e-07	82.8371	76.1971	64.1827	68.4359	66.9165	76.1296		72.5 ± 2.5	-28.8	-6.175	5.875	5.85	7.325
8.0 ± 4.0	CLIB324	0.940631	0.809517	2.75389e-07	81.1069	75.5241	78.5628	71.5822	59.5168	66.7202		72.2 ± 2.4	-50.55	-9.45	11.65	24.925	12.05
9.0 ± 4.0	DBVPG1788	0.923717	0.730897	1.2134e-06	81.2913	74.7745	72.5597	70.4754	68.1667	61.4299		71.5 ± 2.4	-4.25	-44.55	-31.375	10.275	50.275
9.0 ± 5.0	RM11	0.909711	0.661408	0.000137597	81.2109	83.0952	69.8056	70.3514	62.2297	62.8742		71.4 ± 3.2	-1.175	-3.125	-11.3	-19.675	19.7
10.5 ± 6.5	UWOPS05-227.2	0.839839	0.562611	0.00765037	90.5677	67.6795	70.4564	69.0165	65.8561	63.5732		71.4 ± 5.0	23.575	-37.125	-10.025	11.85	-6.425
13.0 ± 7.0	YPS128	0.876902	0.394458	0.00521629	90.6366	69.7929	70.7882	64.2212	58.8966	59.448		69.1 ± 3.8	-7.6	17.675	9.525	-20.5	-8.2
15.0 ± 8.0	YPS606	0.893705	0.239507	0.0158858	88.7781	71.8719	67.1743	66.1351	55.032	54.33		67.3 ± 3.8	-4.475	10.6	10.05	-11.125	-11
16.0 ± 7.0	L.1528	0.910097	0.126397	0.00608847	85.4129	69.2689	60.3612	61.5635	58.4744	63.1139		66.4 ± 2.8	-6.8	19.1	-2.125	-26.425	15.55
16.0 ± 7.0	CBS7960	0.903023	0.133923	0.00685913	77.391	66.7379	67.7113	71.5977	60.7653	54.806		66.5 ± 2.8	35.275	-0.9	-16.35	-26.3	-0.95
16.0 ± 8.0	T7	0.883766	0.183045	0.02419	83.3581	72.2356	70.3449	60.3203	60.908	51.909		66.5 ± 3.8	-1.45	36.325	7.15	-45.2	-4.375
17.5 ± 6.5	CLIB215	0.922359	0.0311937	0.00973159	63.0765	61.7457	63.0061	68.1113	68.6661	65.8295		65.0 ± 2.3	33.25	-18.1	-22.2	-0.5	8.225
18.0 ± 5.0	AL3-h	0.955613	0.000298441	0.000181735	71.4532	72.6106	65.6272	61.9122	58.8677	56.5346		64.6 ± 1.1	-52.5	-8.925	29.1	58.25	-18.05
18.0 ± 6.0	CEN.PK 113-7D	0.930268	0.00994349	0.00668001	72.4228	74.5171	74.9278	61.7496	52.2908	51.7345		64.6 ± 1.9	-41.375	6.95	17.125	20	5.35
19.0 ± 7.0	T73	0.917379	0.0198088	0.0421231	86.2218	75.8819	63.0554	64.3876	47.0908	46.4298		63.8 ± 2.7	-1.4	10	22.75	19.825	-46.55
19.0 ± 8.0	Y55	0.925005	0.0509662	0.0533431	82.5509	68.1926	69.4276	60.6129	50.9152	53.1771		64.2 ± 3.3	51	-16.525	-9.375	-0.125	-22.7
19.5 ± 7.5	Ethanol Red	0.916796	0.0223681	0.0866506	74.8683	69.3287	54.5389	64.1753	60.3494	55.1255		63.1 ± 3.1	-16.275	16.4	13.625	-2.05	-4.625
20.5 ± 6.5	NCYC110	0.911579	0.00578822	0.0791354	72.8314	61.8281	69.4528	65.5745	54.9022	51.8386		62.7 ± 2.6	60.95	23.7	-11.075	-39.725	-37.375
21.0 ± 7.0	S288C	0.917843	0.00808441	0.101499	73.6576	70.7655	68.5016	60.2929	54.7288	47.9767		62.5 ± 2.8	-8.675	-3.05	7.925	24.6	-8.525
21.5 ± 8.5	UWOPS05-217.3	0.905472	0.0295026	0.254009	88.8473	55.9743	65.9002	58.2224	49.5771	49.0716		61.0 ± 4.5	1.725	-6.3	3.275	3.625	15.075
23.0 ± 5.0	KK:YS2-h	0.949765	9.1733e-06	0.125891	66.9255	62.7146	55.9636	61.325	58.5961	61.5564		61.2 ± 1.7	-31.375	-30.15	-8.975	50.95	37.625
23.0 ± 8.0	UWOPS03-461.4	0.8902	0.0211676	0.350647	90.6935	59.3166	48.2108	50.5112	54.8884	53.6701		59.6 ± 4.8	34.425	-1.375	-13.55	-6.45	-9.7
25.5 ± 4.5	DBVPG6044	0.898929	0.000125122	0.468144	85.0977	66.5615	60.8246	51.2646	47.2806	40.4908		58.6 ± 2.8	31.6	5.275	-7.5	-1.725	-14.95
25.5 ± 5.5	YJM269	0.898076	0.00118427	0.491683	74.974	71.9857	62.6648	52.3023	47.2283	40.7483		58.2 ± 3.6	-11.45	20.6	5.825	1.525	-0.875
28.5 ± 3.5	SK1	0.937472	1.33613e-06	0.815187	84.6444	57.2407	46.5409	49.337	48.6902	47.0296		55.5 ± 2.8	25.35	0.8	2.85	11.375	-12.85
29.0 ± 3.0	Y10	0.87405	4.24249e-05	0.828711	67.7582	65.1824	61.0266	44.0668	51.6149	34.8203		54.2 ± 3.7	24.4	-7.275	-4.175	14.35	-0.9
29.5 ± 2.5	YJM978	0.907107	9.6354e-07	0.928338	79.8524	64.0982	51.0199	45.4904	38.5924	37.9164		52.9 ± 3.3	-7.125	7.5	8.275	2.1	8.025
30.5 ± 1.5	YJM975	0.903703	5.47891e-13	0.996326	82.2105	64.735	40.4364	45.6767	35.9617	37.3279		51.0 ± 2.4	9.6	-2.575	2.575	13.85	-1.925
32.5 ± 0.5	LUI250	0.982088	1.66719e-85	1	58.3182	36.5145	39.4549	45.04	46.2913	52.2633		46.3 ± 1.1	21.025	-9.675	-11.075	6.125	24.825
34.0 ± 0.0	DBVPG6765	0.998091	8.81716e-77	1	86.3914	75.6017	57.0883	0	0	0		36.5 ± 1.7	13.9	0.25	1.95	-5.125	-0.175
35.0 ± 0.0	GDB 135-h	0.895044	9.35411e-163	1	41.8281	31.1834	29.5777	33.2624	36.1599	0		28.8 ± 1.4	-5.425	9.15	3.325	-0.1	-1.925
35.5 ± 0.5	DBVPG1373	1	0	1	46.4137	35.2564	32.1761	36.4558	0	0		25.0 ± 1.1	4.275	-1.975	-1.975	3.25	2.775
Robustness
Rank range	Strain	P(Rank)	p-value Top10	p-value Bottom10	0 g/L	0,08 g/L	0,25 g/L	0,5 g/L	0,75 g/L	0,92 g/L	Errors	General score (sampling)	Parameter influence
					0 g/L	0,08 g/L	0,25 g/L	0,5 g/L	0,75 g/L	0,92 g/L			Lag phase (h)	Growth duration (h)	Average growth rate (1/h)	Number of generations	Maximum specific growth rate (1/h)
3.0 ± 2.0	CLIB382	0.980802	0.999992	5.06425e-21	99.0417	93.0604	89.7154	83.7528	74.0584	70.4488		85.0 ± 2.2	-16.925	2.15	4.05	1	-6.175
3.0 ± 2.0	AL1	0.96632	0.999996	1.14187e-25	97.3591	97.748	91.4486	78.396	71.7521	66.1905		83.7 ± 1.8	-7.175	-0.675	0.2	-2.1	-2.725
3.5 ± 2.5	CLIB215	0.96735	0.998277	1.31148e-11	93.2475	94.6501	90.1656	84.295	76.2237	66.9963		84.2 ± 2.9	-16.5	0.425	6.675	-8.55	-3.825
5.0 ± 4.0	GDB 379	0.891247	0.920179	4.4142e-05	96.9832	83.7267	86.1529	82.9774	76.3834	68.5398		82.4 ± 4.6	-28.275	14.425	1.175	-28.45	8.775
6.0 ± 5.0	GDB 325	0.916837	0.886151	7.2101e-06	95.7222	89.8543	86.9588	74.5619	68.1719	62.9676		79.8 ± 3.6	-9.85	2.775	-3.9	-11.975	-1.525
8.5 ± 4.5	KK:YS2-h	0.913909	0.797657	3.47417e-07	96.6129	89.9034	76.6806	75.1421	65.3919	60.1817		77.4 ± 2.6	-0.95	-23.6	-21.65	-0.875	28.275
9.0 ± 6.0	CLIB324	0.89838	0.69519	0.000148066	100	91.8164	89.4446	71.413	55.6306	54.0671		77.2 ± 3.6	-33.575	5.625	11.85	15.2	1.575
10.0 ± 5.0	CA1	0.929562	0.598317	9.0825e-07	99.4412	91.405	73.5987	67.9573	59.5504	60.9168		75.5 ± 2.3	-51.225	24.525	14.6	-20.8	16.7
11.0 ± 5.0	AL3-h	0.950951	0.500661	2.84563e-08	95.1867	96.3689	82.9302	66.6087	57.464	49.0818		74.7 ± 1.9	-33.775	8.4	11.15	2.725	1.55
11.5 ± 5.5	DBVPG1788	0.924553	0.398618	1.6043e-05	95.2766	88.1569	81.5241	69.845	60.8694	48.598		74.1 ± 2.4	-14.05	-18.55	-11.525	8.625	25.925
12.5 ± 6.5	CEN.PK 113-7D	0.902916	0.317144	0.00115503	93.2082	96.1979	90.972	66.6814	49.4179	43.8242		73.3 ± 3.1	-37.3	3.175	12.9	20.7	2.8
12.5 ± 7.5	RM11	0.921142	0.334084	0.00332328	93.4098	95.4535	77.7127	69.1566	55.3786	50.4765		73.4 ± 3.5	-4.725	-14.525	-3.65	-8.95	19.9
14.0 ± 7.0	CBS7960	0.914229	0.246453	0.00261548	94.9587	84.2099	80.938	73.3872	56.0576	46.1061		72.6 ± 3.1	-11.925	4.575	1.475	5.65	-8.65
15.0 ± 8.0	Ethanol Red	0.897712	0.210898	0.016648	96.2051	90.5256	69.8497	69.6614	56.9388	47.1829		71.8 ± 3.8	-9.5	-2.45	-3.875	-10.825	18.125
15.5 ± 8.5	S288C	0.907159	0.167144	0.0267901	94.3493	92.1214	84.3924	62.3801	52.038	42.4079		71.1 ± 3.8	-23.525	16.275	24.025	22.85	-24.2
17.0 ± 8.0	T7	0.892521	0.113513	0.0358703	99.0165	83.085	78.5282	60.967	55.6833	44.2494		70.2 ± 3.7	16.4	26.475	3.15	-35.1	-17.425
17.5 ± 10.5	PW5	0.865026	0.173642	0.126874	92.7894	82.9931	79.8119	62.4277	50.5307	49.0659		69.8 ± 5.8	7.275	-10.675	-21.875	-25.925	35.95
19.5 ± 6.5	NCYC110	0.906995	0.0152036	0.0487509	91.3026	78.3176	83.5205	65.9032	48.3802	42.4315		68.2 ± 2.7	-25.5	27.525	10.85	-15.85	3.3
20.5 ± 8.5	YJM269	0.890548	0.0399657	0.152591	96.7191	89.985	77.4915	59.5296	48.927	32.9784		67.4 ± 4.0	4.75	-9.225	0.075	-9.075	12.75
20.5 ± 9.5	UWOPS05-227.2	0.878207	0.0687827	0.185026	93.7616	73.3474	71.4586	62.1213	53.7083	49.2868		67.5 ± 4.9	27.325	-40.575	-13.15	38.95	-16.175
21.5 ± 7.5	L.1528	0.901277	0.011759	0.170463	95.9407	80.6476	66.3433	58.4639	49.6316	47.8434		66.6 ± 3.4	2.5	6.275	-6.55	-1.55	4.125
21.5 ± 7.5	Y55	0.893949	0.0170797	0.149842	93.4545	81.6963	76.8995	59.6553	45.8677	43.9295		67.0 ± 3.5	39.125	-33.425	-14.2	20.05	-10.45
22.0 ± 9.0	YPS128	0.905303	0.0312036	0.218264	96.1068	76.0676	72.5959	59.426	49.1874	44.789		66.5 ± 4.3	25.8	-2.25	-6.425	-3.775	-18.6
22.5 ± 8.5	YPS606	0.912691	0.0177481	0.231706	95.9401	76.8644	71.8332	61.8079	48.1056	41.5679		66.1 ± 4.0	18.55	-14.5	-6.725	15.3	-5.7
23.0 ± 9.0	Y10	0.885835	0.0340276	0.283731	91.1888	91.637	80.1505	47.7267	51.3425	31.03		65.7 ± 4.9	1.275	6.2	6.925	-1.7	-1
24.5 ± 6.5	T73	0.926277	0.000367251	0.322638	96.1654	84.8252	68.7845	61.547	41.0145	35.203		64.6 ± 2.8	2.575	9.775	14.9	24.05	-33.6
25.0 ± 5.0	LUI250	0.940887	7.84425e-08	0.349483	93.5162	60.5001	61.4333	59.619	54.9842	54.9002		64.1 ± 1.8	16.625	-15.875	-28.625	-5.9	36.3
25.5 ± 6.5	DBVPG6044	0.916243	0.000304117	0.468432	98.4304	79.5806	70.7478	52.5637	43.9697	34.661		63.3 ± 3.1	36.525	21	5.025	-7.175	-40.9
25.5 ± 7.5	UWOPS05-217.3	0.905014	0.00429056	0.486073	100	65.1432	72.1385	57.0149	44.4931	39.7895		62.9 ± 4.3	24.075	-18.8	-7.5	18.2	4.45
27.5 ± 6.5	UWOPS03-461.4	0.890666	0.00284505	0.653432	99.5964	69.5745	54.2417	48.925	46.1332	41.9715		60.2 ± 5.0	44.3	-0.125	-15.625	-13.175	-11.175
29.0 ± 5.0	YJM978	0.908471	3.60853e-05	0.772181	98.5542	81.8353	62.5942	47.3293	37.7379	32.233		60.1 ± 3.4	5.85	0.5	9.75	16.125	-13.725
29.5 ± 4.5	SK1	0.923534	3.7904e-06	0.848745	98.2776	71.0551	55.7642	49.1943	43.405	38.673		59.4 ± 3.2	33.5	-3.05	-0.6	10.325	-24.85
30.5 ± 3.5	YJM975	0.954037	3.23677e-09	0.954886	100	80.1048	50.7547	49.4782	35.4581	33.275		58.1 ± 2.6	29.5	-9.55	0.1	16.95	-13.275
33.0 ± 2.0	GDB 135-h	0.905604	2.2866e-09	0.992894	91.8108	62.5511	57.7243	56.3078	54.2881	0		54.0 ± 3.3	-13.125	42.65	25.1	-26.125	13.35
34.5 ± 0.5	DBVPG1373	0.996733	2.33395e-42	1	91.8775	72.0792	61.893	59.1526	0	0		47.5 ± 1.9	8.075	-2.75	-1.1	-2.425	13.775
36.0 ± 0.0	DBVPG6765	1	3.08521e-112	1	86.4894	74.7659	51.2025	0	0	0		35.4 ± 1.7	0.875	0.7	1.1	0.9	0.75

## Sheet: Acetic Acid Parameters
			MEANS					SD					NUMBER OF DATA POINTS
Strain	Concentration/Level	Unit	Lag phase (h)	Growth duration (h)	Average growth rate (1/h)	Number of generations	Maximum specific growth rate (1/h)	Lag phase (h)	Growth duration (h)	Average growth rate (1/h)	Number of generations	Maximum specific growth rate (1/h)	Lag phase (h)	Growth duration (h)	Average growth rate (1/h)	Number of generations	Maximum specific growth rate (1/h)
AL1	0	g/L	4.50737	10.8095	0.290768	4.47921	0.385154	1.02345	1.43315	0.0501132	0.45195	0.0550494	8	8	8	8	8
AL1	1.3	g/L	4.4265	10.397	0.260132	3.85371	0.448455	1.02941	1.30758	0.0697803	0.762052	0.0525777	3	3	3	3	3
AL1	2	g/L	5.16233	10.0583	0.237264	3.4565	0.345865	1.94131	0.264938	0.0410502	0.630022	0.00532949	3	3	3	3	3
AL1	3	g/L	7.30117	11.8862	0.197665	3.3751	0.291743	2.0632	1.78446	0.0339704	0.627256	0.0587368	3	3	3	3	3
AL1	4	g/L	NaN	NaN	NaN	NaN	NaN	NaN	NaN	NaN	NaN	NaN	1	1	1	1	1
AL1	4.7	g/L	NaN	NaN	NaN	NaN	NaN	NaN	NaN	NaN	NaN	NaN	0	0	0	0	0
AL3-h	0	g/L	9.49769	23.698	0.112623	3.83011	0.23604	2.74324	3.89727	0.0133741	0.65205	0.0211435	8	8	8	8	8
AL3-h	1.3	g/L	13.0353	22.3523	0.0928093	3.08947	0.171015	2.22315	3.84598	0.0352712	1.47506	0.0390583	3	3	3	3	3
AL3-h	2	g/L	13.2115	20.3262	0.0992721	3.00292	0.141448	4.77555	3.28812	0.0303921	1.27791	0.0342742	3	3	3	3	3
AL3-h	3	g/L	20.7238	20.0643	0.0809335	2.35758	0.10538	5.82101	5.24056	0.00996989	0.718661	0.00471182	3	3	3	3	3
AL3-h	4	g/L	NaN	NaN	NaN	NaN	NaN	NaN	NaN	NaN	NaN	NaN	0	0	0	0	0
AL3-h	4.7	g/L	NaN	NaN	NaN	NaN	NaN	NaN	NaN	NaN	NaN	NaN	0	0	0	0	0
CA1	0	g/L	4.05588	10.4228	0.325578	4.83524	0.406101	0.443769	1.14934	0.0601454	0.45275	0.0537586	8	8	8	8	8
CA1	1.3	g/L	4.36833	11.6457	0.264951	4.46701	0.379278	0.495936	2.2139	0.0119053	0.86881	0.023698	3	3	3	3	3
CA1	2	g/L	4.347	13.2387	0.224672	4.25997	0.364764	0.884511	2.56061	0.0252543	0.64202	0.0351856	3	3	3	3	3
CA1	3	g/L	5.88267	14.776	0.1933	4.14004	0.315379	2.00902	1.95752	0.0215181	0.784727	0.0568429	3	3	3	3	3
CA1	4	g/L	26.384	17.9625	0.159521	4.14185	0.211617	6.5365	0.545179	0.0116331	0.172033	0.000164488	2	2	2	2	2
CA1	4.7	g/L	NaN	NaN	NaN	NaN	NaN	NaN	NaN	NaN	NaN	NaN	0	0	0	0	0
CBS7960	0	g/L	3.57994	10.1851	0.283877	4.0798	0.430692	0.674472	2.00063	0.0502579	0.476197	0.0555299	8	8	8	8	8
CBS7960	1.3	g/L	3.84033	9.386	0.259358	3.51606	0.348518	1.08006	0.665658	0.0309497	0.462422	0.0209266	3	3	3	3	3
CBS7960	2	g/L	4.36833	10.1203	0.223645	3.24504	0.357339	1.02721	0.910821	0.0393096	0.436433	0.0298471	3	3	3	3	3
CBS7960	3	g/L	5.52583	14.2377	0.151143	2.92657	0.27773	1.36435	3.37665	0.0568468	0.49791	0.0272989	3	3	3	3	3
CBS7960	4	g/L	NaN	NaN	NaN	NaN	NaN	NaN	NaN	NaN	NaN	NaN	0	0	0	0	0
CBS7960	4.7	g/L	NaN	NaN	NaN	NaN	NaN	NaN	NaN	NaN	NaN	NaN	0	0	0	0	0
CEN.PK 113-7D	0	g/L	3.98875	9.15994	0.336799	4.44024	0.440141	0.751085	1.20744	0.0498749	0.607735	0.0538587	8	8	8	8	8
CEN.PK 113-7D	1.3	g/L	4.36767	9.9195	0.246712	3.55997	0.407295	1.98441	1.47854	0.0510705	1.02335	0.056507	3	3	3	3	3
CEN.PK 113-7D	2	g/L	4.50883	11.2407	0.206962	3.29878	0.301405	2.6038	2.63408	0.0510503	0.871416	0.0497835	3	3	3	3	3
CEN.PK 113-7D	3	g/L	6.34467	15.312	0.141913	3.02402	0.204658	4.10598	3.41562	0.044493	0.714552	0.0431791	3	3	3	3	3
CEN.PK 113-7D	4	g/L	33.6238	20.8225	0.0956863	2.88704	0.121359	11.8493	0.965201	0.0050009	0.282042	0.00711371	2	2	2	2	2
CEN.PK 113-7D	4.7	g/L	NaN	NaN	NaN	NaN	NaN	NaN	NaN	NaN	NaN	NaN	0	0	0	0	0
CLIB215	0	g/L	4.28175	14.5646	0.193929	3.98996	0.382386	1.18908	2.47927	0.03445	0.540957	0.0478687	8	8	8	8	8
CLIB215	1.3	g/L	3.914	13.35	0.184951	3.503	0.387421	0.996375	2.4406	0.0329958	0.525671	0.0418892	3	3	3	3	3
CLIB215	2	g/L	4.386	14.4987	0.151754	3.16473	0.358693	1.20513	1.28603	0.0265839	0.59214	0.063044	3	3	3	3	3
CLIB215	3	g/L	12.0702	19.6262	0.0970976	2.63422	0.135987	1.83883	7.39245	0.0219535	0.411227	0.0164702	2	2	2	2	2
CLIB215	4	g/L	NaN	NaN	NaN	NaN	NaN	NaN	NaN	NaN	NaN	NaN	0	0	0	0	0
CLIB215	4.7	g/L	NaN	NaN	NaN	NaN	NaN	NaN	NaN	NaN	NaN	NaN	0	0	0	0	0
CLIB324	0	g/L	3.99581	16.2062	0.176112	4.03598	0.444866	1.09646	2.532	0.0358443	0.648425	0.0550359	8	8	8	8	8
CLIB324	1.3	g/L	4.38583	16.2407	0.175644	4.12204	0.393399	1.36772	0.680512	0.0241335	0.735005	0.0412827	3	3	3	3	3
CLIB324	2	g/L	4.68	12.8065	0.201543	3.74238	0.337376	1.55658	0.776995	0.0259277	0.707815	0.0574208	3	3	3	3	3
CLIB324	3	g/L	8.03883	14.3858	0.171876	3.55876	0.29135	2.44474	1.41923	0.0274766	0.617026	0.0338361	3	3	3	3	3
CLIB324	4	g/L	NaN	NaN	NaN	NaN	NaN	NaN	NaN	NaN	NaN	NaN	1	1	1	1	1
CLIB324	4.7	g/L	NaN	NaN	NaN	NaN	NaN	NaN	NaN	NaN	NaN	NaN	1	1	1	1	1
CLIB382	0	g/L	3.62469	9.07212	0.359324	4.68713	0.524167	0.61069	0.938395	0.0472088	0.529304	0.0782832	8	8	8	8	8
CLIB382	1.3	g/L	4.24133	9.26883	0.289521	3.89319	0.418954	0.709298	0.204282	0.0513798	0.753971	0.0454265	3	3	3	3	3
CLIB382	2	g/L	8.7185	10.3298	0.235745	3.51972	0.357471	1.51288	0.971008	0.0411264	0.626281	0.0467283	3	3	3	3	3
CLIB382	3	g/L	30.9608	15.785	0.165174	3.57904	0.283203	2.3628	3.81131	0.0697783	0.679952	0.0188672	2	2	2	2	2
CLIB382	4	g/L	NaN	NaN	NaN	NaN	NaN	NaN	NaN	NaN	NaN	NaN	0	0	0	0	0
CLIB382	4.7	g/L	NaN	NaN	NaN	NaN	NaN	NaN	NaN	NaN	NaN	NaN	0	0	0	0	0
DBVPG1373	0	g/L	4.36657	58.4356	0.0402468	3.30834	0.102522	1.15813	8.02836	0.00998292	0.686756	0.0223566	7	7	7	7	7
DBVPG1373	1.3	g/L	1.724	7.49275	0.0732711	0.786593	0.101504	0.282843	2.42432	0.00365753	0.214606	0.0206806	2	2	2	2	2
DBVPG1373	2	g/L	2.554	7.58975	0.0523382	0.574928	0.0948496	0.339411	0.585838	0.00442967	0.0929203	0.00720888	2	2	2	2	2
DBVPG1373	3	g/L	NaN	NaN	NaN	NaN	NaN	NaN	NaN	NaN	NaN	NaN	1	1	1	1	1
DBVPG1373	4	g/L	NaN	NaN	NaN	NaN	NaN	NaN	NaN	NaN	NaN	NaN	0	0	0	0	0
DBVPG1373	4.7	g/L	NaN	NaN	NaN	NaN	NaN	NaN	NaN	NaN	NaN	NaN	0	0	0	0	0
DBVPG1788	0	g/L	3.4295	15.2892	0.191127	4.11536	0.49165	1.03951	2.91411	0.0348624	0.585536	0.108444	8	8	8	8	8
DBVPG1788	1.3	g/L	4.42033	18.6647	0.134849	3.5692	0.340769	0.909288	3.02094	0.0196258	0.13856	0.0561896	3	3	3	3	3
DBVPG1788	2	g/L	5.3825	18.068	0.140769	3.66367	0.291761	1.30591	2.08086	0.00294337	0.365746	0.0519135	3	3	3	3	3
DBVPG1788	3	g/L	6.24583	15.7158	0.156453	3.54442	0.267768	1.70356	1.70335	0.00936352	0.390377	0.0448572	3	3	3	3	3
DBVPG1788	4	g/L	17.633	18.816	0.132215	3.54928	0.146376	6.10233	4.9554	0.0136637	0.569562	0.000548656	2	2	2	2	2
DBVPG1788	4.7	g/L	NaN	NaN	NaN	NaN	NaN	NaN	NaN	NaN	NaN	NaN	1	1	1	1	1
DBVPG6044	0	g/L	3.873	16.9174	0.178872	4.30058	0.448591	0.857383	1.90254	0.039255	0.710446	0.0856233	8	8	8	8	8
DBVPG6044	1.3	g/L	4.668	24.5192	0.0948921	3.33423	0.236453	1.30116	2.57037	0.0104085	0.215415	0.0431502	3	3	3	3	3
DBVPG6044	2	g/L	4.891	20.3445	0.111658	3.27617	0.186558	1.80933	0.861665	0.0107106	0.285432	0.0269569	3	3	3	3	3
DBVPG6044	3	g/L	4.34283	17.4237	0.128085	3.22215	0.221445	0.782392	0.825651	0.00942185	0.265742	0.0133868	3	3	3	3	3
DBVPG6044	4	g/L	14.6632	18.95	0.110485	2.97105	0.164696	5.92914	2.29251	0.024085	0.273848	0.0277524	3	3	3	3	3
DBVPG6044	4.7	g/L	NaN	NaN	NaN	NaN	NaN	NaN	NaN	NaN	NaN	NaN	1	1	1	1	1
DBVPG6765	0	g/L	3.80471	11.6509	0.302079	5.06082	0.516506	0.671532	1.92214	0.0326702	0.785276	0.0800868	7	7	7	7	7
DBVPG6765	1.3	g/L	3.64833	8.00733	0.307934	3.61323	0.458788	1.20146	0.84519	0.0553723	1.02807	0.0324958	3	3	3	3	3
DBVPG6765	2	g/L	4.94233	9.69083	0.232309	3.2625	0.451478	1.26964	0.952207	0.0450075	0.788696	0.0705038	3	3	3	3	3
DBVPG6765	3	g/L	NaN	NaN	NaN	NaN	NaN	NaN	NaN	NaN	NaN	NaN	1	1	1	1	1
DBVPG6765	4	g/L	NaN	NaN	NaN	NaN	NaN	NaN	NaN	NaN	NaN	NaN	0	0	0	0	0
DBVPG6765	4.7	g/L	NaN	NaN	NaN	NaN	NaN	NaN	NaN	NaN	NaN	NaN	0	0	0	0	0
Ethanol Red	0	g/L	4.40575	11.1661	0.276016	4.30933	0.388779	1.00106	1.88042	0.0685257	0.526634	0.0592851	8	8	8	8	8
Ethanol Red	1.3	g/L	4.2595	9.79417	0.270364	3.7608	0.404402	1.62201	1.14385	0.0578669	0.433389	0.0108346	3	3	3	3	3
Ethanol Red	2	g/L	7.757	11.717	0.199448	3.30632	0.336811	0.932953	1.72624	0.0541139	0.595541	0.0307762	3	3	3	3	3
Ethanol Red	3	g/L	16.2192	15.0907	0.170764	3.42122	0.194713	11.6118	6.27805	0.0678079	0.0609331	0.0662986	2	2	2	2	2
Ethanol Red	4	g/L	NaN	NaN	NaN	NaN	NaN	NaN	NaN	NaN	NaN	NaN	1	1	1	1	1
Ethanol Red	4.7	g/L	NaN	NaN	NaN	NaN	NaN	NaN	NaN	NaN	NaN	NaN	0	0	0	0	0
GDB 135-h	0	g/L	4.0785	11.3449	0.293644	4.75612	0.444678	1.10441	1.95025	0.0371522	0.55444	0.0700211	7	7	7	7	7
GDB 135-h	1.3	g/L	4.567	10.3665	0.244174	3.67443	0.369094	1.46732	0.912054	0.0189906	0.499267	0.00883081	3	3	3	3	3
GDB 135-h	2	g/L	4.36533	10.514	0.24093	3.67783	0.372061	2.03486	1.20648	0.0295168	0.707374	0.0107685	3	3	3	3	3
GDB 135-h	3	g/L	5.72467	11.103	0.210829	3.39673	0.358631	1.81659	1.15663	0.0265632	0.634672	0.0363747	3	3	3	3	3
GDB 135-h	4	g/L	20.286	15.442	0.152991	3.28939	0.179869	7.22097	5.2241	0.035175	0.363813	0.0320821	2	2	2	2	2
GDB 135-h	4.7	g/L	NaN	NaN	NaN	NaN	NaN	NaN	NaN	NaN	NaN	NaN	0	0	0	0	0
GDB 325	0	g/L	3.17612	8.94431	0.217358	2.75715	0.339794	0.966703	1.38524	0.0470555	0.41334	0.0791512	8	8	8	8	8
GDB 325	1.3	g/L	3.9985	9.81617	0.164666	2.25391	0.252799	2.7498	3.08484	0.0434292	0.557062	0.0542293	3	3	3	3	3
GDB 325	2	g/L	3.99167	7.80933	0.200372	2.16396	0.249769	2.63702	2.51841	0.0531181	0.552619	0.0407559	3	3	3	3	3
GDB 325	3	g/L	NaN	NaN	NaN	NaN	NaN	NaN	NaN	NaN	NaN	NaN	0	0	0	0	0
GDB 325	4	g/L	NaN	NaN	NaN	NaN	NaN	NaN	NaN	NaN	NaN	NaN	0	0	0	0	0
GDB 325	4.7	g/L	NaN	NaN	NaN	NaN	NaN	NaN	NaN	NaN	NaN	NaN	0	0	0	0	0
GDB 379	0	g/L	3.53507	9.65114	0.342325	4.74312	0.573922	1.03992	0.760706	0.0476404	0.488791	0.080389	7	7	7	7	7
GDB 379	1.3	g/L	4.537	8.87783	0.287166	3.68516	0.482976	0.603008	0.489542	0.0246915	0.294498	0.0366834	3	3	3	3	3
GDB 379	2	g/L	5.082	9.64083	0.259688	3.62505	0.407315	0.575662	0.526454	0.0136251	0.317592	0.023733	3	3	3	3	3
GDB 379	3	g/L	13.6932	11.724	0.1963	3.26459	0.316521	5.60749	1.77833	0.0427556	0.3321	0.0191815	3	3	3	3	3
GDB 379	4	g/L	NaN	NaN	NaN	NaN	NaN	NaN	NaN	NaN	NaN	NaN	1	1	1	1	1
GDB 379	4.7	g/L	NaN	NaN	NaN	NaN	NaN	NaN	NaN	NaN	NaN	NaN	0	0	0	0	0
KK:YS2-h	0	g/L	7.2105	16.8947	0.203917	4.94077	0.266969	1.72007	1.48887	0.027896	0.430411	0.0487627	8	8	8	8	8
KK:YS2-h	1.3	g/L	7.13567	16.6125	0.163613	3.93492	0.311889	1.69778	2.42202	0.00892649	0.712027	0.0458431	3	3	3	3	3
KK:YS2-h	2	g/L	7.32633	17.0307	0.148459	3.65499	0.233925	2.32296	2.94753	0.00439259	0.697667	0.0117469	3	3	3	3	3
KK:YS2-h	3	g/L	12.0368	21.0443	0.112317	3.39147	0.199389	6.04897	2.97977	0.0170733	0.562709	0.0153138	3	3	3	3	3
KK:YS2-h	4	g/L	NaN	NaN	NaN	NaN	NaN	NaN	NaN	NaN	NaN	NaN	0	0	0	0	0
KK:YS2-h	4.7	g/L	NaN	NaN	NaN	NaN	NaN	NaN	NaN	NaN	NaN	NaN	0	0	0	0	0
L.1528	0	g/L	3.16812	8.22594	0.392723	4.56092	0.731123	0.839649	1.42871	0.0686729	0.419876	0.079027	8	8	8	8	8
L.1528	1.3	g/L	3.88817	8.44783	0.316238	3.83604	0.580031	0.878985	1.30339	0.0170181	0.433754	0.0143378	3	3	3	3	3
L.1528	2	g/L	6.133	10.045	0.249904	3.59738	0.481103	0.381991	1.35679	0.0285177	0.417939	0.0464188	3	3	3	3	3
L.1528	3	g/L	22.9235	12.0255	0.204123	3.46228	0.301418	6.47073	3.37926	0.0363612	0.362412	0.0244556	2	2	2	2	2
L.1528	4	g/L	NaN	NaN	NaN	NaN	NaN	NaN	NaN	NaN	NaN	NaN	0	0	0	0	0
L.1528	4.7	g/L	NaN	NaN	NaN	NaN	NaN	NaN	NaN	NaN	NaN	NaN	0	0	0	0	0
LUI250	0	g/L	4.088	9.77644	0.343667	4.79666	0.478101	0.880633	1.17764	0.0630507	0.489502	0.0515662	8	8	8	8	8
LUI250	1.3	g/L	4.961	10.4228	0.262518	3.97432	0.498531	1.15273	0.935609	0.0159423	0.54404	0.0931378	3	3	3	3	3
LUI250	2	g/L	9.419	11.6763	0.217635	3.68978	0.348596	0.896751	0.361862	0.0291908	0.592209	0.0538658	3	3	3	3	3
LUI250	3	g/L	NaN	NaN	NaN	NaN	NaN	NaN	NaN	NaN	NaN	NaN	0	0	0	0	0
LUI250	4	g/L	NaN	NaN	NaN	NaN	NaN	NaN	NaN	NaN	NaN	NaN	0	0	0	0	0
LUI250	4.7	g/L	NaN	NaN	NaN	NaN	NaN	NaN	NaN	NaN	NaN	NaN	0	0	0	0	0
NCYC110	0	g/L	4.30693	12.654	0.251142	4.40006	0.379527	1.56044	2.52894	0.0726228	0.705255	0.0655274	7	7	7	7	7
NCYC110	1.3	g/L	3.48725	10.347	0.248438	3.71997	0.44956	0.657963	0.377595	0.0189267	0.412859	0.0284679	2	2	2	2	2
NCYC110	2	g/L	3.7155	13.5058	0.185032	3.56019	0.315153	0.418949	2.00455	0.0341192	0.498311	0.0659966	3	3	3	3	3
NCYC110	3	g/L	NaN	NaN	NaN	NaN	NaN	NaN	NaN	NaN	NaN	NaN	1	1	1	1	1
NCYC110	4	g/L	NaN	NaN	NaN	NaN	NaN	NaN	NaN	NaN	NaN	NaN	0	0	0	0	0
NCYC110	4.7	g/L	NaN	NaN	NaN	NaN	NaN	NaN	NaN	NaN	NaN	NaN	0	0	0	0	0
PW5	0	g/L	3.21631	7.87206	0.405442	4.58967	0.582957	0.940696	0.887797	0.0471626	0.43481	0.0686816	8	8	8	8	8
PW5	1.3	g/L	4.49022	7.91439	0.33088	3.80339	0.536533	0.779135	0.655823	0.0533477	0.828629	0.035269	3	3	3	3	3
PW5	2	g/L	5.28833	7.92867	0.30369	3.51996	0.439141	1.63271	1.80298	0.0189851	1.01176	0.013015	3	3	3	3	3
PW5	3	g/L	7.67133	9.83167	0.228593	3.27663	0.35847	3.33679	2.0352	0.0294348	0.944094	0.031014	3	3	3	3	3
PW5	4	g/L	19.2005	12.705	0.166817	2.95415	0.265505	12.0286	3.50018	0.0411914	0.115107	0.00450593	2	2	2	2	2
PW5	4.7	g/L	NaN	NaN	NaN	NaN	NaN	NaN	NaN	NaN	NaN	NaN	0	0	0	0	0
RM11	0	g/L	2.90731	8.80987	0.39067	4.97342	0.643279	0.831818	0.702447	0.0325464	0.529119	0.0793481	8	8	8	8	8
RM11	1.3	g/L	4.03067	7.861	0.352302	4.01006	0.570956	0.658096	0.481164	0.051871	0.638731	0.0761239	3	3	3	3	3
RM11	2	g/L	4.95833	8.41917	0.314849	3.85914	0.481107	0.893757	0.624922	0.0391658	0.752533	0.0501217	3	3	3	3	3
RM11	3	g/L	14.9365	10.7808	0.233207	3.63162	0.397297	5.70857	0.867811	0.0403272	0.639399	0.0450761	3	3	3	3	3
RM11	4	g/L	NaN	NaN	NaN	NaN	NaN	NaN	NaN	NaN	NaN	NaN	1	1	1	1	1
RM11	4.7	g/L	NaN	NaN	NaN	NaN	NaN	NaN	NaN	NaN	NaN	NaN	0	0	0	0	0
S288C	0	g/L	4.53425	13.6569	0.221871	4.30578	0.353776	1.01407	2.301	0.033298	0.436733	0.0573095	8	8	8	8	8
S288C	1.3	g/L	4.24733	14.9458	0.152618	3.28713	0.272484	2.42221	2.5218	0.0240314	0.753013	0.0452507	3	3	3	3	3
S288C	2	g/L	4.6715	14.5203	0.151232	3.12665	0.231404	3.41344	3.1682	0.0355053	0.843978	0.0571822	3	3	3	3	3
S288C	3	g/L	7.02367	19.8028	0.108305	2.98361	0.153467	3.93356	4.52543	0.0315177	0.603805	0.0167065	3	3	3	3	3
S288C	4	g/L	NaN	NaN	NaN	NaN	NaN	NaN	NaN	NaN	NaN	NaN	0	0	0	0	0
S288C	4.7	g/L	NaN	NaN	NaN	NaN	NaN	NaN	NaN	NaN	NaN	NaN	0	0	0	0	0
SK1	0	g/L	3.46319	18.5764	0.19654	5.10867	0.465199	1.04857	4.08464	0.0375353	0.612308	0.0459544	8	8	8	8	8
SK1	1.3	g/L	4.12033	14.2622	0.201633	4.16666	0.358687	1.48749	3.36221	0.00558209	1.09281	0.00579281	3	3	3	3	3
SK1	2	g/L	4.029	12.651	0.22878	4.19388	0.371918	2.08307	1.66943	0.0408405	0.983751	0.0566136	3	3	3	3	3
SK1	3	g/L	4.28383	15.0595	0.191179	4.03864	0.330844	2.0976	1.86983	0.0666109	0.921476	0.0625804	3	3	3	3	3
SK1	4	g/L	3.9665	15.1855	0.190505	4.19769	0.357944	0.6965	1.04581	0.0213356	0.760255	0.0219676	2	2	2	2	2
SK1	4.7	g/L	30.936	17.6495	0.138901	3.64728	0.208565	27.3537	3.86575	0.0357344	1.68412	0.0490945	2	2	2	2	2
T7	0	g/L	3.64962	9.97869	0.269713	3.91635	0.471928	1.0407	1.37693	0.0417095	0.908351	0.0668976	8	8	8	8	8
T7	1.3	g/L	5.84867	11.6487	0.213928	3.58383	0.387976	1.989	1.947	0.0406778	0.804537	0.04185	3	3	3	3	3
T7	2	g/L	6.47567	12.8283	0.209943	3.85441	0.358552	1.93588	2.16015	0.0350909	0.734938	0.0112496	3	3	3	3	3
T7	3	g/L	27.7413	14.0968	0.169506	3.43246	0.284409	3.34002	1.89681	0.0125095	0.212816	0.0432376	2	2	2	2	2
T7	4	g/L	NaN	NaN	NaN	NaN	NaN	NaN	NaN	NaN	NaN	NaN	1	1	1	1	1
T7	4.7	g/L	NaN	NaN	NaN	NaN	NaN	NaN	NaN	NaN	NaN	NaN	0	0	0	0	0
T73	0	g/L	3.03437	9.18956	0.359998	4.73815	0.508743	1.09092	0.917745	0.0515636	0.496269	0.0888596	8	8	8	8	8
T73	1.3	g/L	4.03217	8.256	0.337669	4.04659	0.51086	1.09968	0.381205	0.0509469	0.723319	0.0225934	3	3	3	3	3
T73	2	g/L	4.3685	9.062	0.303139	3.94404	0.504103	1.17953	1.01182	0.0584227	0.614558	0.0356549	3	3	3	3	3
T73	3	g/L	10.653	11.0617	0.226873	3.5657	0.367182	3.88581	1.99652	0.0490386	0.600134	0.02709	3	3	3	3	3
T73	4	g/L	NaN	NaN	NaN	NaN	NaN	NaN	NaN	NaN	NaN	NaN	1	1	1	1	1
T73	4.7	g/L	NaN	NaN	NaN	NaN	NaN	NaN	NaN	NaN	NaN	NaN	0	0	0	0	0
UWOPS03-461.4	0	g/L	3.32794	14.0982	0.257698	5.13999	0.457896	0.55289	3.07431	0.0396969	0.748615	0.0638112	8	8	8	8	8
UWOPS03-461.4	1.3	g/L	4.29067	13.4728	0.228506	4.4535	0.364569	0.691392	2.5246	0.0324905	1.01618	0.0507372	3	3	3	3	3
UWOPS03-461.4	2	g/L	4.269	13.1348	0.22064	4.22148	0.35903	0.78865	2.21267	0.0199286	1.00508	0.0671629	3	3	3	3	3
UWOPS03-461.4	3	g/L	5.02367	13.5783	0.198075	3.92363	0.353197	1.68617	1.41753	0.0275643	0.91587	0.0491475	3	3	3	3	3
UWOPS03-461.4	4	g/L	4.4195	13.578	0.169851	3.33273	0.393444	0.194454	0.263044	0.0226779	0.524742	0.0382701	2	2	2	2	2
UWOPS03-461.4	4.7	g/L	NaN	NaN	NaN	NaN	NaN	NaN	NaN	NaN	NaN	NaN	0	0	0	0	0
UWOPS05-217.3	0	g/L	4.64612	11.5416	0.281905	4.58025	0.414675	1.18659	2.59214	0.0497225	0.500783	0.0712825	8	8	8	8	8
UWOPS05-217.3	1.3	g/L	4.94133	11.6323	0.218814	3.67963	0.409164	2.29175	0.709501	0.0379941	0.651395	0.0407086	3	3	3	3	3
UWOPS05-217.3	2	g/L	5.6965	11.7742	0.206854	3.46444	0.36878	2.81243	1.75612	0.0384981	0.322608	0.0148696	3	3	3	3	3
UWOPS05-217.3	3	g/L	16.1393	11.501	0.222262	3.59674	0.340104	3.13001	3.61897	0.0377705	0.531029	0.0220455	2	2	2	2	2
UWOPS05-217.3	4	g/L	NaN	NaN	NaN	NaN	NaN	NaN	NaN	NaN	NaN	NaN	0	0	0	0	0
UWOPS05-217.3	4.7	g/L	NaN	NaN	NaN	NaN	NaN	NaN	NaN	NaN	NaN	NaN	0	0	0	0	0
UWOPS05-227.2	0	g/L	4.45338	12.0687	0.291202	4.88909	0.452845	1.43685	3.4338	0.0559253	0.731158	0.0662415	8	8	8	8	8
UWOPS05-227.2	1.3	g/L	6.026	10.59	0.231485	3.56474	0.443889	1.00858	0.625425	0.019912	0.502065	0.0543636	3	3	3	3	3
UWOPS05-227.2	2	g/L	4.99867	12.1787	0.207578	3.5887	0.347878	2.37378	1.92356	0.0450128	0.438219	0.010636	3	3	3	3	3
UWOPS05-227.2	3	g/L	13.7325	11.185	0.229522	3.66517	0.306158	2.55619	2.88853	0.0219851	0.594886	0.00407927	2	2	2	2	2
UWOPS05-227.2	4	g/L	NaN	NaN	NaN	NaN	NaN	NaN	NaN	NaN	NaN	NaN	0	0	0	0	0
UWOPS05-227.2	4.7	g/L	NaN	NaN	NaN	NaN	NaN	NaN	NaN	NaN	NaN	NaN	0	0	0	0	0
Y10	0	g/L	4.98733	22.9656	0.130984	4.18189	0.273166	0.723832	5.336	0.0265341	0.460642	0.0248272	6	6	6	6	6
Y10	1.3	g/L	4.8935	18.223	0.141911	3.72773	0.221513	1.81813	0.919008	0.00640429	0.234322	0.0159922	3	3	3	3	3
Y10	2	g/L	7.07633	20.2733	0.124572	3.64702	0.193877	2.2584	2.09261	0.00984583	0.50293	0.00951605	3	3	3	3	3
Y10	3	g/L	NaN	NaN	NaN	NaN	NaN	NaN	NaN	NaN	NaN	NaN	0	0	0	0	0
Y10	4	g/L	NaN	NaN	NaN	NaN	NaN	NaN	NaN	NaN	NaN	NaN	0	0	0	0	0
Y10	4.7	g/L	NaN	NaN	NaN	NaN	NaN	NaN	NaN	NaN	NaN	NaN	0	0	0	0	0
Y55	0	g/L	3.63994	8.44231	0.375643	4.57572	0.476646	0.737674	1.38386	0.0361592	0.672545	0.0143541	8	8	8	8	8
Y55	1.3	g/L	4.00117	8.1435	0.308901	3.64213	0.503593	0.54936	0.64828	0.0668216	0.839378	0.0965727	3	3	3	3	3
Y55	2	g/L	3.87167	8.56367	0.274165	3.42391	0.426401	0.779428	0.478622	0.0493414	0.793815	0.0609011	3	3	3	3	3
Y55	3	g/L	4.79883	9.72983	0.214005	2.99924	0.35487	2.66979	1.30162	0.0397451	0.591437	0.047645	3	3	3	3	3
Y55	4	g/L	15.0823	13.6267	0.128981	2.56521	0.239033	3.44944	3.32223	0.0113485	0.753349	0.0287909	3	3	3	3	3
Y55	4.7	g/L	NaN	NaN	NaN	NaN	NaN	NaN	NaN	NaN	NaN	NaN	1	1	1	1	1
YJM269	0	g/L	4.4305	19.2282	0.144671	4.00364	0.292795	0.903618	1.79866	0.0187703	0.592382	0.04507	5	5	5	5	5
YJM269	1.3	g/L	3.00433	10.2177	0.116076	1.65323	0.147942	1.61478	2.56845	0.0334214	0.374538	0.0139044	3	3	3	3	3
YJM269	2	g/L	NaN	NaN	NaN	NaN	NaN	NaN	NaN	NaN	NaN	NaN	0	0	0	0	0
YJM269	3	g/L	NaN	NaN	NaN	NaN	NaN	NaN	NaN	NaN	NaN	NaN	0	0	0	0	0
YJM269	4	g/L	NaN	NaN	NaN	NaN	NaN	NaN	NaN	NaN	NaN	NaN	0	0	0	0	0
YJM269	4.7	g/L	NaN	NaN	NaN	NaN	NaN	NaN	NaN	NaN	NaN	NaN	0	0	0	0	0
YJM975	0	g/L	3.57956	9.76325	0.333121	4.64033	0.526168	1.35281	1.20328	0.0501391	0.458832	0.0659565	8	8	8	8	8
YJM975	1.3	g/L	4.58933	8.48383	0.320562	3.94603	0.514396	2.00138	0.3843	0.0372415	0.640749	0.0793731	3	3	3	3	3
YJM975	2	g/L	5.73133	8.84117	0.28967	3.69864	0.473164	2.49681	0.890306	0.02515	0.449724	0.0534082	3	3	3	3	3
YJM975	3	g/L	13.817	11.759	0.222583	3.65647	0.396716	1.82151	4.26244	0.0423087	0.647398	0.0239291	2	2	2	2	2
YJM975	4	g/L	NaN	NaN	NaN	NaN	NaN	NaN	NaN	NaN	NaN	NaN	0	0	0	0	0
YJM975	4.7	g/L	NaN	NaN	NaN	NaN	NaN	NaN	NaN	NaN	NaN	NaN	0	0	0	0	0
YJM978	0	g/L	3.84564	9.12121	0.330074	4.29254	0.488539	1.52573	1.04025	0.0701891	0.721988	0.0616151	7	7	7	7	7
YJM978	1.3	g/L	3.98817	10.4483	0.263453	3.97458	0.487238	1.4999	1.04629	0.00578406	0.47581	0.00620459	3	3	3	3	3
YJM978	2	g/L	4.62067	9.034	0.28034	3.65029	0.412897	1.38259	0.724587	0.0275012	0.327663	0.0441388	3	3	3	3	3
YJM978	3	g/L	10.925	13.035	0.194106	3.40469	0.253694	1.97636	5.50483	0.0652171	0.306052	0.0328189	2	2	2	2	2
YJM978	4	g/L	NaN	NaN	NaN	NaN	NaN	NaN	NaN	NaN	NaN	NaN	0	0	0	0	0
YJM978	4.7	g/L	NaN	NaN	NaN	NaN	NaN	NaN	NaN	NaN	NaN	NaN	0	0	0	0	0
YPS128	0	g/L	3.54175	13.1279	0.172956	3.10782	0.361019	0.763597	3.52762	0.0454946	0.25998	0.0486255	4	4	4	4	4
YPS128	1.3	g/L	4.33533	10.9723	0.145383	2.29757	0.431904	3.44112	0.293258	0.00589923	0.151076	0.103855	3	3	3	3	3
YPS128	2	g/L	5.5055	26.6867	0.0787067	3.01128	0.279989	3.5752	1.25001	0.00901378	0.201794	0.0178302	3	3	3	3	3
YPS128	3	g/L	17.4515	20.1555	0.135587	3.69193	0.24776	0.521138	8.71651	0.0404453	0.531288	0.0151969	2	2	2	2	2
YPS128	4	g/L	NaN	NaN	NaN	NaN	NaN	NaN	NaN	NaN	NaN	NaN	1	1	1	1	1
YPS128	4.7	g/L	NaN	NaN	NaN	NaN	NaN	NaN	NaN	NaN	NaN	NaN	0	0	0	0	0
YPS606	0	g/L	3.425	12.5277	0.184659	3.32328	0.343266	0.582475	2.55328	0.0476078	0.930288	0.0580791	6	6	6	6	6
YPS606	1.3	g/L	2.57	10.787	0.161273	2.46675	0.532257	2.12273	1.22754	0.0399496	0.349521	0.118599	2	2	2	2	2
YPS606	2	g/L	7.03575	18.94	0.127357	3.47469	0.30518	2.97939	0.176777	0.005236	0.178564	0.0601441	2	2	2	2	2
YPS606	3	g/L	15.5145	16.803	0.167602	3.97342	0.248727	2.786	5.72403	0.022566	0.84029	0.0470073	2	2	2	2	2
YPS606	4	g/L	NaN	NaN	NaN	NaN	NaN	NaN	NaN	NaN	NaN	NaN	1	1	1	1	1
YPS606	4.7	g/L	NaN	NaN	NaN	NaN	NaN	NaN	NaN	NaN	NaN	NaN	0	0	0	0	0

## Sheet: Acetic Acid Results
Performance
Rank range	Strain	P(Rank)	p-value Top10	p-value Bottom10	0 g/L	1.3 g/L	2 g/L	3 g/L	4 g/L	4.7 g/L	Errors	General score (sampling)	Parameter influence
					0 g/L	1.3 g/L	2 g/L	3 g/L	4 g/L	4.7 g/L			Lag phase (h)	Growth duration (h)	Average growth rate (1/h)	Number of generations	Maximum specific growth rate (1/h)
1.0 ± 0.0	SK1	0.933942	1	4.23529e-19	67.5639	61.3451	73.6548	85.4825	94.9285	100		80.5 ± 4.7	1.25	-4.625	-3.1	1.6	-0.125
3.0 ± 1.0	PW5	0.919764	1	3.54513e-29	91.8841	80.9262	82.0436	84.44	69.2163	0		68.2 ± 2.7	-16.225	5.925	5.975	-11.725	0.725
3.5 ± 1.5	Y55	0.953937	0.999994	1.49205e-23	83.9968	78.2266	81.3264	88.56	61.8208	0		65.7 ± 2.8	-3.975	9.475	-0.325	-15.075	1
3.5 ± 1.5	UWOPS03-461.4	0.938642	0.999998	3.58061e-29	73.8775	64.6412	71.6012	85.1076	90.3746	0		64.4 ± 2.3	12	-12.45	-8.75	3.6	0.4
6.0 ± 2.0	CA1	0.94946	0.9998	2.89503e-32	75.4253	68.8801	71.9602	80.1878	64.3911	0		60.1 ± 1.8	-7.25	-13.45	0.85	19.025	-10.85
6.0 ± 2.0	GDB 135-h	0.912588	0.997359	1.48851e-21	73.2903	65.0453	73.4715	85.0364	61.243	0		59.8 ± 2.3	-8.525	0.95	-2.65	4.575	-7.475
7.0 ± 2.0	RM11	0.90465	0.983188	1.66907e-22	94.0913	85.2587	85.5374	81.3302	0	0		57.6 ± 2.0	-16.725	2.85	6.95	-13.4	10.825
8.5 ± 2.5	T73	0.896753	0.874748	3.55005e-15	86.4066	81.6042	86.2164	80.8008	0	0		55.8 ± 2.3	-8.875	0.975	4.675	-11.5	5.025
10.0 ± 3.0	L.1528	0.954224	0.60699	1.2148e-17	94.6125	81.7344	75.2914	69.3245	0	0		53.4 ± 1.8	-22.125	3	1.925	-17.35	18.525
10.0 ± 3.0	YJM975	0.913427	0.565683	6.52976e-13	81.2516	78.7791	80.6193	79.4732	0	0		53.3 ± 2.1	-23.525	1.35	5.35	-12.125	13.05
10.5 ± 3.5	CEN.PK 113-7D	0.879999	0.490221	3.18161e-08	77.6969	66.99	65.4251	63.2942	44.5324	0		52.9 ± 2.8	-1.325	11.975	-5.75	1.4	-21.225
12.5 ± 3.5	GDB 379	0.959907	0.138255	3.93845e-16	83.8036	73.9346	75.4713	71.3944	0	0		50.8 ± 1.5	-12.875	5.05	2.525	-11.875	8.975
13.5 ± 3.5	DBVPG1788	0.912536	0.0879715	1.79286e-10	66.1427	51.2147	55.6092	70.1193	56.2352	0		49.9 ± 1.9	17.95	-23.8	-22.375	28.975	-5.525
13.5 ± 4.5	YJM978	0.929969	0.12085	5.10665e-08	78.7298	72.5398	79.1843	68.6363	0	0		50.0 ± 2.2	-6.8	3.475	6.6	-9.1	-2.1
16.5 ± 4.5	AL1	0.945355	0.00610261	3.34797e-07	69.7734	69.6876	70.0077	76.0493	0	0		47.5 ± 1.9	-1.875	5.45	5.8	-5.075	-6
17.0 ± 4.0	CLIB382	0.914607	0.00392235	4.64205e-07	83.6978	72.6098	66.2358	60.807	0	0		47.3 ± 1.9	-28.475	9.35	14.675	2.4	2.5
17.5 ± 4.5	UWOPS05-227.2	0.948661	0.00153228	4.70202e-06	71.8781	64.2798	66.519	76.4389	0	0		46.5 ± 1.9	-18.05	3.35	7.025	2.775	4.925
17.5 ± 4.5	CBS7960	0.948379	0.00254179	1.82647e-06	73.36	67.4273	70.311	70.2535	0	0		46.9 ± 1.9	28.075	8.2	-2.625	-23.875	-12.275
18.5 ± 4.5	UWOPS05-217.3	0.952608	0.000493637	7.3726e-05	69.2278	62.8655	65.8952	75.7862	0	0		45.5 ± 2.0	-21.35	4.075	7.075	1.525	9.425
19.0 ± 4.0	DBVPG6044	0.953444	2.94501e-05	1.48705e-06	62.1483	41.9665	47.7805	68.5949	52.9459	0		45.6 ± 1.6	43.35	-19.175	-28.475	27.075	-22.325
20.5 ± 3.5	T7	0.939545	1.06509e-06	0.000774009	73.1629	60.3281	65.3781	62.3287	0	0		43.5 ± 1.8	-17.975	5	5.1	4.75	9.2
21.0 ± 4.0	Ethanol Red	0.928958	2.58886e-05	0.00863857	68.3162	69.526	61.0951	59.1517	0	0		43.0 ± 2.2	-15.075	10.175	17.425	4.375	-9.05
21.5 ± 3.5	CLIB324	0.940297	7.46178e-07	0.00342357	60.8277	59.0803	66.5252	70.7835	0	0		42.9 ± 1.9	15.55	-19.1	-8.925	15.15	5.775
24.5 ± 3.5	YPS606	0.873419	3.51714e-06	0.155896	60.9746	65.861	51.7857	63.1931	0	0		40.3 ± 2.6	18.125	-5.525	-13.6	-5.55	14.7
26.0 ± 3.0	DBVPG6765	0.929625	1.14304e-14	0.363813	77.5182	77.6437	73.9849	0	0	0		38.2 ± 1.8	1.05	8.15	11	-15.575	8.575
27.0 ± 3.0	CLIB215	0.944478	1.12069e-17	0.468322	59.9415	59.5765	60.8445	44.9117	0	0		37.6 ± 1.7	15.25	-3.8	-6.85	2.425	2.975
28.0 ± 4.0	YPS128	0.987319	1.49831e-13	0.722363	58.9105	55.0434	45.2117	56.4998	0	0		36.0 ± 2.2	12.7	-2.625	-9.025	-1.4	11.375
28.0 ± 4.0	S288C	0.953195	3.27101e-10	0.587735	61.7284	50.9214	54.855	53.4523	0	0		36.9 ± 2.4	23.6	-4.55	-4.425	7.875	-10.075
28.5 ± 3.5	LUI250	0.989038	2.53436e-31	0.848729	79.0232	71.2147	63.4014	0	0	0		35.6 ± 1.4	-14.05	0.2	11.9	-3.1	4.175
29.0 ± 3.0	KK:YS2-h	0.976677	1.67999e-33	0.915393	53.9699	51.5128	51.7562	52.4182	0	0		34.9 ± 1.4	-14.15	-9.475	0.75	35.075	-3.7
29.5 ± 2.5	NCYC110	0.970772	8.35096e-32	0.97078	65.8341	70.6306	65.9589	0	0	0		33.8 ± 1.5	15.3	-7.3	2.8	-4	-1.85
31.0 ± 1.0	GDB 325	0.750814	3.63113e-15	0.979253	66.6551	52.0455	65.0314	0	0	0		30.7 ± 2.7	25.475	28	-0.525	-20.05	-9.875
33.5 ± 1.5	AL3-h	0.999752	2.20706e-47	1	39.6815	34.3472	37.3505	37.4678	0	0		24.9 ± 1.8	-7.05	-3.225	0.925	14.2	1.625
34.0 ± 1.0	Y10	0.998547	1.79353e-198	1	48.7201	47.6537	47.4332	0	0	0		24.0 ± 0.9	-0.625	-7.375	1.625	9.475	2.1
34.0 ± 1.0	DBVPG1373	0.99395	5.34679e-78	1	33.6733	51.1813	49.787	0	0	0		22.4 ± 1.6	45.2	17.1	-7.15	-10.025	-7.15
36.0 ± 0.0	YJM269	0.996139	1.69792e-136	1	52.0365	45.2357	0	0	0	0		16.1 ± 1.4	3.575	-1.025	1.6	1.85	1.275
Robustness
Rank range	Strain	P(Rank)	p-value Top10	p-value Bottom10	0 g/L	1.3 g/L	2 g/L	3 g/L	4 g/L	4.7 g/L	Errors	General score (sampling)	Parameter influence
					0 g/L	1.3 g/L	2 g/L	3 g/L	4 g/L	4.7 g/L			Lag phase (h)	Growth duration (h)	Average growth rate (1/h)	Number of generations	Maximum specific growth rate (1/h)
1.0 ± 0.0	SK1	0.877257	1	1.25727e-14	90.802	83.9106	89.5996	79.7176	82.6006	51.963		79.7 ± 3.6	-7.325	-3.5	1.85	-0.15	-1.8
2.5 ± 1.5	UWOPS03-461.4	0.94856	0.999995	1.27497e-15	98.6334	85.9976	84.8228	78.6624	77.7423	0		71.1 ± 2.4	-6.5	1.225	1.575	-9.65	1.425
4.5 ± 2.5	CA1	0.965784	0.999105	3.73386e-13	100	89.901	83.7927	72.4278	52.0326	0		66.3 ± 2.0	-6.775	-13.925	-9.675	9.875	7.35
4.5 ± 2.5	GDB 135-h	0.933773	0.994072	8.3695e-09	98.2752	86.5433	87.0146	77.6953	49.7896	0		66.7 ± 2.7	-10.525	1.4	0.525	-5.7	1.925
5.5 ± 3.5	Y55	0.949757	0.971236	1.42566e-07	98.2219	90.5603	84.3187	70.5063	44.3516	0		64.7 ± 2.6	-3.075	1.75	-13.9	-13.55	7.375
6.0 ± 3.0	DBVPG1788	0.916258	0.96333	5.8757e-08	100	77.2189	74.0711	74.9283	57.1798	0		64.0 ± 2.3	-27.35	8.45	7.175	15.425	-31
8.0 ± 4.0	PW5	0.90388	0.831656	5.56059e-06	100	85.5218	77.4063	62.2518	45.9531	0		61.9 ± 2.4	-33.25	17.875	-3.175	4.15	8.55
8.5 ± 4.5	DBVPG6044	0.936018	0.793052	4.11285e-06	100	67.0512	68.5063	76.4343	56.6507	0		61.4 ± 2.2	7.45	19.725	-8.45	8.1	-49.025
13.0 ± 7.0	CEN.PK 113-7D	0.868216	0.3817	0.00860862	100	85.9263	74.8352	55.8857	35.3713	0		58.6 ± 3.3	10.775	-2.2	-28.5	13.725	-3.625
13.5 ± 6.5	CLIB324	0.908211	0.309568	0.00270725	92.8633	89.1085	90.4016	75.1669	0	0		58.0 ± 2.5	1.325	-20.375	13.2	8.55	-4.55
14.5 ± 6.5	AL1	0.905046	0.232455	0.00344239	95.4282	94.4484	84.3273	70.7271	0	0		57.4 ± 2.4	16.15	-2.725	-2.35	-16.35	-6.3
14.5 ± 7.5	UWOPS05-217.3	0.902442	0.286632	0.0101195	99.9297	89.9049	83.4378	73.6349	0	0		57.7 ± 3.0	-14.25	8.65	-9.525	-16.9	24.85
16.0 ± 7.0	T73	0.917638	0.10534	0.00976072	97.8854	90.8913	85.3378	62.6542	0	0		56.1 ± 2.3	-23.375	-7.625	6.4	-7.025	31.85
16.0 ± 7.0	CBS7960	0.916978	0.0978268	0.0104397	98.4308	90.3369	83.1972	64.0339	0	0		56.0 ± 2.2	21.925	-10.425	-6.225	-10.35	1.225
16.0 ± 7.0	KK:YS2-h	0.906604	0.12101	0.0113693	96.5779	91.9754	83.345	65.1748	0	0		56.2 ± 2.4	29.225	3.1	-17.8	-19.425	-2.625
16.0 ± 8.0	YJM978	0.928621	0.15441	0.0165546	99.8088	91.0066	87.5429	58.9117	0	0		56.4 ± 2.7	2.925	-10	-6.275	3.2	6.575
16.5 ± 7.5	YJM975	0.916768	0.106764	0.0177544	97.3791	91.4056	83.0007	63.8134	0	0		55.9 ± 2.5	-26.55	-7.425	15	-5.35	25.225
17.5 ± 7.5	UWOPS05-227.2	0.896374	0.0787556	0.0332856	97.5495	84.866	79.5105	69.7005	0	0		55.3 ± 2.6	-5.25	3.1	2.65	-16.875	13.625
18.0 ± 8.0	CLIB215	0.931562	0.0595838	0.0349881	96.3544	96.6332	86.2942	50.3277	0	0		55.0 ± 2.5	10.45	-6.2	-0.3	-8.125	3
19.5 ± 8.5	Ethanol Red	0.93804	0.038235	0.0873554	96.1061	97.0447	74.1543	56.1142	0	0		54.0 ± 2.7	-5.85	-6.8	7.825	3.075	8.35
19.5 ± 8.5	AL3-h	0.916245	0.0430204	0.122668	96.9334	79.6293	79.4151	64.7782	0	0		53.6 ± 3.1	2.55	13.85	15.075	-3.6	-26.3
20.0 ± 9.0	S288C	0.90964	0.0531374	0.186746	98.7344	82.7053	78.2322	58.1847	0	0		53.0 ± 3.7	33.1	7.85	-18.525	-6.35	-18.725
21.5 ± 6.5	RM11	0.944235	0.00193419	0.0894518	97.8459	86.3391	76.9965	57.3713	0	0		53.0 ± 1.8	-20.6	8.65	11.65	0.95	11.125
22.0 ± 6.0	GDB 379	0.948548	0.000522371	0.0943631	98.3975	84.7304	76.9809	56.5723	0	0		52.8 ± 1.6	-1.825	14.675	4.25	-5.35	-0.05
22.0 ± 7.0	T7	0.935747	0.00555004	0.13947	100	80.2204	77.2758	58.9399	0	0		52.7 ± 2.3	-30.95	-5.825	4.125	33.8	4.625
25.0 ± 4.0	L.1528	0.902032	1.24527e-05	0.41826	100	84.564	68.3718	50.2679	0	0		50.5 ± 1.8	-8.075	19.275	-5.875	16.4	-9.375
25.0 ± 6.0	YPS128	0.856867	0.00460575	0.484994	90.2694	85.597	59.4688	62.0984	0	0		49.6 ± 3.4	12.575	-28.05	9.075	11.75	5.675
25.5 ± 4.5	CLIB382	0.932211	1.28127e-05	0.433109	100	85.3803	67.6597	49.1073	0	0		50.4 ± 1.8	-13.825	12.775	-5.35	19.525	3.325
25.5 ± 6.5	YPS606	0.867144	0.00594019	0.492806	81.8544	89.8834	61.4471	63.6511	0	0		49.5 ± 3.6	-6.2	-6.975	35.925	16.525	-20.45
31.0 ± 3.0	Y10	0.97919	5.18743e-12	0.99404	93.9535	94.0462	81.001	0	0	0		44.9 ± 1.9	19.125	-3.175	5.05	-3.05	-5.775
31.0 ± 3.0	GDB 325	0.862194	4.52689e-05	0.939921	97.4621	78.1785	84.7491	0	0	0		43.5 ± 3.7	23.15	-2.525	4.05	-3.25	-3.325
31.5 ± 2.5	DBVPG6765	0.968858	8.20813e-12	0.997913	92.5431	92.0443	76.7526	0	0	0		43.5 ± 2.1	19.7	-6.025	4.475	-6.325	3.475
31.5 ± 2.5	NCYC110	0.959947	9.94724e-12	0.996247	89.4318	96.6933	79.0318	0	0	0		44.2 ± 2.0	22.2	-5.4	3.975	-1.7	-2.325
32.0 ± 2.0	LUI250	0.964019	5.94712e-20	0.999987	99.1804	87.0889	67.4612	0	0	0		42.2 ± 1.7	4	4.85	-5.075	2.8	2.6
34.5 ± 0.5	DBVPG1373	0.980673	3.39777e-29	1	61.4465	84.5568	69.5099	0	0	0		35.9 ± 1.9	3.3	0.325	0.525	-7.95	18.075
36.0 ± 0.0	YJM269	0.995451	1.5945e-40	1	84.1898	74.411	0	0	0	0		26.3 ± 2.3	4.75	0.875	0.475	1.275	-2.425

## Sheet: Formic Acid Parameters
			MEANS					SD					NUMBER OF DATA POINTS
Strain	Concentration/Level	Unit	Lag phase (h)	Growth duration (h)	Average growth rate (1/h)	Number of generations	Maximum specific growth rate (1/h)	Lag phase (h)	Growth duration (h)	Average growth rate (1/h)	Number of generations	Maximum specific growth rate (1/h)	Lag phase (h)	Growth duration (h)	Average growth rate (1/h)	Number of generations	Maximum specific growth rate (1/h)
AL1	0	g/L	4.50737	10.8095	0.290768	4.47921	0.385154	1.02345	1.43315	0.0501132	0.45195	0.0550494	8	8	8	8	8
AL1	0.16	g/L	5.41833	10.8837	0.282212	4.44923	0.343111	0.276919	0.500122	0.00872429	0.203121	0.0208036	3	3	3	3	3
AL1	0.3	g/L	6.49283	12.3845	0.24023	4.30634	0.268057	0.58978	0.149477	0.0099107	0.195804	0.0119008	3	3	3	3	3
AL1	0.5	g/L	10.8395	13.191	0.213394	4.04842	0.275624	0.7711	1.099	0.0220818	0.0919641	0.0542644	3	3	3	3	3
AL1	0.7	g/L	NaN	NaN	NaN	NaN	NaN	NaN	NaN	NaN	NaN	NaN	1	1	1	1	1
AL3-h	0	g/L	9.49769	23.698	0.112623	3.83011	0.23604	2.74324	3.89727	0.0133741	0.65205	0.0211435	8	8	8	8	8
AL3-h	0.16	g/L	11.1227	29.8418	0.0621409	2.49518	0.116261	3.00282	8.59605	0.0218255	0.109593	0.0140918	3	3	3	3	3
AL3-h	0.3	g/L	12.4763	34.3125	0.0468939	2.18935	0.0882097	0.966969	10.6738	0.0173397	0.140854	0.00116671	2	2	2	2	2
AL3-h	0.5	g/L	20.337	42.488	0.0373801	2.28022	0.0492898	5.52533	4.62165	0.0035162	0.0319145	0.0102777	2	2	2	2	2
AL3-h	0.7	g/L	NaN	NaN	NaN	NaN	NaN	NaN	NaN	NaN	NaN	NaN	0	0	0	0	0
CA1	0	g/L	4.05588	10.4228	0.325578	4.83524	0.406101	0.443769	1.14934	0.0601454	0.45275	0.0537586	8	8	8	8	8
CA1	0.16	g/L	4.58467	11.2465	0.327645	5.23175	0.508695	0.224936	2.38869	0.0494257	0.486488	0.0343075	3	3	3	3	3
CA1	0.3	g/L	5.01133	11.3478	0.302936	4.96544	0.480982	0.440014	1.29436	0.0248436	0.639259	0.0512882	3	3	3	3	3
CA1	0.5	g/L	8.32517	13.9618	0.251047	5.06403	0.41661	1.33919	0.315547	0.0318862	0.636649	0.0170101	3	3	3	3	3
CA1	0.7	g/L	NaN	NaN	NaN	NaN	NaN	NaN	NaN	NaN	NaN	NaN	1	1	1	1	1
CBS7960	0	g/L	3.57994	10.1851	0.283877	4.0798	0.430692	0.674472	2.00063	0.0502579	0.476197	0.0555299	8	8	8	8	8
CBS7960	0.16	g/L	3.90483	9.73833	0.327708	4.58521	0.592976	0.165076	0.713518	0.0285137	0.107151	0.0784442	3	3	3	3	3
CBS7960	0.3	g/L	4.6855	11.2473	0.275298	4.4333	0.501732	0.465146	1.26832	0.0295998	0.13601	0.0552089	3	3	3	3	3
CBS7960	0.5	g/L	10.9578	21.113	0.121095	3.53247	0.278969	2.41392	4.77267	0.033441	0.143132	0.0254816	3	3	3	3	3
CBS7960	0.7	g/L	NaN	NaN	NaN	NaN	NaN	NaN	NaN	NaN	NaN	NaN	0	0	0	0	0
CEN.PK 113-7D	0	g/L	3.98875	9.15994	0.336799	4.44024	0.440141	0.751085	1.20744	0.0498749	0.607735	0.0538587	8	8	8	8	8
CEN.PK 113-7D	0.16	g/L	5.5485	9.74817	0.318825	4.5143	0.460796	0.663568	0.0791996	0.00233237	0.0392721	0.0605782	3	3	3	3	3
CEN.PK 113-7D	0.3	g/L	17.028	11.7587	0.246485	4.18802	0.415879	5.3011	1.37312	0.0181476	0.229877	0.0356372	3	3	3	3	3
CEN.PK 113-7D	0.5	g/L	NaN	NaN	NaN	NaN	NaN	NaN	NaN	NaN	NaN	NaN	0	0	0	0	0
CEN.PK 113-7D	0.7	g/L	NaN	NaN	NaN	NaN	NaN	NaN	NaN	NaN	NaN	NaN	0	0	0	0	0
CLIB215	0	g/L	4.28175	14.5646	0.193929	3.98996	0.382386	1.18908	2.47927	0.03445	0.540957	0.0478687	8	8	8	8	8
CLIB215	0.16	g/L	5.3195	13.8575	0.224451	4.46596	0.394892	1.12425	1.21757	0.0213629	0.0747247	0.0530743	3	3	3	3	3
CLIB215	0.3	g/L	6.17167	14.1715	0.198364	4.05409	0.350872	1.28324	0.76303	0.00671714	0.212652	0.0409455	3	3	3	3	3
CLIB215	0.5	g/L	NaN	NaN	NaN	NaN	NaN	NaN	NaN	NaN	NaN	NaN	0	0	0	0	0
CLIB215	0.7	g/L	NaN	NaN	NaN	NaN	NaN	NaN	NaN	NaN	NaN	NaN	0	0	0	0	0
CLIB324	0	g/L	3.99581	16.2062	0.176112	4.03598	0.444866	1.09646	2.532	0.0358443	0.648425	0.0550359	8	8	8	8	8
CLIB324	0.16	g/L	6.09	17.3392	0.204867	5.05347	0.38986	0.569949	2.73813	0.0279571	0.174149	0.0105138	3	3	3	3	3
CLIB324	0.3	g/L	7.24833	13.2608	0.247878	4.75409	0.400587	0.789476	0.786516	0.00881948	0.195413	0.0316364	3	3	3	3	3
CLIB324	0.5	g/L	13.4518	12.9467	0.222066	4.15056	0.398814	1.61306	0.907553	0.017445	0.148113	0.0483138	3	3	3	3	3
CLIB324	0.7	g/L	40.5215	17.8743	0.161843	4.00426	0.244774	3.88537	4.6364	0.0398442	0.30283	0.0263103	3	3	3	3	3
CLIB382	0	g/L	3.62469	9.07212	0.359324	4.68713	0.524167	0.61069	0.938395	0.0472088	0.529304	0.0782832	8	8	8	8	8
CLIB382	0.16	g/L	4.43083	9.18317	0.356162	4.74581	0.566088	0.510227	0.172141	0.013847	0.269373	0.0132677	3	3	3	3	3
CLIB382	0.3	g/L	8.50717	10.8622	0.281009	4.40771	0.489516	2.06282	0.606798	0.0326897	0.269989	0.037738	3	3	3	3	3
CLIB382	0.5	g/L	NaN	NaN	NaN	NaN	NaN	NaN	NaN	NaN	NaN	NaN	0	0	0	0	0
CLIB382	0.7	g/L	NaN	NaN	NaN	NaN	NaN	NaN	NaN	NaN	NaN	NaN	0	0	0	0	0
DBVPG1373	0	g/L	4.36657	58.4356	0.0402468	3.30834	0.102522	1.15813	8.02836	0.00998292	0.686756	0.0223566	7	7	7	7	7
DBVPG1373	0.16	g/L	5.016	46.464	0.0709039	4.72516	0.102159	3.1735	0.373352	0.00216897	0.218466	0.0125714	2	2	2	2	2
DBVPG1373	0.3	g/L	6.409	57.8655	0.0552229	4.57342	0.0631419	3.81696	4.73691	0.00446719	0.021565	0.00837634	2	2	2	2	2
DBVPG1373	0.5	g/L	NaN	NaN	NaN	NaN	NaN	NaN	NaN	NaN	NaN	NaN	0	0	0	0	0
DBVPG1373	0.7	g/L	NaN	NaN	NaN	NaN	NaN	NaN	NaN	NaN	NaN	NaN	0	0	0	0	0
DBVPG1788	0	g/L	3.4295	15.2892	0.191127	4.11536	0.49165	1.03951	2.91411	0.0348624	0.585536	0.108444	8	8	8	8	8
DBVPG1788	0.16	g/L	4.64433	34.7075	0.0994279	4.73324	0.379732	1.49207	10.0971	0.0235545	0.532086	0.0403225	3	3	3	3	3
DBVPG1788	0.3	g/L	5.63767	34.3868	0.104605	4.82229	0.335756	1.50596	11.1273	0.0332963	0.337505	0.0168512	3	3	3	3	3
DBVPG1788	0.5	g/L	NaN	NaN	NaN	NaN	NaN	NaN	NaN	NaN	NaN	NaN	1	1	1	1	1
DBVPG1788	0.7	g/L	NaN	NaN	NaN	NaN	NaN	NaN	NaN	NaN	NaN	NaN	0	0	0	0	0
DBVPG6044	0	g/L	3.873	16.9174	0.178872	4.30058	0.448591	0.857383	1.90254	0.039255	0.710446	0.0856233	8	8	8	8	8
DBVPG6044	0.16	g/L	4.8515	21.6055	0.130839	4.06617	0.281929	0.677311	1.9042	0.00674152	0.232037	0.0389266	3	3	3	3	3
DBVPG6044	0.3	g/L	5.778	21.301	0.150171	4.61589	0.227861	0.92895	1.82459	0.00537538	0.416269	0.0243503	3	3	3	3	3
DBVPG6044	0.5	g/L	NaN	NaN	NaN	NaN	NaN	NaN	NaN	NaN	NaN	NaN	1	1	1	1	1
DBVPG6044	0.7	g/L	NaN	NaN	NaN	NaN	NaN	NaN	NaN	NaN	NaN	NaN	0	0	0	0	0
DBVPG6765	0	g/L	3.80471	11.6509	0.302079	5.06082	0.516506	0.671532	1.92214	0.0326702	0.785276	0.0800868	7	7	7	7	7
DBVPG6765	0.16	g/L	4.678	8.91267	0.320946	4.14618	0.502864	0.202119	0.448153	0.00857618	0.295728	0.0765976	3	3	3	3	3
DBVPG6765	0.3	g/L	7.237	12.4737	0.246002	4.44428	0.284452	0.982185	0.448687	0.0116048	0.246744	0.0304649	3	3	3	3	3
DBVPG6765	0.5	g/L	NaN	NaN	NaN	NaN	NaN	NaN	NaN	NaN	NaN	NaN	0	0	0	0	0
DBVPG6765	0.7	g/L	NaN	NaN	NaN	NaN	NaN	NaN	NaN	NaN	NaN	NaN	0	0	0	0	0
Ethanol Red	0	g/L	4.40575	11.1661	0.276016	4.30933	0.388779	1.00106	1.88042	0.0685257	0.526634	0.0592851	8	8	8	8	8
Ethanol Red	0.16	g/L	5.85783	9.8165	0.323191	4.60112	0.524189	0.679521	0.340524	0.00162675	0.151083	0.0495526	3	3	3	3	3
Ethanol Red	0.3	g/L	6.838	10.644	0.289429	4.46009	0.479161	0.482317	0.614033	0.00899499	0.178458	0.0247626	3	3	3	3	3
Ethanol Red	0.5	g/L	10.536	13.0523	0.23821	4.48693	0.370729	1.3923	0.946332	0.0169191	0.142977	0.032662	3	3	3	3	3
Ethanol Red	0.7	g/L	NaN	NaN	NaN	NaN	NaN	NaN	NaN	NaN	NaN	NaN	1	1	1	1	1
GDB 135-h	0	g/L	4.0785	11.3449	0.293644	4.75612	0.444678	1.10441	1.95025	0.0371522	0.55444	0.0700211	7	7	7	7	7
GDB 135-h	0.16	g/L	4.82017	10.354	0.308971	4.58828	0.52883	0.687107	1.36191	0.0349947	0.12698	0.0728021	3	3	3	3	3
GDB 135-h	0.3	g/L	6.79083	11.141	0.279046	4.49016	0.475394	0.509704	0.845746	0.0241457	0.061546	0.0449381	3	3	3	3	3
GDB 135-h	0.5	g/L	NaN	NaN	NaN	NaN	NaN	NaN	NaN	NaN	NaN	NaN	1	1	1	1	1
GDB 135-h	0.7	g/L	NaN	NaN	NaN	NaN	NaN	NaN	NaN	NaN	NaN	NaN	0	0	0	0	0
GDB 325	0	g/L	3.17612	8.94431	0.217358	2.75715	0.339794	0.966703	1.38524	0.0470555	0.41334	0.0791512	8	8	8	8	8
GDB 325	0.16	g/L	6.69067	57.8753	0.0581331	4.79371	0.155446	0.822081	6.53051	0.00736764	0.0934711	0.0172009	3	3	3	3	3
GDB 325	0.3	g/L	7.23433	18.0902	0.171746	4.28594	0.286148	0.654068	5.08859	0.042558	0.0753066	0.0170236	3	3	3	3	3
GDB 325	0.5	g/L	14.6592	14.7943	0.226299	4.77681	0.338261	3.73714	2.21934	0.03196	0.167874	0.0471096	3	3	3	3	3
GDB 325	0.7	g/L	NaN	NaN	NaN	NaN	NaN	NaN	NaN	NaN	NaN	NaN	0	0	0	0	0
GDB 379	0	g/L	3.53507	9.65114	0.342325	4.74312	0.573922	1.03992	0.760706	0.0476404	0.488791	0.080389	7	7	7	7	7
GDB 379	0.16	g/L	3.821	10.2682	0.331204	4.89231	0.474718	0.813279	0.769441	0.0374142	0.22431	0.0642818	3	3	3	3	3
GDB 379	0.3	g/L	4.77967	12.0037	0.279849	4.79845	0.381703	0.636095	1.30312	0.0518944	0.441679	0.0547433	3	3	3	3	3
GDB 379	0.5	g/L	10.8353	15.998	0.201287	4.42332	0.379629	1.84599	4.79595	0.0545164	0.45119	0.0678213	3	3	3	3	3
GDB 379	0.7	g/L	NaN	NaN	NaN	NaN	NaN	NaN	NaN	NaN	NaN	NaN	0	0	0	0	0
KK:YS2-h	0	g/L	7.2105	16.8947	0.203917	4.94077	0.266969	1.72007	1.48887	0.027896	0.430411	0.0487627	8	8	8	8	8
KK:YS2-h	0.16	g/L	9.83383	18.9307	0.196102	5.3171	0.410691	0.916187	1.90059	0.0342368	0.508615	0.0124139	3	3	3	3	3
KK:YS2-h	0.3	g/L	10.924	19.6027	0.180174	5.07892	0.290766	2.91835	1.58617	0.0209586	0.296271	0.0356635	3	3	3	3	3
KK:YS2-h	0.5	g/L	31.698	20.805	0.151034	4.52025	0.215245	1.00871	1.36041	0.0205683	0.350672	0.028177	3	3	3	3	3
KK:YS2-h	0.7	g/L	NaN	NaN	NaN	NaN	NaN	NaN	NaN	NaN	NaN	NaN	0	0	0	0	0
L.1528	0	g/L	3.16812	8.22594	0.392723	4.56092	0.731123	0.839649	1.42871	0.0686729	0.419876	0.079027	8	8	8	8	8
L.1528	0.16	g/L	3.78667	7.7745	0.411986	4.61231	0.681547	0.78615	0.74117	0.0403854	0.245494	0.0848209	3	3	3	3	3
L.1528	0.3	g/L	4.94533	11.086	0.311435	4.97058	0.540398	0.640629	0.388634	0.0352932	0.400034	0.056704	3	3	3	3	3
L.1528	0.5	g/L	13.3478	12.9542	0.242859	4.48569	0.348808	1.53756	1.52051	0.0446501	0.327255	0.0736372	3	3	3	3	3
L.1528	0.7	g/L	NaN	NaN	NaN	NaN	NaN	NaN	NaN	NaN	NaN	NaN	0	0	0	0	0
LUI250	0	g/L	4.088	9.77644	0.343667	4.79666	0.478101	0.880633	1.17764	0.0630507	0.489502	0.0515662	8	8	8	8	8
LUI250	0.16	g/L	5.20867	10.302	0.334329	4.93616	0.496988	1.06122	1.04094	0.0563769	0.38355	0.119386	3	3	3	3	3
LUI250	0.3	g/L	6.74033	11.735	0.290344	4.81222	0.445604	1.06941	2.1004	0.0620395	0.228212	0.0860664	3	3	3	3	3
LUI250	0.5	g/L	NaN	NaN	NaN	NaN	NaN	NaN	NaN	NaN	NaN	NaN	0	0	0	0	0
LUI250	0.7	g/L	NaN	NaN	NaN	NaN	NaN	NaN	NaN	NaN	NaN	NaN	0	0	0	0	0
NCYC110	0	g/L	4.30693	12.654	0.251142	4.40006	0.379527	1.56044	2.52894	0.0726228	0.705255	0.0655274	7	7	7	7	7
NCYC110	0.16	g/L	4.7105	14.6318	0.23361	4.91492	0.449572	2.38352	1.11115	0.0255808	0.209916	0.0856065	3	3	3	3	3
NCYC110	0.3	g/L	4.1595	14.4913	0.224042	4.68066	0.426937	1.04723	0.892722	0.0205461	0.143734	0.0146288	2	2	2	2	2
NCYC110	0.5	g/L	NaN	NaN	NaN	NaN	NaN	NaN	NaN	NaN	NaN	NaN	0	0	0	0	0
NCYC110	0.7	g/L	NaN	NaN	NaN	NaN	NaN	NaN	NaN	NaN	NaN	NaN	0	0	0	0	0
PW5	0	g/L	3.21631	7.87206	0.405442	4.58967	0.582957	0.940696	0.887797	0.0471626	0.43481	0.0686816	8	8	8	8	8
PW5	0.16	g/L	3.69967	8.90683	0.378372	4.86247	0.506057	0.330583	0.403265	0.0170159	0.0585309	0.0392916	3	3	3	3	3
PW5	0.3	g/L	5.59083	8.92317	0.342581	4.41955	0.523685	0.670188	0.656678	0.0239677	0.077391	0.0275649	3	3	3	3	3
PW5	0.5	g/L	47.0977	13.2082	0.22906	4.36037	0.4587	6.61534	1.51568	0.0269276	0.00797577	0.0349355	2	2	2	2	2
PW5	0.7	g/L	NaN	NaN	NaN	NaN	NaN	NaN	NaN	NaN	NaN	NaN	0	0	0	0	0
RM11	0	g/L	2.90731	8.80987	0.39067	4.97342	0.643279	0.831818	0.702447	0.0325464	0.529119	0.0793481	8	8	8	8	8
RM11	0.16	g/L	3.4415	8.15167	0.414323	4.85645	0.594273	0.726013	0.522825	0.0484795	0.307502	0.0637499	3	3	3	3	3
RM11	0.3	g/L	4.14567	8.62967	0.380122	4.70259	0.507527	0.797436	0.757243	0.046889	0.221896	0.0702812	3	3	3	3	3
RM11	0.5	g/L	12.6783	15.0807	0.21862	4.76222	0.286415	3.26317	0.203501	0.00612782	0.201029	0.0143516	3	3	3	3	3
RM11	0.7	g/L	NaN	NaN	NaN	NaN	NaN	NaN	NaN	NaN	NaN	NaN	0	0	0	0	0
S288C	0	g/L	4.53425	13.6569	0.221871	4.30578	0.353776	1.01407	2.301	0.033298	0.436733	0.0573095	8	8	8	8	8
S288C	0.16	g/L	5.62467	14.8265	0.208237	4.46334	0.299415	0.979817	0.155019	0.00682631	0.13911	0.044356	3	3	3	3	3
S288C	0.3	g/L	6.981	16.5188	0.19296	4.59887	0.279299	0.446883	0.956698	0.00686922	0.100699	0.0421407	3	3	3	3	3
S288C	0.5	g/L	NaN	NaN	NaN	NaN	NaN	NaN	NaN	NaN	NaN	NaN	0	0	0	0	0
S288C	0.7	g/L	NaN	NaN	NaN	NaN	NaN	NaN	NaN	NaN	NaN	NaN	0	0	0	0	0
SK1	0	g/L	3.46319	18.5764	0.19654	5.10867	0.465199	1.04857	4.08464	0.0375353	0.612308	0.0459544	8	8	8	8	8
SK1	0.16	g/L	4.65167	23.827	0.149989	5.04085	0.302054	0.552819	4.0787	0.0274997	0.170867	0.023825	3	3	3	3	3
SK1	0.3	g/L	5.3085	24.362	0.14506	5.02795	0.293551	0.496112	3.49567	0.0195232	0.0821764	0.0128606	3	3	3	3	3
SK1	0.5	g/L	13.7955	18.8693	0.184271	4.94122	0.310024	3.76959	2.5127	0.0486598	0.664275	0.0441661	2	2	2	2	2
SK1	0.7	g/L	NaN	NaN	NaN	NaN	NaN	NaN	NaN	NaN	NaN	NaN	0	0	0	0	0
T7	0	g/L	3.64962	9.97869	0.269713	3.91635	0.471928	1.0407	1.37693	0.0417095	0.908351	0.0668976	8	8	8	8	8
T7	0.16	g/L	5.574	13.5623	0.245305	4.69914	0.38203	0.702871	2.31757	0.048134	0.244601	0.0715538	3	3	3	3	3
T7	0.3	g/L	9.914	14.0155	0.243833	4.9311	0.315194	0.517026	0.514153	0.0273858	0.377338	0.0320696	3	3	3	3	3
T7	0.5	g/L	NaN	NaN	NaN	NaN	NaN	NaN	NaN	NaN	NaN	NaN	0	0	0	0	0
T7	0.7	g/L	NaN	NaN	NaN	NaN	NaN	NaN	NaN	NaN	NaN	NaN	0	0	0	0	0
T73	0	g/L	3.03437	9.18956	0.359998	4.73815	0.508743	1.09092	0.917745	0.0515636	0.496269	0.0888596	8	8	8	8	8
T73	0.16	g/L	3.613	9.60933	0.360491	4.96087	0.490824	0.975735	1.05726	0.0412304	0.119488	0.0654216	3	3	3	3	3
T73	0.3	g/L	4.7775	10.6735	0.31277	4.80477	0.478246	0.961785	0.56037	0.0341258	0.302663	0.0503018	3	3	3	3	3
T73	0.5	g/L	40.3972	21.6345	0.142022	4.41529	0.468631	8.63908	1.51674	0.0184354	0.278678	0.0679234	2	2	2	2	2
T73	0.7	g/L	NaN	NaN	NaN	NaN	NaN	NaN	NaN	NaN	NaN	NaN	0	0	0	0	0
UWOPS03-461.4	0	g/L	3.32794	14.0982	0.257698	5.13999	0.457896	0.55289	3.07431	0.0396969	0.748615	0.0638112	8	8	8	8	8
UWOPS03-461.4	0.16	g/L	4.36217	19.7197	0.179646	5.05184	0.380302	0.209318	2.53638	0.0211776	0.0686406	0.0173656	3	3	3	3	3
UWOPS03-461.4	0.3	g/L	4.78967	16.5113	0.208928	4.92337	0.372406	0.147242	2.18006	0.0265415	0.300272	0.0494158	3	3	3	3	3
UWOPS03-461.4	0.5	g/L	14.2675	18.4543	0.170672	4.52219	0.300397	2.9067	2.09457	0.0148148	0.107163	0.0483517	3	3	3	3	3
UWOPS03-461.4	0.7	g/L	NaN	NaN	NaN	NaN	NaN	NaN	NaN	NaN	NaN	NaN	0	0	0	0	0
UWOPS05-217.3	0	g/L	4.64612	11.5416	0.281905	4.58025	0.414675	1.18659	2.59214	0.0497225	0.500783	0.0712825	8	8	8	8	8
UWOPS05-217.3	0.16	g/L	6.05933	12.5118	0.269625	4.8832	0.438228	0.354798	1.08747	0.01423	0.169669	0.0939239	3	3	3	3	3
UWOPS05-217.3	0.3	g/L	8.3875	12.4198	0.263532	4.6915	0.46366	0.748177	1.98263	0.0329226	0.131526	0.100557	3	3	3	3	3
UWOPS05-217.3	0.5	g/L	NaN	NaN	NaN	NaN	NaN	NaN	NaN	NaN	NaN	NaN	1	1	1	1	1
UWOPS05-217.3	0.7	g/L	NaN	NaN	NaN	NaN	NaN	NaN	NaN	NaN	NaN	NaN	0	0	0	0	0
UWOPS05-227.2	0	g/L	4.45338	12.0687	0.291202	4.88909	0.452845	1.43685	3.4338	0.0559253	0.731158	0.0662415	8	8	8	8	8
UWOPS05-227.2	0.16	g/L	7.03033	10.7093	0.296062	4.61331	0.442569	1.28824	0.513772	0.00972595	0.350995	0.02886	3	3	3	3	3
UWOPS05-227.2	0.3	g/L	6.89967	12.4618	0.274966	4.95359	0.460211	0.487572	1.14288	0.0224811	0.0877837	0.0499168	3	3	3	3	3
UWOPS05-227.2	0.5	g/L	NaN	NaN	NaN	NaN	NaN	NaN	NaN	NaN	NaN	NaN	1	1	1	1	1
UWOPS05-227.2	0.7	g/L	NaN	NaN	NaN	NaN	NaN	NaN	NaN	NaN	NaN	NaN	0	0	0	0	0
Y10	0	g/L	4.98733	22.9656	0.130984	4.18189	0.273166	0.723832	5.336	0.0265341	0.460642	0.0248272	6	6	6	6	6
Y10	0.16	g/L	6.22267	46.9253	0.0736431	4.4625	0.239043	0.851205	17.5831	0.0305096	0.229027	0.0369773	3	3	3	3	3
Y10	0.3	g/L	10.3402	42.2373	0.0754817	4.33964	0.159246	1.18715	12.8744	0.0214019	0.196465	0.011558	3	3	3	3	3
Y10	0.5	g/L	NaN	NaN	NaN	NaN	NaN	NaN	NaN	NaN	NaN	NaN	0	0	0	0	0
Y10	0.7	g/L	NaN	NaN	NaN	NaN	NaN	NaN	NaN	NaN	NaN	NaN	0	0	0	0	0
Y55	0	g/L	3.63994	8.44231	0.375643	4.57572	0.476646	0.737674	1.38386	0.0361592	0.672545	0.0143541	8	8	8	8	8
Y55	0.16	g/L	3.66983	8.38633	0.411447	5.00358	0.598515	0.45975	0.200477	0.011088	0.0899295	0.0506422	3	3	3	3	3
Y55	0.3	g/L	4.667	8.62383	0.380403	4.75712	0.570568	0.302501	0.252971	0.00468958	0.144383	0.0109318	3	3	3	3	3
Y55	0.5	g/L	12.8762	11.818	0.256372	4.3154	0.403251	5.24847	2.65256	0.031353	0.466827	0.0142549	3	3	3	3	3
Y55	0.7	g/L	NaN	NaN	NaN	NaN	NaN	NaN	NaN	NaN	NaN	NaN	0	0	0	0	0
YJM269	0	g/L	4.4305	19.2282	0.144671	4.00364	0.292795	0.903618	1.79866	0.0187703	0.592382	0.04507	5	5	5	5	5
YJM269	0.16	g/L	4.7025	17.861	0.0983904	2.52762	0.23587	0.675287	0.0834386	0.000342196	0.00860065	0.0596207	2	2	2	2	2
YJM269	0.3	g/L	17.055	29.915	0.0453864	1.95406	0.146624	2.34052	0.53033	0.00693458	0.335398	0.0343516	2	2	2	2	2
YJM269	0.5	g/L	NaN	NaN	NaN	NaN	NaN	NaN	NaN	NaN	NaN	NaN	0	0	0	0	0
YJM269	0.7	g/L	NaN	NaN	NaN	NaN	NaN	NaN	NaN	NaN	NaN	NaN	0	0	0	0	0
YJM975	0	g/L	3.57956	9.76325	0.333121	4.64033	0.526168	1.35281	1.20328	0.0501391	0.458832	0.0659565	8	8	8	8	8
YJM975	0.16	g/L	4.52533	11.4392	0.310432	5.07536	0.515299	1.5878	2.19288	0.0211119	0.608514	0.0847082	3	3	3	3	3
YJM975	0.3	g/L	6.81083	14.6705	0.241117	5.03003	0.403528	2.19625	2.23266	0.0321792	0.118571	0.0478673	3	3	3	3	3
YJM975	0.5	g/L	31.579	26.09	0.127828	4.48459	0.219267	12.7576	9.77222	0.048176	0.0254427	0.0192864	2	2	2	2	2
YJM975	0.7	g/L	NaN	NaN	NaN	NaN	NaN	NaN	NaN	NaN	NaN	NaN	0	0	0	0	0
YJM978	0	g/L	3.84564	9.12121	0.330074	4.29254	0.488539	1.52573	1.04025	0.0701891	0.721988	0.0616151	7	7	7	7	7
YJM978	0.16	g/L	4.80867	9.1785	0.362142	4.77441	0.533687	2.33483	0.706892	0.0391179	0.156576	0.0786066	3	3	3	3	3
YJM978	0.3	g/L	6.49083	12.7287	0.26826	4.88213	0.371539	3.43524	1.32487	0.0418182	0.237756	0.0629382	3	3	3	3	3
YJM978	0.5	g/L	15.0382	19.3932	0.155559	4.35488	0.252091	3.09112	0.493914	0.0178037	0.391172	0.0253953	2	2	2	2	2
YJM978	0.7	g/L	NaN	NaN	NaN	NaN	NaN	NaN	NaN	NaN	NaN	NaN	0	0	0	0	0
YPS128	0	g/L	3.54175	13.1279	0.172956	3.10782	0.361019	0.763597	3.52762	0.0454946	0.25998	0.0486255	4	4	4	4	4
YPS128	0.16	g/L	6.784	40.594	0.0842253	4.92131	0.196887	0.486489	1.5924	0.00633279	0.183439	0.0354873	2	2	2	2	2
YPS128	0.3	g/L	11.849	25.5663	0.143964	4.7554	0.21476	2.38111	11.3473	0.0538341	0.226966	0.0307504	3	3	3	3	3
YPS128	0.5	g/L	NaN	NaN	NaN	NaN	NaN	NaN	NaN	NaN	NaN	NaN	0	0	0	0	0
YPS128	0.7	g/L	NaN	NaN	NaN	NaN	NaN	NaN	NaN	NaN	NaN	NaN	0	0	0	0	0
YPS606	0	g/L	3.425	12.5277	0.184659	3.32328	0.343266	0.582475	2.55328	0.0476078	0.930288	0.0580791	6	6	6	6	6
YPS606	0.16	g/L	8.73533	37.4615	0.105248	5.08752	0.332241	3.05169	13.582	0.0459654	0.19514	0.10453	3	3	3	3	3
YPS606	0.3	g/L	11.5538	17.8373	0.202073	5.00765	0.282439	2.83817	4.88723	0.0434522	0.147278	0.0235552	3	3	3	3	3
YPS606	0.5	g/L	NaN	NaN	NaN	NaN	NaN	NaN	NaN	NaN	NaN	NaN	0	0	0	0	0
YPS606	0.7	g/L	NaN	NaN	NaN	NaN	NaN	NaN	NaN	NaN	NaN	NaN	0	0	0	0	0

## Sheet: Formic Acid Results
Performance
Rank range	Strain	P(Rank)	p-value Top10	p-value Bottom10	0 g/L	0.16 g/L	0.30 g/L	0.50 g/L	0.70 g/L	Errors	General score (sampling)	Parameter influence
					0 g/L	0.16 g/L	0.30 g/L	0.50 g/L	0.70 g/L			Lag phase (h)	Growth duration (h)	Average growth rate (1/h)	Number of generations	Maximum specific growth rate (1/h)
2.5 ± 1.5	CLIB324	0.975447	1	4.45096e-59	60.8277	60.6077	70.2403	81.3706	100		74.6 ± 2.2	-3.525	-5.625	-7.675	7.15	1.6
3.0 ± 2.0	Y55	0.977693	1	4.61233e-63	83.9968	93.5418	96.4987	87.1842	0		72.3 ± 2.0	-6.775	2.275	3.05	-9.25	-1.85
3.0 ± 2.0	RM11	0.964941	1	2.85089e-49	94.0913	94.7808	96.28	76.8924	0		72.3 ± 2.2	-3.65	2.375	2.2	-5.7	-4.625
3.0 ± 2.0	L.1528	0.945852	0.999999	3.70591e-45	94.6125	95.4131	87.2138	82.268	0		71.9 ± 2.3	-6.875	1.65	0.225	-9.55	4.55
5.0 ± 2.0	PW5	0.940733	0.999995	9.16864e-67	91.8841	87.4665	87.9309	76.0966	0		68.7 ± 1.7	-22.6	8.625	6.65	-12.95	6.05
6.0 ± 2.0	CA1	0.950309	0.999418	9.12039e-56	75.4253	79.2613	84.0842	94.2935	0		66.7 ± 1.7	6.375	-8.85	-0.675	6.65	-6.55
7.5 ± 2.5	GDB 379	0.932571	0.961976	6.74944e-27	83.8036	81.477	78.7043	79.515	0		64.7 ± 2.4	7.125	-6.1	-3.5	2.275	-4.725
7.5 ± 2.5	T73	0.924935	0.946778	2.34835e-25	86.4066	85.6965	85.6427	63.564	0		64.3 ± 2.4	-3.425	-6.75	-2.3	2.125	8.8
9.0 ± 2.0	Ethanol Red	0.978452	0.823355	3.22798e-48	68.3162	75.8799	77.9055	86.0376	0		61.7 ± 1.5	-14.425	9.65	4.15	-6.85	3.025
10.0 ± 2.0	CBS7960	0.943182	0.633255	3.52637e-31	73.36	84.0606	82.5494	61.6937	0		60.4 ± 1.8	15	3.275	-6.525	-17.175	4.6
11.0 ± 3.0	YJM978	0.945783	0.477721	4.3741e-14	78.7298	82.3553	72.6767	63.353	0		59.4 ± 2.7	-6.85	7.375	6.7	-0.875	-2.125
12.5 ± 1.5	AL1	0.966345	0.0133156	7.25454e-38	69.7734	67.4167	65.6809	77.6782	0		56.1 ± 1.3	-1.275	11.925	6.6	-5.375	-16.325
12.5 ± 2.5	YJM975	0.950904	0.112082	4.68023e-12	81.2516	77.9999	70.5596	51.3733	0		56.3 ± 2.5	-8.45	-5.5	1.925	10.825	2.7
13.0 ± 2.0	UWOPS03-461.4	0.99278	0.00639412	3.79105e-27	73.8775	62.4979	71.1827	68.4726	0		55.3 ± 1.5	14.35	-18.8	-9.95	13.75	-0.475
15.5 ± 1.5	SK1	0.909466	2.21717e-05	1.02179e-10	67.5639	56.3875	60.4144	71.7169	0		51.2 ± 1.9	22.25	-32.125	-20.35	32.55	-3.275
17.0 ± 2.0	CLIB382	0.983332	5.77754e-15	9.21082e-13	83.6978	84.1218	74.915	0	0		48.6 ± 1.3	-12.75	11.075	10.25	-23.175	8.175
17.5 ± 2.5	GDB 325	0.92752	2.60787e-08	2.03738e-06	66.6551	38.3731	56.9327	78.2904	0		48.2 ± 2.0	14.075	0.3	-10.65	7.85	-15.45
18.5 ± 3.5	LUI250	0.946397	6.08027e-11	2.75091e-05	79.0232	77.5975	76.8332	0	0		46.6 ± 1.9	-8.725	6.45	7.3	-7.125	0.85
20.0 ± 3.0	GDB 135-h	0.931942	8.76496e-21	4.05675e-06	73.2903	76.9886	76.7074	0	0		45.5 ± 1.4	-2.3	2.275	2.75	-13.425	8.1
21.0 ± 3.0	KK:YS2-h	0.934342	2.71489e-33	4.80781e-06	53.9699	56.7308	56.0536	55.4344	0		44.4 ± 1.2	-39.375	-13.95	-3.6	46.95	-5.55
21.5 ± 3.5	DBVPG6765	0.956901	2.00321e-27	4.51413e-05	77.5182	78.0042	65.6896	0	0		44.3 ± 1.3	5.575	8.425	4.7	-14.3	-5.775
22.0 ± 4.0	UWOPS05-227.2	0.981776	2.27993e-22	0.00201552	71.8781	68.9408	75.9521	0	0		43.4 ± 1.6	-12.125	2.675	5.05	-2.75	4.2
22.5 ± 3.5	CEN.PK 113-7D	0.977684	1.38695e-35	0.000575401	77.6969	74.2484	63.5659	0	0		43.1 ± 1.2	-24.625	21.625	14	-17.55	2.825
22.5 ± 3.5	NCYC110	0.880171	1.99398e-12	0.0607126	65.8341	68.1955	77.0118	0	0		42.2 ± 2.4	19.95	-10.25	-9.05	-2.325	-1.1
23.0 ± 3.0	UWOPS05-217.3	0.949112	8.65195e-26	0.0254712	69.2278	68.0297	72.3549	0	0		41.9 ± 1.6	-12.475	3.975	7.225	3.025	8.15
25.0 ± 2.0	T7	0.880025	1.09184e-26	0.172629	73.1629	64.5407	63.9554	0	0		40.2 ± 1.7	-3.875	6.925	5.725	-2.875	-1.225
27.5 ± 1.5	CLIB215	0.917748	3.61462e-50	0.74959	59.9415	63.381	64.2977	0	0		37.5 ± 1.4	9.4	6	-2.05	-10.5	2.4
28.5 ± 1.5	S288C	0.932067	3.03876e-95	0.961573	61.7284	58.3513	60.3631	0	0		36.1 ± 1.1	2.825	5.3	5.25	2.625	-5.5
29.0 ± 2.0	DBVPG1788	0.922841	1.19634e-32	0.948308	66.1427	53.0468	55.9811	0	0		35.1 ± 2.0	28.7	-14.3	-11.825	6.675	10.375
29.5 ± 1.5	DBVPG6044	0.937098	5.90515e-72	0.997566	62.1483	51.2678	56.5061	0	0		34.0 ± 1.4	22.675	-5.75	-5.475	2.025	-0.3
30.0 ± 2.0	YPS606	0.97776	5.23325e-45	0.997499	60.9746	45.9967	57.0894	0	0		32.8 ± 1.8	-2.675	-0.925	-0.575	7.325	0.475
31.5 ± 0.5	YPS128	0.897754	7.71445e-86	1	58.9105	42.3309	47.5667	0	0		29.7 ± 1.5	-2.05	2.05	4	2.675	-1.425
34.5 ± 1.5	AL3-h	0.998512	1.63358e-230	1	39.6815	27.1955	25.8511	27.7754	0		24.2 ± 1.1	-1.125	8.125	1.6	-0.8	-0.675
34.5 ± 1.5	YJM269	0.99782	1.56816e-249	1	52.0365	44.521	25.8476	0	0		24.4 ± 1.0	3.35	7.825	1.65	-11.3	3.225
34.5 ± 1.5	DBVPG1373	0.969327	3.39124e-43	1	33.6733	41.2625	39.0438	0	0		22.7 ± 2.6	26.6	-7.2	-6.55	7.525	-7.1
34.5 ± 1.5	Y10	0.950174	5.77997e-267	1	48.7201	41.7298	38.7414	0	0		25.9 ± 0.9	2.175	-6.625	0.525	10.15	2.2
Robustness
Rank range	Strain	P(Rank)	p-value Top10	p-value Bottom10	0 g/L	0.16 g/L	0.30 g/L	0.50 g/L	0.70 g/L	Errors	General score (sampling)	Parameter influence
					0 g/L	0.16 g/L	0.30 g/L	0.50 g/L	0.70 g/L			Lag phase (h)	Growth duration (h)	Average growth rate (1/h)	Number of generations	Maximum specific growth rate (1/h)
1.0 ± 0.0	CLIB324	0.936495	1	8.93769e-29	86.1601	82.1127	87.3761	78.2145	56.3688		78.0 ± 2.2	-24.875	1.4	-2.025	1.9	1.45
4.0 ± 2.0	CA1	0.894324	0.99689	6.30187e-22	94.3244	96.2284	90.9406	75.7368	0		71.5 ± 1.9	4.95	-7.575	-1.725	-14.05	-1.775
5.5 ± 3.5	Y55	0.956652	0.978136	2.7265e-22	92.3444	99.8371	91.6198	63.0325	0		69.4 ± 1.7	-0.5	2.35	-2.575	-11.4	2.2
5.5 ± 3.5	AL1	0.943587	0.969872	1.69087e-20	100	93.5957	81.0121	71.7727	0		69.3 ± 1.7	-3.45	6.325	-0.45	-4.325	-9.375
6.5 ± 4.5	Ethanol Red	0.948482	0.913692	1.50483e-16	88.2285	95.0423	86.9109	71.7946	0		68.4 ± 1.9	-7.925	1.55	0.125	0.5	0.8
9.0 ± 6.0	GDB 379	0.947436	0.686678	4.84386e-09	99.3901	93.1948	80.1402	61.6626	0		66.8 ± 2.4	3.1	-3.225	-1.575	1.975	-10.325
9.0 ± 6.0	T73	0.944522	0.674883	1.21579e-08	99.0747	95.2189	85.4464	54.1005	0		66.8 ± 2.5	-24.825	-10.475	-5	1.975	23.875
9.5 ± 5.5	PW5	0.962677	0.615169	2.98849e-14	98.8779	91.0899	82.1936	58.2568	0		66.1 ± 1.7	-28	-1.125	1.5	-2.3	17.75
9.5 ± 5.5	RM11	0.935156	0.643685	3.74624e-11	97.364	94.9016	85.9573	54.0057	0		66.4 ± 2.0	-6.875	2.05	0.95	5.125	-9.65
10.0 ± 5.0	KK:YS2-h	0.922671	0.514871	1.07383e-10	91.5854	91.7472	81.3737	63.0885	0		65.6 ± 2.0	-15.275	15.125	15.225	-2.575	-27.7
10.0 ± 6.0	SK1	0.944743	0.56897	5.52708e-08	100	78.4664	75.364	76.135	0		65.9 ± 2.4	-15.425	5.625	4.075	7	-23.375
10.5 ± 5.5	UWOPS03-461.4	0.966939	0.476574	4.14838e-11	100	79.767	82.6113	63.9068	0		65.4 ± 1.9	-6.85	1.575	-8.775	4.15	6.7
11.0 ± 5.0	L.1528	0.947226	0.373901	1.96385e-08	96.3189	93.9353	76.7398	56.1305	0		64.7 ± 2.1	-1.2	-3.625	2.25	5	-5.925
11.5 ± 4.5	CBS7960	0.947796	0.281038	1.76583e-09	88.7696	98.3359	85.6589	47.9666	0		64.2 ± 1.9	18.975	3.875	-12.2	-5.825	-10.5
12.0 ± 5.0	YJM978	0.881682	0.24898	0.000386432	94.1217	95.4285	74.9199	50.3994	0		63.0 ± 3.0	-2.9	-6.55	-12	11.9	-8.85
14.5 ± 3.5	YJM975	0.82895	0.0899362	0.00116273	98.2857	91.1146	73.4574	43.4324	0		61.3 ± 2.7	-15.225	-18.8	-6.75	25.075	7.65
21.0 ± 5.0	GDB 325	0.917315	0.000211395	0.0547388	90.7131	46.8723	68.572	76.2641	0		56.6 ± 2.4	-23.9	-40.3	7.075	23.875	35.2
22.0 ± 5.0	GDB 135-h	0.937748	8.16709e-08	0.0802259	94.0785	96.2169	85.5226	0	0		55.3 ± 1.8	2.675	4.725	3	-6.55	-4.825
22.0 ± 5.0	CLIB215	0.91664	1.22006e-06	0.0967243	93.5441	96.0983	87.0338	0	0		55.3 ± 2.0	3.95	10.225	-4.175	-13.85	6.575
22.0 ± 6.0	NCYC110	0.885865	0.00211833	0.137272	94.1042	93.5609	93.346	0	0		56.1 ± 3.1	23.025	-3.95	-3.225	-14.225	0.25
22.5 ± 5.5	UWOPS05-227.2	0.93406	3.37289e-06	0.110456	96.8384	90.5285	88.6713	0	0		55.3 ± 2.1	-7.625	-0.35	7.85	-6.2	13.15
22.5 ± 5.5	UWOPS05-217.3	0.921335	6.20215e-06	0.134661	96.6463	91.8162	87.5757	0	0		55.1 ± 2.3	-5.7	4.875	5.175	-5.825	4.9
22.5 ± 5.5	LUI250	0.918353	8.14603e-06	0.136868	98.6747	94.1331	83.1188	0	0		55.1 ± 2.3	-2.225	3.325	-0.425	-2.375	6.1
23.0 ± 5.0	CLIB382	0.950511	2.22627e-13	0.142715	98.2716	95.9434	76.7364	0	0		54.2 ± 1.5	-8.675	8.9	0.875	-0.6	2.625
23.5 ± 5.5	S288C	0.954426	5.0794e-10	0.173524	98.7254	89.6534	82.7087	0	0		54.2 ± 1.7	3.35	4.25	4.175	-3.075	-8.625
24.5 ± 6.5	AL3-h	0.930041	3.47363e-06	0.341028	100	66.8759	56.2723	43.2168	0		53.4 ± 2.6	59.475	27.55	-23.65	-4.975	-40.75
26.0 ± 5.0	CEN.PK 113-7D	0.945387	1.29983e-15	0.461527	98.7754	92.1036	71.5067	0	0		52.5 ± 1.5	-25.1	8.2	-1.25	3.5	18
27.0 ± 7.0	DBVPG1373	0.897266	2.45691e-05	0.615815	81.2582	97.3399	76.938	0	0		51.0 ± 3.5	30.65	1.2	-17.525	-11.575	-1.05
28.0 ± 4.0	DBVPG6765	0.919404	3.31925e-18	0.755798	94.1238	92.1236	68.7128	0	0		51.1 ± 1.6	12.25	-2.775	8.575	-6.9	-1.825
29.0 ± 4.0	DBVPG6044	0.895027	7.28974e-14	0.817159	98.6338	76.4435	76.24	0	0		50.3 ± 2.0	23.075	5.075	6.05	6.075	-23.425
29.5 ± 4.5	T7	0.902499	7.17306e-12	0.834293	95.8843	81.2499	73.0407	0	0		49.9 ± 2.2	-5.8	-2.75	22.775	1.8	-3.5
32.5 ± 3.5	Y10	0.936718	1.11031e-15	0.981356	98.7424	74.5639	63.1551	0	0		47.4 ± 2.2	15.925	-10.4	-5.875	18.525	6.925
32.5 ± 3.5	YPS606	0.934147	3.64412e-11	0.97389	91.3409	64.3045	76.1174	0	0		46.3 ± 2.8	-9.95	-8.95	11.55	3.1	25.65
33.0 ± 3.0	DBVPG1788	0.909864	2.41157e-13	0.984475	97.0681	69.0612	65.6633	0	0		46.4 ± 2.5	24.475	-16.95	-7.125	12.9	8.225
34.0 ± 2.0	YJM269	0.969711	1.90231e-31	0.999987	98.5779	81.1833	43.188	0	0		44.5 ± 1.7	15.65	12.425	-5.05	-9.125	6.225
34.5 ± 1.5	YPS128	0.928343	6.99294e-19	0.999812	92.6301	57.5562	64.1185	0	0		42.8 ± 2.5	1.325	-1.7	12.25	2.375	-0.1

## Sheet: Fumaric Acid Parameters
			MEANS					SD					NUMBER OF DATA POINTS
Strain	Concentration/Level	Unit	Lag phase (h)	Growth duration (h)	Average growth rate (1/h)	Number of generations	Maximum specific growth rate (1/h)	Lag phase (h)	Growth duration (h)	Average growth rate (1/h)	Number of generations	Maximum specific growth rate (1/h)	Lag phase (h)	Growth duration (h)	Average growth rate (1/h)	Number of generations	Maximum specific growth rate (1/h)
AL1	0	g/L	4.50737	10.8095	0.290768	4.47921	0.385154	1.02345	1.43315	0.0501132	0.45195	0.0550494	8	8	8	8	8
AL1	0.48	g/L	3.6348	9.36068	0.319795	4.33534	0.430843	0.148775	1.17495	0.00755005	0.644979	0.0502721	2	2	2	2	2
AL1	1.5	g/L	3.89275	11.2272	0.261518	4.21136	0.372666	0.503814	2.14081	0.0196397	0.48788	0.00288741	2	2	2	2	2
AL1	3	g/L	3.50453	12.4208	0.24453	4.39483	0.377505	0.0685422	1.34301	0.00829121	0.623232	0.0220606	2	2	2	2	2
AL1	4.5	g/L	3.65183	10.3218	0.290739	4.26741	0.378931	0.0351196	1.31352	0.0730104	0.544717	0.032185	2	2	2	2	2
AL1	5.2	g/L	3.49327	8.21182	0.351104	4.17343	0.385348	0.189127	0.355227	0.0307634	0.546081	0.00925185	2	2	2	2	2
AL3-h	0	g/L	9.49769	23.698	0.112623	3.83011	0.23604	2.74324	3.89727	0.0133741	0.65205	0.0211435	8	8	8	8	8
AL3-h	0.48	g/L	8.62523	25.971	0.0920658	3.47423	0.212209	0.822742	1.54437	0.0246592	1.12782	0.0421907	2	2	2	2	2
AL3-h	1.5	g/L	8.53552	26.3492	0.11148	4.2463	0.243905	0.490709	0.950846	0.0156708	0.747015	0.00457951	2	2	2	2	2
AL3-h	3	g/L	8.09518	18.0276	0.171402	4.42854	0.280549	0.452289	1.29702	0.0344214	0.573272	0.0343435	2	2	2	2	2
AL3-h	4.5	g/L	7.99447	17.4292	0.176018	4.43136	0.310455	0.594724	0.210482	0.018879	0.524741	0.00679175	2	2	2	2	2
AL3-h	5.2	g/L	7.95347	14.9045	0.204148	4.37805	0.293168	0.25602	0.714909	0.0331479	0.502287	0.0268839	2	2	2	2	2
CA1	0	g/L	4.05588	10.4228	0.325578	4.83524	0.406101	0.443769	1.14934	0.0601454	0.45275	0.0537586	8	8	8	8	8
CA1	0.48	g/L	3.78833	9.7037	0.364762	5.15708	0.485467	0.460562	0.822082	0.0604888	1.28757	0.0791027	2	2	2	2	2
CA1	1.5	g/L	3.62278	9.52695	0.335212	4.646	0.429098	0.269007	1.38883	0.0231626	0.994632	0.0457588	2	2	2	2	2
CA1	3	g/L	3.46148	8.94605	0.339063	4.36665	0.425481	0.00280486	1.49687	0.0196127	0.479226	0.0406554	2	2	2	2	2
CA1	4.5	g/L	3.94553	8.89893	0.354709	4.58437	0.482967	0.758678	0.685988	0.0308023	0.755287	0.00158834	2	2	2	2	2
CA1	5.2	g/L	3.50943	10.0365	0.318425	4.61778	0.456408	0.699423	1.5068	0.000284565	0.687953	0.00392575	2	2	2	2	2
CBS7960	0	g/L	3.57994	10.1851	0.283877	4.0798	0.430692	0.674472	2.00063	0.0502579	0.476197	0.0555299	8	8	8	8	8
CBS7960	0.48	g/L	3.44097	8.9755	0.317191	4.08556	0.41171	0.394613	1.77413	0.0187383	0.559665	0.015634	2	2	2	2	2
CBS7960	1.5	g/L	3.57125	7.27958	0.398991	4.21158	0.529585	0.370878	0.415661	0.0302086	0.557423	0.0218964	2	2	2	2	2
CBS7960	3	g/L	3.34672	11.108	0.283731	4.55588	0.458753	0.291729	0.422897	0.0279593	0.623068	0.000129626	2	2	2	2	2
CBS7960	4.5	g/L	3.63303	11.3329	0.276789	4.51516	0.427023	0.283503	0.29187	0.0313106	0.38697	0.0197886	2	2	2	2	2
CBS7960	5.2	g/L	3.59073	11.3764	0.279057	4.57459	0.435435	0.211095	0.221183	0.0396585	0.559554	0.0438773	2	2	2	2	2
CEN.PK 113-7D	0	g/L	3.98875	9.15994	0.336799	4.44024	0.440141	0.751085	1.20744	0.0498749	0.607735	0.0538587	8	8	8	8	8
CEN.PK 113-7D	0.48	g/L	3.91578	7.89797	0.367416	4.21121	0.403667	0.0094988	0.603916	0.0207712	0.557413	0.0306785	2	2	2	2	2
CEN.PK 113-7D	1.5	g/L	3.5042	8.19868	0.360935	4.27278	0.422194	0.264175	1.16293	0.0155934	0.421165	0.0196703	2	2	2	2	2
CEN.PK 113-7D	3	g/L	3.73352	8.45435	0.335515	4.04277	0.400947	0.175339	2.04092	0.0437021	0.451709	0.0266504	2	2	2	2	2
CEN.PK 113-7D	4.5	g/L	3.67627	7.7492	0.359694	4.03819	0.464365	0.415402	0.351856	0.00182726	0.16335	0.029057	2	2	2	2	2
CEN.PK 113-7D	5.2	g/L	3.58507	7.54885	0.380459	4.15548	0.450063	0.309807	0.828234	0.00647485	0.386196	0.00201239	2	2	2	2	2
CLIB215	0	g/L	4.28175	14.5646	0.193929	3.98996	0.382386	1.18908	2.47927	0.03445	0.540957	0.0478687	8	8	8	8	8
CLIB215	0.48	g/L	3.88377	11.92	0.238361	4.01868	0.404935	0.708851	3.02646	0.0377863	0.38648	0.0297597	2	2	2	2	2
CLIB215	1.5	g/L	3.685	11.6092	0.248883	4.12748	0.386662	0.210011	2.88756	0.0202536	0.69351	0.0250002	2	2	2	2	2
CLIB215	3	g/L	3.5182	11.3903	0.247937	3.98735	0.410243	0.313673	3.59382	0.0341323	0.719279	0.00280839	2	2	2	2	2
CLIB215	4.5	g/L	3.82803	11.729	0.2301	3.72502	0.418581	0.52604	4.21226	0.0552384	0.455677	0.0194309	2	2	2	2	2
CLIB215	5.2	g/L	3.63303	10.797	0.262484	4.01827	0.41695	0.283503	2.97836	0.0326147	0.613544	0.0532005	2	2	2	2	2
CLIB324	0	g/L	3.99581	16.2062	0.176112	4.03598	0.444866	1.09646	2.532	0.0358443	0.648425	0.0550359	8	8	8	8	8
CLIB324	0.48	g/L	3.23718	16.1701	0.163882	3.78466	0.446603	0.314403	1.05017	0.0363321	0.597865	0.0850525	2	2	2	2	2
CLIB324	1.5	g/L	3.40422	13.7839	0.216356	4.2862	0.517301	0.34264	1.3988	0.00615435	0.310023	0.0393708	2	2	2	2	2
CLIB324	3	g/L	3.57352	15.032	0.226243	4.90068	0.508946	0.367672	1.08817	0.00211552	0.305435	0.0117825	2	2	2	2	2
CLIB324	4.5	g/L	3.77403	14.4268	0.230367	4.71474	0.560759	0.449673	3.13988	0.0322453	0.364895	0.0494043	2	2	2	2	2
CLIB324	5.2	g/L	3.47217	12.6027	0.273095	4.95608	0.541182	0.482011	1.11619	0.00588175	0.332245	0.0678507	2	2	2	2	2
CLIB382	0	g/L	3.62469	9.07212	0.359324	4.68713	0.524167	0.61069	0.938395	0.0472088	0.529304	0.0782832	8	8	8	8	8
CLIB382	0.48	g/L	3.59803	7.99447	0.387876	4.50009	0.485348	0.200771	0.594724	0.0317147	0.708318	0.0284614	2	2	2	2	2
CLIB382	1.5	g/L	3.686	7.72973	0.397371	4.45073	0.522851	0.533159	0.116343	0.024809	0.35552	0.0018537	2	2	2	2	2
CLIB382	3	g/L	3.42102	7.87418	0.400518	4.57233	0.506851	0.0544237	0.632601	0.0124011	0.51633	0.00461518	2	2	2	2	2
CLIB382	4.5	g/L	3.47717	7.7197	0.395535	4.42621	0.507813	0.107245	0.454387	0.0202443	0.491246	0.0361182	2	2	2	2	2
CLIB382	5.2	g/L	3.6232	8.05302	0.379545	4.42643	0.458701	0.462165	0.515457	0.00350927	0.329079	0.0269963	2	2	2	2	2
DBVPG1373	0	g/L	4.36657	58.4356	0.0402468	3.30834	0.102522	1.15813	8.02836	0.00998292	0.686756	0.0223566	7	7	7	7	7
DBVPG1373	0.48	g/L	3.43427	6.74755	0.144292	1.29918	0.282268	1.74264	2.81365	0.0534047	0.0569057	0.0157655	2	2	2	2	2
DBVPG1373	1.5	g/L	3.70797	4.26055	0.211271	1.18935	0.316141	1.74377	1.75511	0.0944921	0.0553109	0.0342479	2	2	2	2	2
DBVPG1373	3	g/L	3.16773	4.80947	0.178905	1.23526	0.269596	1.5051	0.686554	0.0201734	0.0352277	0.000752511	2	2	2	2	2
DBVPG1373	4.5	g/L	2.67923	5.78433	0.160947	1.34618	0.253094	0.814257	0.0259272	0.0093605	0.0774693	0.0205009	2	2	2	2	2
DBVPG1373	5.2	g/L	2.8415	5.56705	0.164931	1.32428	0.226862	0.898733	0.238366	0.0290624	0.182123	0.0356469	2	2	2	2	2
DBVPG1788	0	g/L	3.4295	15.2892	0.191127	4.11536	0.49165	1.03951	2.91411	0.0348624	0.585536	0.108444	8	8	8	8	8
DBVPG1788	0.48	g/L	3.13162	13.2534	0.221924	3.81751	0.403626	0.306012	5.19641	0.113685	0.516907	0.0825774	2	2	2	2	2
DBVPG1788	1.5	g/L	3.21867	13.8842	0.233805	4.33114	0.455925	0.392209	4.8029	0.100123	0.38682	0.0861277	2	2	2	2	2
DBVPG1788	3	g/L	3.36743	12.4975	0.257936	4.43672	0.347987	0.498605	2.81221	0.100433	0.757605	0.0487813	2	2	2	2	2
DBVPG1788	4.5	g/L	3.20005	10.5863	0.303581	4.454	0.400179	0.763605	2.27728	0.107155	0.635379	0.033741	2	2	2	2	2
DBVPG1788	5.2	g/L	3.07423	11.3008	0.292816	4.37975	0.367256	0.78173	3.88173	0.139461	0.633813	0.0163625	2	2	2	2	2
DBVPG6044	0	g/L	3.873	16.9174	0.178872	4.30058	0.448591	0.857383	1.90254	0.039255	0.710446	0.0856233	8	8	8	8	8
DBVPG6044	0.48	g/L	3.23507	19.1924	0.168619	4.6318	0.435127	1.03935	4.16	0.00924344	0.756712	0.020417	2	2	2	2	2
DBVPG6044	1.5	g/L	3.3141	13.2159	0.243491	4.64933	0.462045	0.968595	0.51204	0.0153738	0.480864	0.0570628	2	2	2	2	2
DBVPG6044	3	g/L	3.41838	15.1007	0.218032	4.69704	0.467363	0.882634	2.84509	0.0228586	0.393175	0.0174267	2	2	2	2	2
DBVPG6044	4.5	g/L	3.20882	14.3869	0.231541	4.78685	0.475413	1.00223	0.764217	0.0273387	0.31523	0.0404737	2	2	2	2	2
DBVPG6044	5.2	g/L	2.99662	12.7586	0.254334	4.68572	0.514943	0.390158	0.468718	0.0205771	0.558196	0.0725839	2	2	2	2	2
DBVPG6765	0	g/L	3.80471	11.6509	0.302079	5.06082	0.516506	0.671532	1.92214	0.0326702	0.785276	0.0800868	7	7	7	7	7
DBVPG6765	0.48	g/L	3.12933	9.0064	0.369949	4.83486	0.412816	0.17772	1.20434	0.0234638	0.934824	0.0111305	2	2	2	2	2
DBVPG6765	1.5	g/L	2.75307	10.8471	0.289967	4.53763	0.459472	0.0522316	2.41534	0.00149063	0.976814	0.0353931	2	2	2	2	2
DBVPG6765	3	g/L	2.47555	12.3578	0.251783	4.49075	0.456706	0.0692258	0.109908	0.0429889	0.805488	0.0636387	2	2	2	2	2
DBVPG6765	4.5	g/L	2.8493	11.8736	0.248619	4.20232	0.452919	0.0626497	1.05663	0.0708533	0.834981	0.0884874	2	2	2	2	2
DBVPG6765	5.2	g/L	2.52912	11.7532	0.261376	4.42024	0.494254	0.270987	0.225143	0.0516053	0.792578	0.0166571	2	2	2	2	2
Ethanol Red	0	g/L	4.40575	11.1661	0.276016	4.30933	0.388779	1.00106	1.88042	0.0685257	0.526634	0.0592851	8	8	8	8	8
Ethanol Red	0.48	g/L	3.32272	7.85978	0.326394	3.70757	0.409799	0.257788	0.063946	0.0275837	0.352096	0.0431063	2	2	2	2	2
Ethanol Red	1.5	g/L	3.15868	8.3183	0.313894	3.77801	0.447915	0.203387	0.532734	0.014505	0.422416	0.00195712	2	2	2	2	2
Ethanol Red	3	g/L	2.93038	10.4479	0.276504	4.09727	0.434075	0.219368	3.20762	0.0317399	0.798389	0.00940397	2	2	2	2	2
Ethanol Red	4.5	g/L	3.34537	10.2094	0.264674	3.8141	0.440315	0.883365	2.79114	0.0415074	0.454401	0.0304208	2	2	2	2	2
Ethanol Red	5.2	g/L	3.20428	10.9545	0.257442	4.0632	0.422576	0.322841	0.103968	0.0342223	0.499575	0.00876586	2	2	2	2	2
GDB 135-h	0	g/L	4.0785	11.3449	0.293644	4.75612	0.444678	1.10441	1.95025	0.0371522	0.55444	0.0700211	7	7	7	7	7
GDB 135-h	0.48	g/L	3.0991	11.3365	0.265621	4.36722	0.314288	0.310986	0.539522	0.044307	0.926591	0.0199577	2	2	2	2	2
GDB 135-h	1.5	g/L	3.29563	8.80045	0.312303	3.98861	0.384972	0.402155	1.15902	0.0155352	0.702999	0.0148874	2	2	2	2	2
GDB 135-h	3	g/L	2.82167	10.621	0.26827	4.1135	0.40127	1.07245	1.06983	0.00277775	0.442915	0.0471183	2	2	2	2	2
GDB 135-h	4.5	g/L	2.99547	8.46193	0.321156	3.93118	0.430534	0.656949	0.0679765	0.0423426	0.550989	0.0518597	2	2	2	2	2
GDB 135-h	5.2	g/L	3.15133	7.58233	0.354928	3.90438	0.396887	0.225331	1.44203	0.0155798	0.911353	0.00831383	2	2	2	2	2
GDB 325	0	g/L	3.17612	8.94431	0.217358	2.75715	0.339794	0.966703	1.38524	0.0470555	0.41334	0.0791512	8	8	8	8	8
GDB 325	0.48	g/L	1.48953	8.9947	0.222252	2.88263	0.436738	0.00914525	0.81982	0.0208698	0.010986	0.00299314	2	2	2	2	2
GDB 325	1.5	g/L	3.0594	6.7762	0.256628	2.50898	0.491342	0.624234	0.591424	0.0276241	0.0618966	0.0790637	2	2	2	2	2
GDB 325	3	g/L	2.91835	10.4293	0.24653	3.7165	0.448787	1.94334	0.294416	0.0118607	0.281131	0.0273417	2	2	2	2	2
GDB 325	4.5	g/L	3.55378	11.78	0.227257	3.86073	0.393873	1.43503	1.58606	0.00173279	0.479618	0.0129435	2	2	2	2	2
GDB 325	5.2	g/L	3.44458	10.1321	0.290911	4.07683	0.429712	1.33066	3.07113	0.0828744	0.0735298	0.0113123	2	2	2	2	2
GDB 379	0	g/L	3.53507	9.65114	0.342325	4.74312	0.573922	1.03992	0.760706	0.0476404	0.488791	0.080389	7	7	7	7	7
GDB 379	0.48	g/L	2.93223	9.7271	0.313659	4.32264	0.405018	0.546971	2.68404	0.0445399	0.587384	0.0115205	2	2	2	2	2
GDB 379	1.5	g/L	2.60197	8.81873	0.334615	4.25823	0.508287	0.767965	1.65642	0.010948	0.660161	0.0580426	2	2	2	2	2
GDB 379	3	g/L	2.64117	8.4788	0.343933	4.20656	0.401945	1.13538	0.759716	0.00842262	0.278663	0.0179997	2	2	2	2	2
GDB 379	4.5	g/L	2.65748	9.40335	0.318705	4.18733	0.431633	0.742486	3.31513	0.0598336	0.711525	0.00427196	2	2	2	2	2
GDB 379	5.2	g/L	2.53053	7.8536	0.366731	4.15736	0.403981	0.250976	1.12345	0.00815017	0.501349	0.00587488	2	2	2	2	2
KK:YS2-h	0	g/L	7.2105	16.8947	0.203917	4.94077	0.266969	1.72007	1.48887	0.027896	0.430411	0.0487627	8	8	8	8	8
KK:YS2-h	0.48	g/L	5.85233	17.1571	0.190548	4.7692	0.243325	0.901797	2.00448	0.034745	1.40854	0.0266214	2	2	2	2	2
KK:YS2-h	1.5	g/L	5.67758	15.6614	0.201116	4.58173	0.232048	0.962254	1.38826	0.0380054	1.25974	0.00221955	2	2	2	2	2
KK:YS2-h	3	g/L	5.68602	14.8546	0.207215	4.44776	0.291949	1.0769	0.184366	0.0375988	0.86039	0.0248368	2	2	2	2	2
KK:YS2-h	4.5	g/L	5.3571	13.1563	0.237592	4.55957	0.292083	0.405738	1.25398	0.0470604	1.32387	0.0542638	2	2	2	2	2
KK:YS2-h	5.2	g/L	5.40327	14.1254	0.229713	4.7264	0.253847	0.262007	1.88175	0.0292093	1.22541	0.0375825	2	2	2	2	2
L.1528	0	g/L	3.16812	8.22594	0.392723	4.56092	0.731123	0.839649	1.42871	0.0686729	0.419876	0.079027	8	8	8	8	8
L.1528	0.48	g/L	2.7252	7.97923	0.3593	4.16367	0.449284	0.377312	0.616267	0.0544062	0.937604	0.0241827	2	2	2	2	2
L.1528	1.5	g/L	2.63075	9.34377	0.314184	4.25673	0.397352	0.643114	0.802189	0.0396067	0.900659	0.0170623	2	2	2	2	2
L.1528	3	g/L	2.70737	7.28993	0.373576	3.93286	0.470602	0.86498	0.0508174	0.057344	0.55719	0.0657339	2	2	2	2	2
L.1528	4.5	g/L	2.61047	8.35153	0.349392	4.23105	0.400909	0.779986	0.683725	0.0231473	0.623115	0.0100071	2	2	2	2	2
L.1528	5.2	g/L	2.51747	8.44453	0.355574	4.33255	0.409466	0.648464	0.815247	0.00524676	0.354304	0.048972	2	2	2	2	2
LUI250	0	g/L	4.088	9.77644	0.343667	4.79666	0.478101	0.880633	1.17764	0.0630507	0.489502	0.0515662	8	8	8	8	8
LUI250	0.48	g/L	3.431	8.43202	0.384733	4.7325	0.452354	0.172534	0.901538	0.0548764	1.17378	0.0485123	2	2	2	2	2
LUI250	1.5	g/L	3.45045	8.3383	0.37169	4.50487	0.457635	0.541715	0.637386	0.042214	0.845531	0.0114442	2	2	2	2	2
LUI250	3	g/L	3.64643	7.97197	0.386663	4.48349	0.427734	0.89317	0.562904	0.0459197	0.836227	0.00365992	2	2	2	2	2
LUI250	4.5	g/L	3.4507	7.6562	0.38698	4.29994	0.44008	0.51237	0.220334	0.0697097	0.888987	0.074555	2	2	2	2	2
LUI250	5.2	g/L	3.2997	8.10815	0.36961	4.32361	0.451199	0.35822	0.227193	0.0922828	0.960336	0.0812605	2	2	2	2	2
NCYC110	0	g/L	4.30693	12.654	0.251142	4.40006	0.379527	1.56044	2.52894	0.0726228	0.705255	0.0655274	7	7	7	7	7
NCYC110	0.48	g/L	3.40135	8.92115	0.295481	3.83935	0.471034	0.0822365	1.00317	0.0362218	0.900885	0.0238191	2	2	2	2	2
NCYC110	1.5	g/L	3.66763	12.1771	0.243598	4.31007	0.403277	0.281947	1.43953	0.023633	0.919762	0.042887	2	2	2	2	2
NCYC110	3	g/L	2.848	12.9207	0.246262	4.62008	0.359867	0.575585	1.85029	0.0162933	0.960163	0.00134617	2	2	2	2	2
NCYC110	4.5	g/L	2.97132	12.0502	0.25372	4.42206	0.404625	0.690395	0.412691	0.0320211	0.707339	0.0300676	2	2	2	2	2
NCYC110	5.2	g/L	3.19065	11.9286	0.24673	4.27489	0.440793	0.195374	2.09848	0.0193996	1.08075	0.00680433	2	2	2	2	2
PW5	0	g/L	3.21631	7.87206	0.405442	4.58967	0.582957	0.940696	0.887797	0.0471626	0.43481	0.0686816	8	8	8	8	8
PW5	0.48	g/L	3.5402	7.22673	0.393878	4.13815	0.438944	0.00876812	1.09074	0.0220024	0.849663	0.0106197	2	2	2	2	2
PW5	1.5	g/L	3.23967	10.1186	0.304617	4.32648	0.45189	0.153206	1.68379	0.104935	0.801164	0.043307	2	2	2	2	2
PW5	3	g/L	3.23565	6.71987	0.410261	4.03082	0.519464	0.104157	1.14994	0.0400046	1.07692	0.0341505	2	2	2	2	2
PW5	4.5	g/L	2.96858	7.25872	0.389797	4.12344	0.425882	0.0991128	1.23854	0.0326035	1.03879	0.0722551	2	2	2	2	2
PW5	5.2	g/L	2.73255	10.5614	0.306959	4.40967	0.484851	0.10246	3.03547	0.12495	0.570733	0.0266937	2	2	2	2	2
RM11	0	g/L	2.90731	8.80987	0.39067	4.97342	0.643279	0.831818	0.702447	0.0325464	0.529119	0.0793481	8	8	8	8	8
RM11	0.48	g/L	3.1226	7.2763	0.43993	4.6572	0.478686	0.34422	0.684762	0.0664527	1.1229	0.0236825	2	2	2	2	2
RM11	1.5	g/L	2.99662	7.63362	0.405907	4.51161	0.459346	0.390158	0.708356	0.0533301	0.998947	0.00754573	2	2	2	2	2
RM11	3	g/L	3.12507	7.41363	0.414919	4.47008	0.426832	0.578319	0.431854	0.0647557	0.944437	0.00453741	2	2	2	2	2
RM11	4.5	g/L	3.01658	7.82427	0.387698	4.38806	0.410414	0.626379	0.0420493	0.0962147	1.11072	0.0130736	2	2	2	2	2
RM11	5.2	g/L	3.11667	7.16805	0.410823	4.27591	0.453563	0.276243	0.531674	0.0596974	0.924143	0.052085	2	2	2	2	2
S288C	0	g/L	4.53425	13.6569	0.221871	4.30578	0.353776	1.01407	2.301	0.033298	0.436733	0.0573095	8	8	8	8	8
S288C	0.48	g/L	3.67777	12.0067	0.230712	4.00723	0.303763	0.45005	0.454434	0.0129064	0.374635	0.0239949	2	2	2	2	2
S288C	1.5	g/L	3.34268	12.0537	0.248486	4.32952	0.32836	0.492594	0.31438	0.00640669	0.223889	0.0025883	2	2	2	2	2
S288C	3	g/L	3.24613	11.5496	0.25715	4.29197	0.375315	0.366093	0.238106	0.00611558	0.190988	0.00186719	2	2	2	2	2
S288C	4.5	g/L	3.0039	11.5739	0.26732	4.47072	0.427162	0.247629	0.160678	0.0183106	0.366121	0.0294607	2	2	2	2	2
S288C	5.2	g/L	3.62727	10.475	0.291762	4.35762	0.423514	0.263421	2.28388	0.0347103	0.432042	0.0100308	2	2	2	2	2
SK1	0	g/L	3.46319	18.5764	0.19654	5.10867	0.465199	1.04857	4.08464	0.0375353	0.612308	0.0459544	8	8	8	8	8
SK1	0.48	g/L	3.44415	21.8755	0.166026	5.21683	0.519909	0.815082	1.19499	0.0122452	0.101978	0.0189131	2	2	2	2	2
SK1	1.5	g/L	3.35293	15.8672	0.223917	5.0841	0.451618	0.478098	2.68111	0.0207429	0.39466	0.070058	2	2	2	2	2
SK1	3	g/L	3.23037	13.0454	0.270282	5.04285	0.507601	0.72073	1.91428	0.0318428	0.145848	0.0269121	2	2	2	2	2
SK1	4.5	g/L	3.1136	12.6122	0.289075	5.01607	0.521086	0.685045	3.99624	0.0836398	0.13736	0.0650814	2	2	2	2	2
SK1	5.2	g/L	3.01707	10.5359	0.277102	4.23891	0.465564	0.731054	1.27713	0.0287366	0.951494	0.00898746	2	2	2	2	2
T7	0	g/L	3.64962	9.97869	0.269713	3.91635	0.471928	1.0407	1.37693	0.0417095	0.908351	0.0668976	8	8	8	8	8
T7	0.48	g/L	3.64948	14.279	0.176852	3.5571	0.383084	0.0593734	2.96059	0.0376052	0.0268576	0.00627652	2	2	2	2	2
T7	1.5	g/L	3.91567	16.0037	0.177701	4.09486	0.352839	0.0160278	0.0214489	0.00957897	0.213451	0.0307719	2	2	2	2	2
T7	3	g/L	3.68567	9.12962	0.329804	4.35005	0.436803	0.0768389	1.50173	0.00011032	0.717569	0.043406	2	2	2	2	2
T7	4.5	g/L	3.81268	7.90675	0.365985	4.19693	0.424212	0.290173	2.03046	0.00831099	1.17338	0.0432466	2	2	2	2	2
T7	5.2	g/L	3.83333	12.8801	0.243031	4.54647	0.425718	0.102766	1.25005	0.0358425	1.10342	0.0540579	2	2	2	2	2
T73	0	g/L	3.03437	9.18956	0.359998	4.73815	0.508743	1.09092	0.917745	0.0515636	0.496269	0.0888596	8	8	8	8	8
T73	0.48	g/L	2.99437	8.05743	0.372141	4.36369	0.393109	0.267805	1.03459	0.0416846	1.03313	0.0336037	2	2	2	2	2
T73	1.5	g/L	2.58127	9.09337	0.336707	4.44033	0.422084	0.426715	1.21288	0.0286371	0.936211	0.040428	2	2	2	2	2
T73	3	g/L	2.65952	8.71812	0.347993	4.41021	0.416585	0.205745	0.761389	0.0552141	1.06368	0.0121309	2	2	2	2	2
T73	4.5	g/L	2.73548	9.89263	0.319318	4.3436	0.495883	0.1867	2.21697	0.13422	0.897719	0.0467308	2	2	2	2	2
T73	5.2	g/L	2.7111	8.91123	0.33047	4.28137	0.413925	0.0903682	1.78724	0.0253176	1.16428	0.0124416	2	2	2	2	2
UWOPS03-461.4	0	g/L	3.32794	14.0982	0.257698	5.13999	0.457896	0.55289	3.07431	0.0396969	0.748615	0.0638112	8	8	8	8	8
UWOPS03-461.4	0.48	g/L	2.94002	14.7847	0.244216	5.18253	0.532857	0.602431	0.677738	0.0399771	0.618058	0.00138233	2	2	2	2	2
UWOPS03-461.4	1.5	g/L	3.11678	13.4204	0.249863	4.82473	0.518289	0.749132	0.33498	0.0322183	0.503186	0.0270882	2	2	2	2	2
UWOPS03-461.4	3	g/L	2.86952	11.5621	0.295404	4.90381	0.544817	0.834362	1.89637	0.0163447	0.532195	0.0249568	2	2	2	2	2
UWOPS03-461.4	4.5	g/L	2.94148	9.62778	0.335312	4.64034	0.54728	0.811075	0.534266	0.0513784	0.459036	0.0184796	2	2	2	2	2
UWOPS03-461.4	5.2	g/L	3.07708	9.04198	0.337988	4.42635	0.536002	0.383134	0.496413	0.0412508	0.782442	0.0146939	2	2	2	2	2
UWOPS05-217.3	0	g/L	4.64612	11.5416	0.281905	4.58025	0.414675	1.18659	2.59214	0.0497225	0.500783	0.0712825	8	8	8	8	8
UWOPS05-217.3	0.48	g/L	4.24568	11.9878	0.251116	4.39233	0.35986	0.186228	1.29429	0.0401769	1.16539	0.0245315	2	2	2	2	2
UWOPS05-217.3	1.5	g/L	4.24263	10.756	0.278855	4.34537	0.364155	0.181538	2.41265	0.00326125	1.01915	0.0273489	2	2	2	2	2
UWOPS05-217.3	3	g/L	3.97388	11.1004	0.277695	4.40197	0.390832	0.198532	0.888692	0.0843186	1.00072	0.00366522	2	2	2	2	2
UWOPS05-217.3	4.5	g/L	3.78403	8.07	0.359903	4.23672	0.392569	0.0622725	0.884591	0.0452435	0.988767	0.0500888	2	2	2	2	2
UWOPS05-217.3	5.2	g/L	3.765	9.86473	0.310971	4.34802	0.363773	0.0968736	3.50338	0.0345477	1.07213	0.0540295	2	2	2	2	2
UWOPS05-227.2	0	g/L	4.45338	12.0687	0.291202	4.88909	0.452845	1.43685	3.4338	0.0559253	0.731158	0.0662415	8	8	8	8	8
UWOPS05-227.2	0.48	g/L	4.41567	12.4227	0.260818	4.71128	0.349746	1.43448	0.745668	0.0466327	1.11097	0.054425	2	2	2	2	2
UWOPS05-227.2	1.5	g/L	3.70483	11.4283	0.27567	4.58226	0.353201	0.942102	0.672789	0.0473228	1.04606	0.027677	2	2	2	2	2
UWOPS05-227.2	3	g/L	3.88743	11.811	0.269568	4.53595	0.363229	0.584872	4.18885	0.0231055	1.22409	0.0250718	2	2	2	2	2
UWOPS05-227.2	4.5	g/L	3.84813	8.96335	0.337084	4.35931	0.386874	0.837026	0.248689	0.0878468	1.01496	0.0824566	2	2	2	2	2
UWOPS05-227.2	5.2	g/L	3.87695	8.27985	0.362866	4.36583	0.405063	0.467468	0.32336	0.0614171	0.904741	0.0220169	2	2	2	2	2
Y10	0	g/L	4.98733	22.9656	0.130984	4.18189	0.273166	0.723832	5.336	0.0265341	0.460642	0.0248272	6	6	6	6	6
Y10	0.48	g/L	3.13957	20.262	0.134025	3.86301	0.291421	0.952379	3.83106	0.0180237	0.210805	0.0291204	2	2	2	2	2
Y10	1.5	g/L	3.65845	21.3908	0.136256	4.1942	0.323808	0.512016	2.14491	0.00291713	0.331353	0.0125746	2	2	2	2	2
Y10	3	g/L	3.42735	18.0822	0.184757	4.68151	0.353749	1.1033	5.50169	0.0343384	0.564967	0.0055287	2	2	2	2	2
Y10	4.5	g/L	3.89815	18.1754	0.178864	4.49564	0.308934	0.887914	6.51679	0.0412776	0.592749	0.0284947	2	2	2	2	2
Y10	5.2	g/L	4.03123	21.4093	0.154927	4.58216	0.400017	0.480503	5.41969	0.0504093	0.351135	0.00665467	2	2	2	2	2
Y55	0	g/L	3.63994	8.44231	0.375643	4.57572	0.476646	0.737674	1.38386	0.0361592	0.672545	0.0143541	8	8	8	8	8
Y55	0.48	g/L	3.78827	10.8381	0.296446	4.66416	0.441729	0.0682594	1.06905	0.0259441	0.863387	0.0275392	2	2	2	2	2
Y55	1.5	g/L	3.12563	7.39505	0.405619	4.35225	0.469131	0.14194	0.8527	0.0116491	0.628459	0.00510615	2	2	2	2	2
Y55	3	g/L	3.1639	7.64585	0.38224	4.22682	0.453094	0.418749	0.829648	0.00756147	0.377845	0.0430716	2	2	2	2	2
Y55	4.5	g/L	3.18443	7.2252	0.390209	4.05921	0.440287	0.297786	1.29372	0.0267245	0.450383	0.000332158	2	2	2	2	2
Y55	5.2	g/L	3.3437	6.33282	0.430684	3.95556	0.47564	0.256963	0.908184	0.00118455	0.578032	0.0115047	2	2	2	2	2
YJM269	0	g/L	4.4305	19.2282	0.144671	4.00364	0.292795	0.903618	1.79866	0.0187703	0.592382	0.04507	5	5	5	5	5
YJM269	0.48	g/L	2.65265	10.465	0.166453	2.3984	0.275972	0.919027	3.64506	0.0439842	0.208372	0.00434358	2	2	2	2	2
YJM269	1.5	g/L	3.23297	10.5242	0.162776	2.30007	0.308858	0.992825	4.42055	0.0535016	0.223656	0.0382194	2	2	2	2	2
YJM269	3	g/L	2.89853	12.6373	0.158185	2.85599	0.324145	0.109554	2.38257	0.0149346	0.26778	0.00503517	2	2	2	2	2
YJM269	4.5	g/L	2.88772	14.5449	0.144996	3.01097	0.320425	0.544166	2.96716	0.0133783	0.33472	0.00601732	2	2	2	2	2
YJM269	5.2	g/L	2.70353	13.2269	0.158613	2.78607	0.316385	0.120962	5.75672	0.0573675	0.220626	0.0287048	2	2	2	2	2
YJM975	0	g/L	3.57956	9.76325	0.333121	4.64033	0.526168	1.35281	1.20328	0.0501391	0.458832	0.0659565	8	8	8	8	8
YJM975	0.48	g/L	2.8028	8.2718	0.377307	4.53096	0.464849	0.532027	0.466973	0.0585273	0.952552	0.0414108	2	2	2	2	2
YJM975	1.5	g/L	2.89313	9.91803	0.313063	4.45475	0.383971	0.139819	2.89909	0.0151872	1.07613	0.0368641	2	2	2	2	2
YJM975	3	g/L	2.92933	9.55958	0.31297	4.34709	0.430719	0.174184	0.608701	0.0630105	1.13821	0.0525627	2	2	2	2	2
YJM975	4.5	g/L	2.87005	8.0089	0.359596	4.20078	0.372864	0.650468	1.10111	0.0446182	1.08495	0.0097007	2	2	2	2	2
YJM975	5.2	g/L	2.86635	8.5954	0.337114	4.21205	0.345437	0.309925	1.86054	0.017876	1.12256	0.0187654	2	2	2	2	2
YJM978	0	g/L	3.84564	9.12121	0.330074	4.29254	0.488539	1.52573	1.04025	0.0701891	0.721988	0.0616151	7	7	7	7	7
YJM978	0.48	g/L	2.59485	7.73498	0.373642	4.20261	0.474898	0.628406	0.565002	0.0782778	1.16865	0.0106872	2	2	2	2	2
YJM978	1.5	g/L	2.49187	9.45682	0.317787	4.25504	0.38206	0.323666	1.08091	0.0996989	0.852802	0.0284632	2	2	2	2	2
YJM978	3	g/L	2.36528	9.62643	0.302734	4.2023	0.379618	0.017277	0.00909811	0.0401033	0.54253	0.0364205	2	2	2	2	2
YJM978	4.5	g/L	2.26177	7.69035	0.372041	4.16537	0.428448	0.0251259	0.892581	0.0524614	1.04941	0.00590722	2	2	2	2	2
YJM978	5.2	g/L	2.46112	8.50792	0.341699	4.2165	0.418338	0.34099	1.70354	0.0225169	1.09551	0.0225785	2	2	2	2	2
YPS128	0	g/L	3.54175	13.1279	0.172956	3.10782	0.361019	0.763597	3.52762	0.0454946	0.25998	0.0486255	4	4	4	4	4
YPS128	0.48	g/L	2.77993	11.5783	0.133978	2.20542	0.251668	0.248807	1.11822	0.0404991	0.467178	0.0064918	2	2	2	2	2
YPS128	1.5	g/L	2.98208	11.1384	0.164491	2.61258	0.335104	0.118205	0.908774	0.050141	0.601851	0.0493115	2	2	2	2	2
YPS128	3	g/L	4.13058	10.6643	0.192466	2.93096	0.368807	0.949055	1.5942	0.025569	0.0428478	0.0544403	2	2	2	2	2
YPS128	4.5	g/L	4.0844	12.2695	0.190304	3.27674	0.42536	0.909905	2.90272	0.0431057	0.0335265	0.016888	2	2	2	2	2
YPS128	5.2	g/L	4.08227	15.9695	0.166377	3.81253	0.40618	0.880725	0.687968	0.0276738	0.474324	0.0387924	2	2	2	2	2
YPS606	0	g/L	3.425	12.5277	0.184659	3.32328	0.343266	0.582475	2.55328	0.0476078	0.930288	0.0580791	6	6	6	6	6
YPS606	0.48	g/L	3.051	10.4927	0.15342	2.31464	0.312252	0.830143	1.33608	0.0100813	0.143172	0.0291366	2	2	2	2	2
YPS606	1.5	g/L	3.49092	11.2433	0.168271	2.73248	0.384455	0.109719	0.113608	0.00705701	0.147669	0.0265636	2	2	2	2	2
YPS606	3	g/L	4.09545	11.0049	0.190795	3.01987	0.342913	0.158463	1.09757	0.0160271	0.0481722	0.0562296	2	2	2	2	2
YPS606	4.5	g/L	3.808	13.7806	0.182151	3.53769	0.353099	0.270115	3.13307	0.0368546	0.0841308	0.0532111	2	2	2	2	2
YPS606	5.2	g/L	3.8455	15.1612	0.176736	3.81012	0.344713	0.115258	2.66461	0.0268295	0.0975403	0.0520791	2	2	2	2	2

## Sheet: Fumaric Acid Results
Performance
Rank range	Strain	P(Rank)	p-value Top10	p-value Bottom10	0 g/L	0.48 g/L	1.5 g/L	3.0 g/L	4.5 g/L	5.2 g/L	Errors	General score (sampling)	Parameter influence
					0 g/L	0.48 g/L	1.5 g/L	3.0 g/L	4.5 g/L	5.2 g/L			Lag phase (h)	Growth duration (h)	Average growth rate (1/h)	Number of generations	Maximum specific growth rate (1/h)
3.0 ± 2.0	RM11	0.89047	0.996715	5.55158e-13	94.0913	83.9083	82.8891	81.5094	81.5187	84.4211		84.6 ± 2.6	-12.45	7.35	9.625	-20.225	-6.4
4.5 ± 3.5	CLIB382	0.980188	0.998884	1.09255e-30	83.6978	78.2628	81.378	82.0898	83.7549	79.851		81.5 ± 1.3	-42.075	4.15	10.275	-11.85	11.4
5.0 ± 4.0	L.1528	0.943197	0.96766	2.1476e-10	94.6125	77.0044	75.2957	81.5483	80.0162	81.8654		81.8 ± 2.5	7.875	3.45	-0.225	-25.65	-5.8
5.0 ± 4.0	PW5	0.925565	0.956821	2.48479e-10	91.8841	77.3349	72.8993	83.7654	82.5159	78.5233		81.3 ± 2.4	-10.2	5.425	1.9	-26.775	3
5.5 ± 4.5	Y55	0.973801	0.973801	2.43972e-18	83.9968	68.2533	82.2912	79.3536	81.8355	85.8428		80.3 ± 1.6	-26.975	10.3	14.65	-23.425	-7.5
6.5 ± 5.5	YJM978	0.950793	0.860108	2.12604e-08	78.7298	79.8503	75.8359	75.1866	85.7442	81.4301		79.5 ± 2.5	25.85	3.025	-6.6	-28.225	-24.925
6.5 ± 5.5	T73	0.93514	0.835064	1.69267e-07	86.4066	75.0998	78.676	78.3782	79.3817	78.5709		79.4 ± 2.6	16.075	-6.725	-2.45	-17.875	-17.175
7.5 ± 5.5	LUI250	0.940949	0.785988	2.83588e-08	79.0232	77.2997	77.9812	77.1606	80.6271	79.9354		78.6 ± 2.3	-38.475	6.55	18.95	-9.3	-9.9
7.5 ± 5.5	GDB 379	0.912045	0.767386	1.13297e-06	83.8036	70.0666	81.2503	77.2724	77.53	82.365		78.7 ± 2.7	12.15	-6.75	-5.225	-19.875	-11.75
10.0 ± 5.0	YJM975	0.901822	0.557913	2.36632e-06	81.2516	78.9145	73.268	74.349	78.4365	75.5444		76.9 ± 2.4	9.225	1.6	4.6	-10	-29.65
10.5 ± 4.5	UWOPS03-461.4	0.90979	0.526832	1.01492e-07	73.8775	70.2316	73.2038	78.4926	82.3703	81.6765		76.7 ± 2.0	5.6	-48.8	-34.8	24.925	43.325
11.5 ± 3.5	CEN.PK 113-7D	0.93374	0.295793	6.00136e-12	77.6969	72.6938	75.1522	70.9729	78.0843	79.5487		75.7 ± 1.4	-40	30.2	26.725	-22.7	-14.35
12.0 ± 4.0	CA1	0.901053	0.299784	6.49417e-07	75.4253	76.3459	73.6992	73.6995	77.9048	75.4081		75.4 ± 1.9	-40.525	-7.875	16.85	16.9	1.8
12.0 ± 4.0	DBVPG6765	0.887879	0.268243	3.26004e-06	77.5182	75.3523	75.4479	73.6052	71.0996	77.1766		75.1 ± 2.0	29.925	-36.35	-27.775	11.975	12.25
15.5 ± 3.5	CBS7960	0.921389	0.0183306	1.21322e-05	73.36	69.2291	81.8875	71.3802	69.8878	71.0065		72.8 ± 1.6	-17.775	0.975	6.55	-2.175	10.875
17.5 ± 4.5	GDB 135-h	0.890866	0.013352	0.00273592	73.2903	62.1315	70.4219	69.7975	76.0415	77.2092		71.6 ± 2.1	11.025	13.9	10.475	-12.125	-28.275
19.0 ± 4.0	Ethanol Red	0.904543	0.000457709	0.00519302	68.3162	70.5691	73.2657	70.8624	69.1481	69.494		70.3 ± 1.7	1.925	17.825	5.95	-26.4	0.075
19.0 ± 5.0	SK1	0.925666	0.00285139	0.0124999	67.5639	61.8805	68.3225	73.6795	76.9028	74.0618		70.4 ± 2.1	10.625	-58.35	-36.75	54.95	44.35
21.0 ± 6.0	UWOPS05-227.2	0.927371	0.00123553	0.0869094	71.8781	60.6561	65.8556	64.6303	72.8858	75.5818		68.7 ± 2.5	-28.85	3.6	21.925	29.55	-22.35
21.5 ± 4.5	AL1	0.934394	1.58245e-06	0.0336453	69.7734	69.9429	63.9185	64.3175	68.8259	75.0364		68.6 ± 1.6	-22.025	16.125	18.65	7.2	-19.075
21.5 ± 6.5	GDB 325	0.938425	0.00345032	0.0954502	66.6551	72.551	69.9353	68.5305	63.4818	71.1203		68.8 ± 2.8	47.3	26.625	-23.4	-58.325	4.5
22.5 ± 5.5	NCYC110	0.940702	6.62947e-05	0.116794	65.8341	69.7173	64.7737	67.459	69.7165	69.7597		67.8 ± 2.2	14.775	-4.65	-5.875	13.425	-4.125
23.0 ± 6.0	UWOPS05-217.3	0.971537	5.39641e-05	0.166406	69.2278	60.0361	64.2552	65.7606	75.3819	69.7911		67.3 ± 2.3	-32.85	13.425	22.475	19.125	-18.4
23.0 ± 6.0	DBVPG1788	0.9463	0.000827548	0.22223	66.1427	59.5691	67.3974	64.5483	72.4459	70.7081		66.8 ± 3.0	21.325	-14.825	-1.7	11.875	0.55
23.5 ± 5.5	DBVPG6044	0.972472	1.47727e-06	0.203058	62.1483	57.9949	69.2219	66.5033	69.8881	74.9027		66.8 ± 2.0	18.95	-39.975	-30.475	36.375	40.7
24.0 ± 5.0	CLIB324	0.973604	4.60213e-09	0.197387	60.8277	56.2707	67.8795	68.6615	70.4517	75.6929		66.7 ± 1.6	-0.05	-36.675	-29	24.05	62.225
24.0 ± 5.0	T7	0.952055	1.35348e-06	0.233463	73.1629	53.6695	56.2415	72.5555	76.8655	66.8508		66.5 ± 2.0	-10.45	8.95	1.825	4.075	1.75
26.0 ± 3.0	S288C	0.950605	3.44174e-19	0.517674	61.7284	56.5925	63.6544	66.0961	71.632	70.9844		65.1 ± 1.2	8.375	-0.925	5.9	15.975	-17.5
27.0 ± 2.0	CLIB215	0.882359	1.47783e-11	0.729921	59.9415	60.4335	63.9667	64.7157	63.0965	67.6743		63.3 ± 1.9	-6.5	2.7	0.8	2.3	6.575
32.5 ± 2.5	Y10	0.999974	3.31232e-41	1	48.7201	47.9899	53.0477	59.5805	55.9568	57.8794		53.9 ± 1.6	7.8	-12.7	-2.3	31.875	1.975
32.5 ± 2.5	YJM269	0.999694	3.30588e-28	1	52.0365	51.2462	52.2446	54.7831	54.3837	56.9255		53.5 ± 2.0	41.675	3.5	-2.25	-9.425	-0.45
32.5 ± 2.5	YPS606	0.999605	8.49446e-43	1	60.9746	50.194	55.4144	54.0531	56.1833	56.4658		55.6 ± 1.5	10	9.075	1.375	-6.95	5.55
32.5 ± 2.5	KK:YS2-h	0.999332	6.91426e-25	1	53.9699	49.0354	50.9154	53.1404	57.8482	56.1138		53.6 ± 2.2	-17.625	-4.55	12.275	47.625	-8.8
32.5 ± 2.5	YPS128	0.999173	7.06076e-33	1	58.9105	46.3637	55.4001	54.9126	58.3624	57.152		55.2 ± 1.7	15.425	7.875	-0.125	-8.1	6.375
32.5 ± 2.5	DBVPG1373	0.984046	2.44331e-12	0.999726	33.6733	50.8095	60.4683	58.353	59.4162	58.7097		53.5 ± 3.2	32.55	82.6	-4.775	-40.125	-11.725
36.0 ± 0.0	AL3-h	0.998586	4.69073e-123	1	39.6815	34.1199	40.481	47.3038	49.9374	51.641		43.9 ± 1.3	-6.975	-1.15	2.7	22.6	2.2
Robustness
Rank range	Strain	P(Rank)	p-value Top10	p-value Bottom10	0 g/L	0.48 g/L	1.5 g/L	3.0 g/L	4.5 g/L	5.2 g/L	Errors	General score (sampling)	Parameter influence
					0 g/L	0.48 g/L	1.5 g/L	3.0 g/L	4.5 g/L	5.2 g/L			Lag phase (h)	Growth duration (h)	Average growth rate (1/h)	Number of generations	Maximum specific growth rate (1/h)
3.0 ± 2.0	CLIB382	0.935251	0.999059	1.49651e-10	93.8377	95.4181	97.3202	98.4571	97.6909	93.3985		96.0 ± 1.5	-15.05	4.625	-2.325	-18.225	-1.675
5.5 ± 4.5	CEN.PK 113-7D	0.929412	0.929412	1.00594e-05	90.7143	92.6822	94.8178	89.7451	95.6443	97.6502		93.5 ± 1.7	-15.1	0.35	2.375	-19.125	-3.425
6.0 ± 5.0	LUI250	0.878965	0.846326	0.00126547	89.5674	95.9337	94.6271	93.8769	95.4632	94.8897		94.0 ± 2.6	-23.225	6.8	6.475	-26.9	3.05
8.0 ± 7.0	CA1	0.917139	0.750402	0.00183903	87.4786	96.6158	91.8666	92.9489	94.6711	91.6305		92.5 ± 2.3	-13.35	13.1	7.25	-30.675	-0.15
8.0 ± 7.0	CLIB215	0.889242	0.738512	0.00710561	83.6404	93.216	95.1341	96.7725	92.3744	98.7607		93.3 ± 3.0	-17.125	-13.95	-8.7	-8.55	17.775
12.0 ± 8.0	Y55	0.911139	0.434718	0.00517475	89.2414	80.4891	94.3104	91.2103	91.1613	95.615		90.4 ± 1.8	-0.625	-33.675	-5.475	-15.475	39.125
12.0 ± 10.0	T73	0.904096	0.513687	0.0284706	93.8969	91.1143	91.1533	91.5909	90.1524	89.2308		91.1 ± 2.8	-6.275	11.775	7.475	-14.85	-22.95
12.0 ± 10.0	YJM978	0.90118	0.472456	0.0314102	86.2932	96.3399	86.8938	86.4273	96.8618	91.5201		90.8 ± 2.7	-32.825	12.45	3.525	6.975	-15.75
12.5 ± 10.5	KK:YS2-h	0.900119	0.453744	0.0405853	85.8792	85.6505	87.0374	91.9945	98.4569	94.3078		90.7 ± 2.9	-4.35	1.2	-2.525	-7	-0.95
15.0 ± 11.0	DBVPG6044	0.905133	0.316683	0.0622214	80.0149	81.3331	93.9102	89.3525	93.0861	99.5775		89.5 ± 2.6	-12.95	-2.85	-16.925	14.75	9.2
15.0 ± 11.0	RM11	0.897221	0.308717	0.0700236	94.0333	91.9346	89.0617	88.0532	85.6297	88.6299		89.5 ± 2.7	12.025	43.525	25.425	-11.475	-77.675
15.0 ± 11.0	YJM975	0.889992	0.330852	0.0697859	89.724	96.5622	85.9154	87.5896	90.8709	87.3457		89.6 ± 2.8	9.075	18.55	7.5	1.175	-56.675
15.5 ± 10.5	UWOPS03-461.4	0.895777	0.276893	0.063361	81.8905	85.676	84.2334	91.9552	96.043	95.3205		89.3 ± 2.4	6.9	-45.375	-15.225	2.825	43.025
16.5 ± 10.5	Ethanol Red	0.913441	0.194033	0.0746689	81.653	93.1437	94.2202	90.3866	86.4966	86.1415		88.7 ± 2.2	-20.775	-21.3	3.55	-3.05	41.05
17.0 ± 9.0	S288C	0.929615	0.120982	0.0370969	79.6253	81.7482	87.1295	91.047	96.4257	95.8861		88.6 ± 1.6	-37.7	26.275	-2.95	21.225	-14.175
17.0 ± 10.0	AL1	0.925153	0.158384	0.0597057	85.1361	94.3407	83.5762	84.2348	88.2491	96.5228		88.6 ± 1.9	10.45	-25.975	-21.65	22.1	10.675
18.5 ± 12.5	GDB 379	0.910601	0.196858	0.1711	89.2607	82.8547	91.1788	88.1887	85.8273	91.608		88.1 ± 3.0	-0.2	22.075	28.275	-5.275	-50.525
18.5 ± 14.5	DBVPG1788	0.931544	0.248851	0.215471	82.8471	83.7903	87.7501	86.2712	95.4927	92.6326		88.2 ± 4.1	15.425	-0.2	-10.05	17.325	-20.6
19.0 ± 12.0	UWOPS05-217.3	0.913644	0.144052	0.19341	85.8569	81.6897	84.7879	86.992	97.3331	90.1731		87.7 ± 2.8	7.7	-30.35	-23.175	21.3	26.775
20.0 ± 12.0	PW5	0.929421	0.113608	0.206548	93.8296	86.3275	79.3579	92.2767	88.5069	83.5392		87.4 ± 2.6	-16.775	3.775	23.925	15.3	-25.65
20.5 ± 11.5	YPS606	0.931713	0.0819781	0.218831	89.2259	84.476	88.1267	87.6594	87.2852	86.1684		87.2 ± 2.4	-26.25	19.5	40.55	-47.425	19.575
20.5 ± 11.5	SK1	0.907408	0.102063	0.238935	79.8051	78.5941	83.5936	92.3473	95.3178	93.2916		87.1 ± 2.7	17.1	-49.35	-15.925	22.425	41.75
21.0 ± 10.0	CLIB324	0.921546	0.0508597	0.198299	76.8069	78.7908	88.8963	89.3827	90.5232	97.9482		87.1 ± 2.0	10.5	24.4	-37.45	-7.975	20.425
21.5 ± 12.5	UWOPS05-227.2	0.937216	0.0958052	0.31578	86.4096	79.2052	84.0281	82.5363	91.2283	94.8613		86.5 ± 3.1	19.25	-19.85	-8.95	21.9	-8.65
22.0 ± 12.0	YJM269	0.915696	0.0916881	0.3883	78.3081	89.0088	86.4025	88.1391	84.9954	87.9444		85.7 ± 3.6	1.675	7.55	39.8	-67.175	41.125
22.5 ± 10.5	GDB 135-h	0.919696	0.0427616	0.334552	83.7505	79.0542	86.0407	84.7402	90.7525	92.1766		86.2 ± 2.4	6.9	-7	4.825	-7.05	16.725
22.5 ± 11.5	L.1528	0.942736	0.055871	0.336451	93.6167	85.5939	80.2787	87.7414	84.059	85.5732		86.2 ± 2.6	29.575	34.225	35.525	20.375	-91.875
22.5 ± 11.5	Y10	0.923952	0.0716417	0.36954	74.0397	83.4303	82.9275	96.0074	90.0195	88.8146		85.9 ± 3.1	-16.25	38.45	-2.625	16.025	-26.725
23.5 ± 10.5	NCYC110	0.925087	0.03838	0.386183	79.4864	93.3665	82.452	85.7576	87.473	86.7316		85.8 ± 2.5	-9.775	-21.875	15.65	26.4	6.2
25.0 ± 9.0	DBVPG6765	0.926064	0.0126814	0.470835	84.8043	90.9136	85.99	83.6194	80.1328	85.6395		85.3 ± 2.2	-6.65	3.45	-26.85	19.525	30
26.0 ± 8.0	CBS7960	0.941781	0.00245816	0.524754	81.3234	84.9832	97.1555	84.5726	81.012	81.8711		85.1 ± 1.8	46.175	-31.05	-30.3	37.275	-4.275
27.5 ± 6.5	T7	0.891298	0.00434148	0.674569	87.8136	72.6216	71.1989	92.7949	95.5841	82.6408		83.7 ± 2.4	55.85	-23.625	-45.35	25.85	20.175
27.5 ± 6.5	YPS128	0.872593	0.00678448	0.673382	83.1954	75.7459	84.3474	86.1766	87.9605	83.3625		83.5 ± 2.7	-22.75	44.05	39.75	-33.825	0.375
28.0 ± 6.0	AL3-h	0.921725	0.000775996	0.748454	72.8528	68.2907	75.7482	91.0376	94.2445	98.6457		83.6 ± 2.0	47.575	-22.625	-37.725	40.55	4.75
35.0 ± 1.0	GDB 325	0.961209	2.57076e-09	0.999849	66.832	82.2657	79.689	76.6515	70.4837	79.5156		76.0 ± 2.3	-22.8	8.575	25.675	7.275	21.2
35.5 ± 0.5	DBVPG1373	0.987675	9.23302e-08	0.999929	44.0256	67.6019	81.6413	76.0922	74.117	72.1351		69.2 ± 3.8	22.3	5.55	6	-6.725	2.1

[truncated: 17 more sheets: Pyruvic Acid Parameters, Pyruvic Acid Results, Ferulic Acid Parameters, Ferulic Acid Results , Succinic Acid Parameters, Succinic Acid Results, Furfural Parameters, Furfural Results, Temperature Parameters, Temperature Results, Ethanol Parameters, Ethanol Results, 1,4-Butanediol Parameters, 1,4-Butanediol Results, D-Limonene Parameters, D-Limonene Results, Summary]
