# Supplementary material for: Linking genetic, metabolic, and phenotypic diversity among Saccharomyces cerevisiae strains using multi-omics associations
Source: Gigascience. 2019 Jan 31;8(4):giz015. doi: 10.1093/gigascience/giz015 (PMC6446221; doi:10.1093/gigascience/giz015)
Supplement: Supplemental Files [file giz015_supplemental_files.zip › Dataset_S2.xlsx]

## Sheet: Intracellular
Strain	AL1	AL1	AL1	AL1	AL1	AL1	AL1	AL1	AL1	AL1	AL1	AL1	AL1	AL1	AL1	AL3-h	AL3-h	AL3-h	AL3-h	AL3-h	AL3-h	AL3-h	AL3-h	AL3-h	AL3-h	AL3-h	AL3-h	AL3-h	AL3-h	AL3-h	CA1	CA1	CA1	CA1	CA1	CA1	CA1	CA1	CA1	CA1	CA1	CA1	CA1	CA1	CA1	CBS7960	CBS7960	CBS7960	CBS7960
Substrate	Glucose	Glucose	Glucose	Glucose	Glucose	Glucose	Glucose	Glucose	Glucose	Glucose	Glucose	Glucose	Glucose	Glucose	Glucose	Glucose	Glucose	Glucose	Glucose	Glucose	Glucose	Glucose	Glucose	Glucose	Glucose	Glucose	Glucose	Glucose	Glucose	Glucose	Glucose	Glucose	Glucose	Glucose	Glucose	Glucose	Glucose	Glucose	Glucose	Glucose	Glucose	Glucose	Glucose	Glucose	Glucose	Glucose	Glucose	Glucose	Glucose
Biological replicate	1	1	1	2	2	2	3	3	3	4	4	4	5	5	5	1	1	1	2	2	2	3	3	3	4	4	4	5	5	5	1	1	1	2	2	2	3	3	3	4	4	4	5	5	5	1	1	1	2
Technical replicate	1	2	3	1	2	3	1	2	3	1	2	3	1	2	3	1	2	3	1	2	3	1	2	3	1	2	3	1	2	3	1	2	3	1	2	3	1	2	3	1	2	3	1	2	3	1	2	3	1
Sample ID	AL1i_G1_1	AL1i_G1_2	AL1i_G1_3	AL1i_G2_1	AL1i_G2_2	AL1i_G2_3	AL1i_G3_1	AL1i_G3_2	AL1i_G3_3	AL1i_G4_1	AL1i_G4_2	AL1i_G4_3	AL1i_G5_1	AL1i_G5_2	AL1i_G5_3	AL3-hi_G1_1	AL3-hi_G1_2	AL3-hi_G1_3	AL3-hi_G2_1	AL3-hi_G2_2	AL3-hi_G2_3	AL3-hi_G3_1	AL3-hi_G3_2	AL3-hi_G3_3	AL3-hi_G4_1	AL3-hi_G4_2	AL3-hi_G4_3	AL3-hi_G5_1	AL3-hi_G5_2	AL3-hi_G5_3	CA1i_G1_1	CA1i_G1_2	CA1i_G1_3	CA1i_G2_1	CA1i_G2_2	CA1i_G2_3	CA1i_G3_1	CA1i_G3_2	CA1i_G3_3	CA1i_G4_1	CA1i_G4_2	CA1i_G4_3	CA1i_G5_1	CA1i_G5_2	CA1i_G5_3	CBS7960i_G1_1	CBS7960i_G1_2	CBS7960i_G1_3	CBS7960i_G2_1
2-Aminoadipate	1.77913	3.10475	3.44656	2.68203	2.34971	3.01098	2.5144	2.64421	2.99754	2.18207	3.23225	3.29347	3.33866	3.06235	4.03084	2.27862	1.79959	1.40059	1.65136	1.99501	1.74731	2.03451	1.77969	1.83828	1.9173	1.64999	1.9128	1.72039	1.70191	1.67711	39.3322	38.9675	38.3915	34.8077	35.5221	36.8566	36.2853	33.2395	36.8409	32.7896	37.5426	35.8862	31.5864	30.9655	30.3283	2.84471	4.22013	4.08313	2.97371
2-Hydroxybutyrate	0.0324175	0.0394222	0.0377724	0.0332525	0.029888	0.0358696	0.0340175	0.0386706	0.0380036	0.0281768	0.0287127	0.0419934	0.0443609	0.0268744	0.0348133	0.0275866	0.0245687	0.0364853	0.0215112	0.0385532	0.0359865	0.0434008	0.058411	0.0416393	0.0524045	0.038006	0.0222213	0.0313744	0.0393626	0.0300705	0.0191662	0.0172697	0.018468	0.0156158	0.0237036	0.0196127	0.0247035	0.0235006	0.0209965	0.0153309	0.019548	0.0140139	0.0194442	0.0174894	0.0217386	0.0399075	0.0610119	0.035437	0.0479339
2-Isopropylmalate	1.11545	0.484768	0.143272	1.05562	0.451346	0.215992	1.26603	0.453637	0.202873	0.659987	0.128829	0.0559696	0.500763	0.752483	0.364329	1.87581	1.49447	1.13812	1.76512	1.91033	1.62178	2.04932	1.51763	1.30552	1.45028	1.08164	1.25626	1.56217	1.16639	0.821458	0.60542	0.411373	0.219798	0.931898	0.621659	0.239904	0.910655	0.431318	0.235505	1.27745	0.510263	0.21	1.13934	0.595178	0.382881	0.24193	0.144201	0.081866	0.650379
2-Oxobutyrate	0.068933	0.0952124	0.063888	0.108727	0.104719	0.109122	0.149249	0.0707198	0.0927857	0.0450083	0.0716556	0.0542873	0.0526242	0.0714885	0.0665578	0.0955868	0.0469182	0.055833	0.0673881	0.139644	0.146607	0.0775808	0.121306	0.0897205	0.147309	0.0973422	0.0615294	0.153209	0.149965	0.129535	0.0362121	0.0578474	0.0499889	0.0345834	0.051171	0.0652928	0.0719582	0.0771654	0.0366557	0.0471932	0.0465036	0.0672749	0.0762905	0.0505123	0.0694769	0.123996	0.137362	0.140326	0.113903
3-Dehydroquinate	5.50984	5.68126	4.80166	5.02028	8.18031	6.47129	4.0752	6.01364	5.93589	9.09893	8.38108	6.05636	8.34332	6.8756	9.83529	8.89144	7.00478	6.09481	6.39369	7.08125	5.97135	6.96783	5.49267	6.12013	6.01626	4.9598	5.54808	4.98024	5.3153	5.19104	7.14696	6.06218	4.65507	6.24126	5.75805	6.22045	5.69717	6.05311	6.63701	6.01894	6.25798	6.10204	8.18393	8.11264	5.81931	6.50487	7.23116	7.75589	7.55876
3-Methyl-2-oxopentanoate	0.235052	0.118754	0.203909	0.193615	0.253347	0.208391	0.280041	0.153215	0.129892	0.160526	0.0957209	0.126077	0.164034	0.127289	0.182182	0.0855517	0.041105	0.0334917	0.0446572	0.0690191	0.0460413	0.0810617	0.0427972	0.0483403	0.036347	0.0786675	0.0396504	0.0422274	0.0203316	0.0230557	0.0271071	0.0296684	0.024651	0.0313498	0.0213012	0.0286742	0.033362	0.0242558	0.0248782	0.0280296	0.028396	0.0271102	0.0314964	0.0258506	0.0224969	0.0688317	0.0687789	0.0516243	0.0771411
Alanine	279.467	292.118	290.145	286.077	309.51	306.333	289.393	286.295	313.449	284.074	302.189	271.375	304.006	277.617	286.011	163.764	164.515	145.998	191.791	166.266	155.038	155.311	145.562	144.867	169.116	163.377	166.702	164.135	155.657	152.416	167.483	169.339	168.381	166.326	169.702	176.174	189.623	171.409	175.956	178.432	156.471	154.008	175.249	175.164	167.674	164.86	168.671	168.782	181.002
Asparagine	13.5784	14.3893	16.7383	13.7425	12.7876	14.2392	16.5624	13.5891	15.8633	11.9773	10.5023	12.6945	12.5486	12.4506	12.2466	25.4898	23.811	23.0729	8.83326	22.8346	25.939	27.5964	21.4981	20.6561	22.7415	20.742	24.5784	21.1109	20.7499	18.5114	22.774	25.3153	23.6287	22.9813	23.3064	23.4041	25.669	24.6361	23.1067	23.365	24.305	23.4259	25.4028	23.8887	26.0205	23.9727	23.91	26.5926	29.2851
Aspartate	279.467	292.118	290.145	286.077	305.543	309.545	289.393	286.295	313.449	272.803	302.189	271.375	301.612	277.617	286.011	120.112	107.733	109.676	104.186	111.27	110.967	115.486	101.432	105.023	113.978	106.637	109.041	101.079	71.3735	94.1273	114.735	117.565	105.522	110.238	109.985	117.895	128.26	121.642	120.466	124.125	116.752	117.279	120.556	118.275	118.864	152.519	152.764	156.546	166.892
Benzoate	0.715384	0.868404	0.801938	0.915656	0.916565	0.951208	0.964082	0.78802	0.893552	0.632623	0.711296	0.742551	0.883158	0.799347	0.485272	1.12189	1.15149	1.18264	0.445067	1.38054	1.44744	1.14753	0.988732	1.09537	1.0661	1.08827	1.10336	1.01059	0.876116	0.913983	1.26988	1.48044	1.39403	0.952403	0.966082	1.13638	1.14703	1.05837	1.0837	1.02107	1.06045	1.0764	0.952928	1.06563	1.12116	0.31752	0.376965	0.287707	0.443269
cis-Aconitate	0.622096	0.54714	0.316638	0.731761	0.449943	0.365966	0.903361	0.439507	0.322302	0.568141	0.240833	0.209773	0.515296	0.666961	0.401325	0.908855	0.720368	0.857485	0.312056	0.78034	0.985516	0.517106	0.618502	0.572415	0.631255	0.566064	0.80784	0.596527	0.604533	0.471675	0.293937	0.334847	0.205209	0.424189	0.306145	0.27164	0.503463	0.310839	0.260163	0.626303	0.40668	0.297836	0.659497	0.429718	0.398662	0.204507	0.180544	0.192661	0.256694
Citramalate	1.15757	1.47019	1.36811	0.846354	1.16866	1.47995	1.5746	1.27077	1.37695	1.19643	1.15341	1.11473	1.23486	1.07312	0.732136	0.876837	0.743778	0.782264	0.634802	0.912749	0.960083	0.822838	0.665906	0.687782	0.671834	0.677997	0.814458	0.586611	0.58882	0.589543	0.45342	0.500861	0.461499	0.48677	0.479117	0.525074	0.435809	0.442468	0.537616	0.456186	0.484954	0.536031	0.579952	0.509111	0.523749	0.407275	0.41028	0.340698	0.621385
Citrate	4.51619	3.19919	1.64898	4.16138	3.30997	2.49257	4.58387	2.24993	1.68905	2.98782	1.29088	1.07306	2.62454	3.12458	1.98501	11.0868	9.87682	9.6797	7.56116	12.403	12.4383	9.04751	8.68407	8.16165	8.77659	8.77376	10.187	8.04948	8.20653	6.85004	3.48734	3.45007	2.83915	4.33109	3.95113	2.83945	4.88514	3.75725	2.93069	7.28493	3.76868	2.89053	6.48184	4.45306	3.89186	2.63518	2.46119	1.99191	3.85258
Cysteine	0.171816	0.266692	0.306226	0.298182	0.223643	0.2812	0.2473	0.248236	0.265614	0.155921	0.261224	0.228117	0.229886	0.245146	0.261492	0.40312	0.337481	0.325856	0.268125	0.402776	0.397164	0.549694	0.4317	0.406756	0.34246	0.148255	0.368007	0.387015	0.393573	0.384229	0.38769	0.469945	0.518317	0.473086	0.469147	0.507323	0.334696	0.422611	0.53025	0.333954	0.519153	0.56068	0.441874	0.535576	0.575676	0.838106	0.90155	0.913049	0.782636
Decanoate	6.77002	8.62553	10.1302	3.51856	5.34176	7.00505	6.91335	7.88348	9.25779	6.63021	9.67686	9.67154	6.85651	4.89299	7.26681	6.13005	6.14379	6.57828	9.16208	8.28388	7.73863	7.45013	6.91395	7.83005	6.45422	7.06506	7.1309	5.97805	6.9189	6.76637	1.90282	2.3519	2.10851	1.98304	2.07951	2.18007	1.76496	2.17431	2.55346	2.10384	2.5828	2.97328	2.70419	3.05942	3.21298	4.13368	4.22365	4.74418	5.56054
Dodecanate	1.40678	2.0455	2.30343	0.927115	1.34282	1.45279	2.34741	1.5744	2.06662	1.35221	1.97105	2.16114	1.5506	1.17903	1.37289	0.925255	1.05738	1.08122	1.65987	1.56163	1.46179	1.79913	1.73355	1.80387	1.40898	1.49397	1.57848	1.98813	2.29413	2.34027	0.635271	0.843759	0.729346	0.702551	0.730327	0.770605	0.662886	0.699687	1.07982	0.680377	0.904721	1.13145	1.05063	1.35037	1.37769	1.44323	1.62373	2.10259	2.13526
Fumarate	1.88148	2.15666	1.34985	2.09706	1.86796	1.43744	2.42525	2.01647	1.62866	1.7773	1.57102	1.24492	2.45116	2.69935	1.44545	0.894955	0.850773	0.928527	0.422518	0.977447	0.742427	1.1139	0.735676	0.742219	0.927074	0.762061	0.649467	1.17543	0.96445	0.920017	1.96335	2.06946	2.1431	1.84014	1.85048	1.99007	2.16139	1.84735	2.32267	2.42819	2.09554	1.72404	2.28092	1.85449	2.29866	0.393906	0.318933	0.67992	0.438214
GABA	0.202001	0.254782	0.25147	0.215442	0.184309	0.242858	0.239744	0.198882	0.233889	0.211766	0.245301	0.23229	0.21963	0.214134	0.199912	0.210463	0.176321	0.213407	0.375603	0.297979	0.303861	0.418455	0.346176	0.361714	0.34093	0.296624	0.375309	0.44241	0.422929	0.443515	0.251073	0.28018	0.263402	0.285737	0.309428	0.31823	0.347562	0.320701	0.322667	0.33183	0.368201	0.358438	0.36711	0.3952	0.372265	0.131948	0.166085	0.140435	0.154495
Glutamate	164.528	191.286	202.268	198.751	188.714	188.319	191.322	173.808	185.778	162.558	191.536	167.698	195.749	190.433	198.879	88.8545	82.9361	0.36646	94.5004	89.2578	83.8734	77.4045	77.7549	75.02	84.6579	78.8158	81.7443	77.526	73.2353	73.5949	106.752	109.423	107.405	105.291	103.466	109.315	120.772	113.909	116.626	110.814	110.832	108.844	108.317	106.925	102.741	109.084	108.571	119.138	118.57
Glutamine	0.617298	0.971765	1.02525	1.19232	0.683955	0.710306	0.874381	0.618457	0.604583	0.669469	0.68824	0.664129	0.808354	1.04267	1.23132	1.38866	1.12525	1.05791	1.49982	1.38672	1.42201	1.3195	1.07369	1.11872	1.08507	0.926764	1.4411	0.99098	1.16129	0.798729	4.94181	10.0942	6.99603	6.36492	7.34171	6.39258	3.74711	4.37137	5.19161	5.11571	4.85975	5.91519	6.7081	6.09737	7.59422	2.37914	2.99931	2.4469	2.65536
Glutathione	100.286	106.502	105.322	107.827	120.079	117.919	106.48	106.546	116.384	98.2633	102.925	100.016	118.927	105.994	110.997	59.4762	56.0583	54.879	62.0969	59.0756	57.4802	54.5102	48.2806	49.5093	54.6611	50.4971	52.432	49.0514	49.6707	46.0724	52.4501	56.4739	49.9472	47.8505	49.7955	48.6196	55.1762	52.4963	50.3634	57.8303	47.5564	52.6174	49.695	49.5448	53.2473	69.7203	67.9785	71.147	71.5835
Glycine	47.951	58.1098	51.4126	78.2815	60.8139	72.2706	68.5726	57.8602	65.51	63.9483	67.1224	66.0754	51.2707	50.2432	52.4432	30.7777	25.279	24.2455	23.3611	31.532	32.0901	48.7653	44.0134	46.7681	32.1789	29.6126	33.1096	41.4356	42.4681	42.1204	69.5432	79.7848	71.9207	67.2935	63.2028	67.0505	51.5195	51.1088	57.071	50.9029	61.8423	59.1305	55.1869	58.6172	60.8832	107.176	104.969	99.4826	109.908
Hexanoate	0.552796	0.508032	0.555483	0.531461	0.651484	0.616426	0.575468	0.565212	0.590644	0.339849	0.555592	0.493147	0.521313	0.51389	0.683855	1.43458	1.22125	1.29981	1.92683	1.51469	1.18602	1.35476	1.14206	1.12355	1.12301	1.11774	1.23116	1.05555	0.912426	0.861284	0.517987	0.517245	0.521105	0.387988	0.415534	0.51535	0.574003	0.554063	0.667609	0.457063	0.403676	0.446776	0.446976	0.469108	0.516202	0.749097	0.791299	0.446244	0.545361
Histidine	2.09844	2.60493	2.50184	3.33603	1.88922	2.24547	2.63004	1.91353	1.85586	1.47901	1.66325	1.89326	2.49378	2.59477	3.11513	2.42466	1.91585	1.78199	1.9918	2.28536	2.34764	2.37312	2.02557	2.0563	1.72305	1.43549	1.95958	1.52647	1.67621	1.46953	7.77492	8.44532	7.92193	7.42995	7.26483	7.49949	6.69666	6.8293	7.17339	6.86527	7.4037	7.26052	7.64657	7.28297	7.63351	7.55091	7.91269	7.0979	8.21249
Isocitrate	0.0445782	0.0274423	0.0233483	0.038266	0.0330613	0.0295592	0.0444366	0.034097	0.0334821	0.0213019	0.0413938	0.0338729	0.0295377	0.030515	0.035393	0.0344003	0.0334064	0.0350187	0.014064	0.0413877	0.0423446	0.0344948	0.0265505	0.0292909	0.0195391	0.0233861	0.0316062	0.0262785	0.0185798	0.020994	0.0235316	0.0224224	0.0214181	0.0246461	0.0215014	0.0172542	0.035123	0.0248333	0.0224963	0.0339403	0.0260502	0.0233982	0.0305724	0.0233576	0.0300802	0.0257435	0.0195883	0.0173357	0.0260684
Isoleucine	12.6573	16.4531	15.0005	15.9208	14.4903	17.7488	15.825	15.3192	16.4038	16.3772	16.8037	16.6597	16.8281	14.9543	15.8015	13.0335	12.4409	12.4789	10.0539	12.9624	13.2546	13.2519	11.8001	12.9841	6.93637	6.45285	8.12769	6.12085	7.36226	8.06493	9.50179	11.3849	11.2454	11.2509	10.855	12.4038	8.64712	9.10952	11.2047	7.6248	12.084	12.2094	10.3488	12.1039	14.8372	12.3315	12.5709	11.7598	13.7215
Itaconate	0.128171	0.112033	0.0770668	0.159783	0.0676354	0.073695	0.206002	0.0975127	0.0958499	0.134449	0.0689176	0.0746693	0.113802	0.134008	0.0680922	0.208413	0.152263	0.181723	0.148684	0.165888	0.188453	0.154162	0.111301	0.127681	0.139235	0.122384	0.183133	0.099715	0.109753	0.106906	0.0695139	0.0468174	0.0427957	0.0855712	0.061221	0.0429493	0.102434	0.0595289	0.071194	0.094525	0.0698788	0.0412492	0.114054	0.0687688	0.058391	0.0391123	0.0356106	0.0432025	0.0867172
Lactate	0.985118	0.556787	0.462124	0.719756	0.464482	0.375634	1.59475	0.683442	0.569046	0.526621	0.308706	0.390914	0.781969	1.11549	0.254741	0.555715	0.462365	0.492526	0.242869	0.469769	0.423433	0.709272	0.570114	0.480674	0.49102	0.511227	0.436132	0.877672	0.516412	0.523368	0.439493	0.4408	0.402579	0.654284	0.555353	0.44563	0.691895	0.455974	0.374497	0.976004	0.449727	0.43981	0.746273	0.676565	0.499988	0.265437	0.299589	0.312589	0.346869
L-Cystathionine	0.0485429	0.0590985	0.0701834	0.0554209	0.0516214	0.0385635	0.0505432	0.0491489	0.0371442	0.0388785	0.0406373	0.0356847	0.0358439	0.0356119	0.0439855	0.25031	0.152401	0.134228	0.0631844	0.177265	0.220909	0.17938	0.127091	0.117612	0.070623	0.0657038	0.119037	0.0702137	0.0741333	0.0553891	0.0613652	0.135984	0.0885415	0.102843	0.0974971	0.0845331	0.0497495	0.0540202	0.0706206	0.0443302	0.0626358	0.072697	0.0835218	0.0792394	0.114146	0.136968	0.203259	0.106475	0.208653
Leucine	16.2225	22.5445	21.5997	19.3237	19.0315	21.9221	19.7354	18.587	20.7565	19.2296	22.7776	21.5317	20.6438	18.1083	20.8184	15.9715	15.596	15.578	14.6352	16.6143	18.1972	16.8982	14.7561	16.0412	15.4634	14.2528	16.4233	12.5679	13.4327	13.5017	17.4283	20.7051	19.8651	18.3295	19.0178	22.2595	17.3441	19.2919	21.3008	15.9258	20.126	20.9094	17.9134	20.0058	22.0013	17.9051	19.6806	19.3989	17.5179
Linoleate	0.0297521	0.0329447	0.0400554	0.0480542	0.0397031	0.03801	0.0385026	0.0396604	0.0362099	0.0253997	0.0284965	0.0336788	0.0428749	0.0533185	0.0564651	0.0251267	0.0262773	0.020975	0.0244175	0.0344699	0.0268559	0.0317544	0.0292934	0.0280301	0.0207397	0.0239286	0.0275841	0.0264713	0.0360713	0.0331128	0.0343828	0.0393298	0.0329353	0.0399069	0.0356755	0.0347153	0.0387919	0.0346956	0.0408461	0.0380501	0.0376555	0.040707	0.0430666	0.0487863	0.0525049	0.0334964	0.0391766	0.0338511	0.0309628
L-Norvaline	0.289925	0.317363	0.364303	0.324306	0.301647	0.30205	0.339657	0.297351	0.355934	0.292063	0.362169	0.311456	0.320167	0.291316	0.379571	0.0888121	0.0857058	0.0745176	0.0908454	0.0824978	0.0978862	0.101577	0.0943332	0.0984076	0.197252	0.171755	0.143626	0.156018	0.216375	0.128554	0.113168	0.153253	0.130852	0.127726	0.129529	0.132572	0.147585	0.109107	0.137183	0.186603	0.113214	0.137094	0.116183	0.121314	0.129493	0.186964	0.1888	0.194302	0.202482
L-Ornithine	110.129	142.912	143.381	147.378	122.875	131.523	144.582	117.031	117.053	107.141	120.042	113.168	148.988	144.68	160.839	9.58866	7.94243	6.99232	7.60766	9.35583	9.95659	9.11387	8.05952	7.84	6.65399	6.59174	9.69043	6.68498	7.54063	7.58702	100.558	102.313	97.5151	97.7805	99.4065	103.277	105.193	104.424	111.906	95.9661	99.6641	102.096	101.221	100.641	95.6234	88.4735	96.3654	92.7627	103.78
Lysine	27.5172	44.8617	45.8516	63.4738	33.4864	38.8655	52.2862	34.9525	35.9836	27.3553	29.3488	31.4682	58.6746	64.8671	73.0958	23.0908	19.8303	19.3671	17.9638	23.819	25.2576	27.0181	22.6774	22.6634	15.9031	14.883	21.8491	17.5587	16.4606	18.4615	95.7044	94.872	98.5082	91.8244	92.5389	95.735	93.722	94.7344	95.8711	90.8119	84.8725	90.3294	91.2034	90.1547	92.0366	66.9213	75.9319	76.4109	76.9223
Malate	1.23806	1.06928	0.534867	1.80021	0.876714	0.833119	1.68031	0.936832	0.719864	1.207	0.667201	0.47503	0.912152	1.09113	0.726408	0.603352	0.467523	0.418522	0.56528	0.809904	0.648993	0.616109	0.629334	0.637214	0.525963	0.451408	0.625892	0.549172	0.546776	0.409271	1.31777	1.58962	1.16999	1.38744	1.43567	1.32605	0.961139	0.965612	1.10982	1.34616	1.40943	1.13713	1.61275	1.39486	1.44645	0.943864	0.784802	0.564039	1.38194
Malonate	0.604771	0.389626	0.35486	0.578969	0.50245	0.383421	0.747419	0.467051	0.443189	0.408563	0.38854	0.296639	0.414977	0.461663	0.349497	0.567585	0.566082	0.594373	0.396777	0.614472	0.622361	0.70093	0.537902	0.567441	0.5986	0.593704	0.613411	0.515213	0.49539	0.519948	0.279802	0.32595	0.265584	0.303206	0.292291	0.292783	0.328581	0.282496	0.290599	0.404606	0.322521	0.280152	0.381332	0.354621	0.329618	0.324975	0.315855	0.263754	0.334047
Methionine	15.8749	18.3855	19.2199	19.6446	17.4658	18.4691	18.3002	17.1388	18.3362	16.1258	18.1571	15.9702	18.809	18.5192	19.6597	8.80773	8.76823	8.81562	10.9241	8.79638	8.33008	8.31281	7.65666	7.57804	8.81308	8.24744	8.36868	7.85909	7.67483	7.33922	10.4597	10.6249	10.4979	10.1682	10.2733	10.4018	11.7309	11.1594	11.2442	10.6954	10.6038	10.8934	10.6034	10.3955	9.80361	11.1451	11.1265	11.9908	12.3017
Myristate	1.01524	1.01467	1.06593	0.826982	0.929849	1.00819	1.41838	0.800307	0.948858	0.817127	0.90209	0.83055	1.11424	0.653193	0.744139	0.444666	0.507164	0.388641	0.660958	0.634611	0.649124	0.830244	0.763528	0.696625	0.569306	0.477659	0.622995	0.819757	0.744041	0.824676	0.824854	0.913321	0.798853	0.708861	0.765242	0.699105	0.81869	0.871076	1.3893	0.983023	1.1928	1.53585	1.25054	1.82995	1.57674	1.646	1.82029	3.04671	2.45319
Myristoleate	0.0200902	0.0189798	0.0334832	0.0210429	0.0365667	0.0211084	0.031706	0.0177141	0.0185721	0.0265173	0.0204267	0.024426	0.0283779	0.028794	0.0275165	0.00870745	0.00842525	0.00733322	0.0142197	0.00792867	0.0091491	0.00970223	0.0110598	0.0121412	0.00735344	0.00942297	0.0122089	0.0133872	0.0105108	0.0165941	0.0167964	0.0161023	0.0149926	0.0143144	0.016096	0.0127027	0.0202031	0.0135939	0.03198	0.0206413	0.0244041	0.0223972	0.0307331	0.0323324	0.0386384	0.0548665	0.0621843	0.0992017	0.0814503
N-Acetyl-glutamate	2.23118	2.19622	2.14625	3.31748	2.92799	2.8616	2.98912	2.69227	2.61937	1.78083	2.02264	2.07159	3.73965	3.74547	4.13313	4.68063	4.46958	3.83047	3.59707	4.55296	4.25021	5.69869	4.91876	4.83354	4.69084	3.84686	4.54581	4.03884	4.53899	3.6334	3.36727	5.94109	5.67958	4.05789	4.7183	4.72823	3.18045	3.99963	4.06803	3.74332	3.92441	4.28024	4.03122	4.09989	4.37632	4.31378	4.1068	3.89588	3.74831
NADP/NADPH	0.459475	0.465371	0.412072	0.357354	0.548758	0.457706	0.271381	0.261445	0.279665	0.311164	0.398699	0.273022	0.271674	0.43972	0.295146	0.231236	0.221177	0.179473	0.0783383	0.195739	0.202519	0.182824	0.185836	0.167006	0.176633	0.0686164	0.193688	0.152878	0.168917	0.154627	0.134496	0.207518	0.150452	0.207027	0.159879	0.170183	0.163973	0.142336	0.17256	0.1824	0.137741	0.168458	0.184881	0.175048	0.14372	0.287453	0.286106	0.242973	0.295424
Nicotinamide	0.0576385	0.0506012	0.0608786	0.0478496	0.0615102	0.0555388	0.0601689	0.0400359	0.0768667	0.0443987	0.0575695	0.0518608	0.049616	0.0412714	0.0434058	0.0765905	0.0462669	0.0558716	0.893205	0.120251	0.14806	0.0325043	0.031755	0.0402922	0.253561	0.364133	0.468794	0.387405	0.224311	0.341562	0.48244	0.563257	0.42925	0.418983	0.335334	0.48258	0.539515	0.328608	0.412343	0.365401	0.454912	0.467922	0.378239	0.292411	0.326477	2.01813	1.98951	0.731325	2.39063
Nicotinate	9.20083	9.1181	10.4733	10.9879	10.0577	10.8973	11.0644	8.87956	10.5014	7.00518	6.51349	7.24072	11.1059	9.40471	8.68744	2.82262	3.16868	2.99083	0.605948	2.85305	2.93126	1.70137	1.52002	1.5328	2.45995	2.46779	2.45342	1.07979	1.23943	1.10446	2.04983	2.90775	2.62901	2.0045	2.35018	2.49718	2.55704	2.71914	3.27263	2.25234	2.43761	2.74905	2.36288	2.50989	3.15203	1.22376	1.34119	1.73466	1.16956
O-acetyl-L-serine	0.128637	0.151142	0.154549	0.200948	0.224381	0.15573	0.191271	0.158608	0.215541	0.108203	0.123965	0.121386	0.23246	0.186333	0.186103	0.155192	0.190073	0.132654	0.202806	0.186845	0.291753	0.211483	0.219454	0.187524	0.230066	0.209097	0.186127	0.18594	0.219348	0.134638	0.150253	0.29604	0.295044	0.186561	0.205805	0.18119	0.146656	0.228698	0.161664	0.204612	0.148976	0.146228	0.15009	0.158479	0.167951	0.409213	0.64319	0.5245	0.360754
Octanoate	3.69633	3.8202	4.38132	2.59963	3.50273	3.45293	4.01061	3.86829	4.00649	3.06937	3.90637	3.6729	3.60889	3.11584	3.54502	7.53074	6.97712	7.28549	5.58991	8.72788	7.94682	8.56166	7.56663	8.21691	7.67207	7.46711	7.36276	6.51574	6.34133	6.22087	2.09407	2.52709	2.46898	1.86979	2.14005	2.3608	2.06786	2.35805	2.47406	2.37351	2.38954	2.74238	2.225	2.38992	2.44773	4.28317	3.99582	4.03325	4.23137
Oleate	2.89299	2.68963	3.33781	1.68862	2.01526	2.42319	2.78074	1.58696	2.60771	1.22379	2.21545	1.90775	2.69471	1.42394	1.24905	1.20342	1.46053	0.979638	1.92952	1.7164	1.89651	2.46126	2.33503	2.01913	2.01526	2.27179	2.41964	3.41102	3.88668	4.12419	5.87509	6.37908	6.01322	7.47285	7.54672	6.15424	6.16287	6.66439	8.72043	7.40019	8.18068	10.058	12.722	12.4427	11.9622	5.04772	5.81963	8.70787	7.69836
Palmitate	6.93634	6.11811	6.69001	4.93297	5.20479	6.03908	8.0549	4.17356	5.81392	3.08888	5.14623	3.58257	6.40188	3.14258	2.97246	3.60981	3.65133	3.04741	4.21153	4.00366	4.76596	5.59322	5.11682	4.5539	4.05694	4.20504	4.11131	5.7189	5.68562	6.74545	6.43918	7.42508	5.93046	7.14224	7.55953	6.05362	7.05357	8.22245	12.7602	10.0896	12.8109	14.8494	16.6353	17.514	16.9148	5.80472	6.50585	9.63536	7.95713
Palmitoleate	7.29457	6.78453	8.26178	4.74744	5.10088	6.29652	7.46536	3.88904	5.8187	2.73071	5.33299	4.08623	6.76373	3.87547	3.78998	2.59146	2.73504	2.23589	4.18164	3.76644	3.74274	4.05509	4.30096	3.67959	2.74256	3.01055	3.52597	4.52541	5.52425	5.91031	7.56737	7.62604	6.12702	7.42995	6.78307	6.18337	6.98156	7.17616	10.3804	8.42865	8.73115	10.7707	12.1383	13.8516	13.7209	7.34735	8.85684	13.3628	11.6956
Phenylalanine	7.3031	8.74366	7.26337	8.56722	8.12363	8.79292	7.5051	7.62354	8.56423	6.81661	7.93839	8.59072	6.9748	6.98151	7.49376	6.9947	6.81498	6.84574	6.40698	6.63344	6.43387	6.73557	6.14311	6.44509	6.27558	5.90461	6.27468	4.23276	6.01178	5.93284	4.67739	5.57783	5.78562	5.36299	6.24238	6.72889	5.57468	5.57048	6.63137	5.68905	7.10607	7.31925	6.48698	7.36643	6.70214	13.715	14.5749	14.0838	14.6987
Phosphoenolpyruvic acid	0.524177	0.879548	0.681287	0.586882	0.474739	0.641519	0.469517	0.488553	0.579284	0.528586	0.625699	0.672153	0.605105	0.513062	0.507265	0.264269	0.300029	0.254915	0.0124812	0.241884	0.367147	0.301658	0.27034	0.294567	0.204216	0.224838	0.292414	0.187723	0.28435	0.194402	0.35339	0.565794	0.780426	0.31827	0.392911	0.628557	0.37339	0.481651	0.903732	0.216248	0.622407	0.560889	0.486267	0.495726	1.10239	0.780705	0.73864	1.08542	0.342081
Proline	118.538	129.272	124.006	141.755	127.749	119.657	134.036	118.569	130.236	117.302	128.324	128.341	147.763	142.087	141.408	90.4138	85.1986	82.2414	78.199	89.5826	91.6333	70.2755	76.9447	64.4355	82.9828	71.5789	87.5279	72.7732	63.8312	66.6821	91.1916	106.826	98.0116	86.7567	84.5437	87.8966	96.5271	86.3642	91.4897	87.8093	91.6994	90.4148	94.2065	90.9794	81.1283	75.3437	79.7334	69.635	80.7357
Pyroglutamate	228.002	223.363	221.837	239.192	241.253	238.37	237.213	218.771	234.279	195.538	215.736	204.72	206.994	202.989	200.8	110.896	106.194	110.612	102.525	108.429	105.535	110.092	98.6948	100.195	99.4104	98.0409	103.17	94.0975	94.6936	87.8968	111.435	116.699	115.164	107.754	110.149	116.284	124.879	113.636	116.152	124.479	119.934	121.315	121.07	114.976	113.742	143.105	137.808	133.922	149.486
Pyruvate	0.290058	0.343238	0.384954	0.32891	0.351793	0.348105	0.318612	0.273595	0.279179	0.225109	0.299051	0.262636	0.308352	0.344138	0.27121	0.532599	0.338424	0.351834	0.0936219	0.349337	0.418456	0.494591	0.357429	0.370419	0.388922	0.293768	0.360733	0.418748	0.327535	0.303773	0.296972	0.415519	0.41842	0.394889	0.362201	0.423617	0.362286	0.380763	0.444014	0.543646	0.411659	0.474803	0.446856	0.413533	0.43257	0.587181	0.629512	0.547195	0.620321
S-Adenosylmethionine	4.44796	4.22166	4.12314	5.39135	3.96234	4.09976	5.60178	4.49767	4.31769	3.72069	3.83201	3.51321	3.46972	3.58184	4.11895	3.06252	2.20321	1.95751	2.49262	2.56454	2.56408	2.7653	2.37104	2.46485	2.3416	2.05807	2.20481	2.23358	2.25633	1.91888	2.7626	3.30805	2.78968	3.07331	3.11927	2.86626	2.78323	2.52047	2.68791	2.90917	3.00783	2.80211	3.35437	2.98302	3.21761	4.1305	4.08804	3.42076	4.85616
Serine	5.26889	5.17086	4.98319	5.94794	4.89071	5.55255	5.71439	4.46244	5.17776	4.77488	4.02684	4.90099	5.43696	5.05821	5.20242	5.98386	5.87481	5.11887	5.03856	6.84022	6.40903	6.98086	5.43753	5.72885	6.00281	5.06762	5.685	5.49149	5.15732	4.75979	6.84895	7.62088	7.77969	6.83939	7.09571	6.69181	7.71416	7.09655	6.63137	7.1283	6.11839	6.4277	6.37899	5.68499	6.09433	9.60244	11.0953	11.1928	10.1737
Stearate	3.03745	2.38038	2.91636	2.41492	2.75767	2.88935	5.21979	2.44816	2.89052	1.64428	2.10939	1.80759	2.60946	1.39694	1.66476	3.27869	2.29402	2.89054	2.85723	3.04207	3.4967	3.63441	3.30618	3.06614	3.03454	2.87715	2.9525	3.08929	3.16791	3.69777	2.6545	3.357	2.55336	2.88119	2.85596	2.55114	3.42425	3.89266	4.59029	4.07579	5.28083	6.11272	6.69782	6.93932	6.43868	2.48569	2.7406	4.13825	3.22141
Succinate	4.32882	3.26021	2.26302	6.55692	5.24966	3.61796	5.66802	3.96167	3.33774	5.10867	2.33189	1.54049	4.05308	5.34204	2.19668	5.65774	4.80895	4.85399	2.68909	8.63527	5.54077	9.58906	6.33554	5.77306	6.26981	4.47734	5.42394	6.62152	5.30341	3.87155	16.7632	17.4806	15.3887	17.901	15.7366	13.4022	17.0187	14.176	11.1934	18.1902	13.4194	11.3446	19.9443	15.943	14.5506	7.43914	7.23463	3.90496	8.00182
Threonine	22.1609	23.7904	23.1295	25.7868	30.3243	27.6211	21.8706	23.8514	24.2554	25.2572	26.1208	23.478	27.5165	25.0813	30.3744	22.601	26.1639	26.4674	35.3264	26.5084	23.9043	23.264	23.5686	22.2389	29.9622	29.4317	29.6573	30.5619	29.4491	27.8958	37.2887	39.6786	39.5605	37.0765	37.9693	36.9784	37.2246	34.9255	37.4987	35.3223	36.4838	35.8008	37.4486	35.7054	36.2724	31.7653	33.6391	40.3089	35.3253
trans-4-Hydroxyproline	0.925414	1.3033	1.26268	0.945123	0.843358	0.97276	1.41148	1.0567	1.03585	0.923331	1.1462	1.57414	1.16614	1.55051	1.57393	4.89054	3.19005	3.75975	1.07779	3.37825	3.69188	3.85601	2.52409	2.34658	2.46884	1.26188	2.64602	2.61837	1.82358	1.8688	1.86124	2.2672	2.15247	1.49312	1.88444	1.61999	2.01424	1.98276	2.02272	1.99412	1.72318	1.46078	1.81169	1.51759	1.89538	1.04485	1.41114	1.5461	1.50707
Tryptophan	0.144063	0.213688	0.205085	0.19839	0.218957	0.246327	0.152837	0.169393	0.192559	0.150773	0.170151	0.182888	0.17719	0.161677	0.210414	0.312922	0.305587	0.299035	0.271395	0.329198	0.416977	0.36587	0.319027	0.331042	0.224715	0.122213	0.318743	0.193122	0.257994	0.221531	0.36499	0.763892	0.680852	0.544738	0.631189	0.732207	0.297323	0.477164	0.579962	0.351594	0.529647	0.708368	0.582845	0.598054	0.8707	0.498719	0.658675	0.48436	0.538923
Tyrosine	0.698325	1.17654	1.178	1.17949	0.870515	1.01409	0.950282	0.749793	0.878007	0.751832	0.728589	0.800268	0.878519	0.836415	1.02155	2.27596	1.99802	1.92777	1.71654	2.13139	2.46874	2.34157	2.17285	2.0266	1.73697	1.56775	2.02759	1.72898	2.06076	1.88549	1.45879	2.31551	2.31638	2.1881	2.37581	2.82456	1.62916	2.06201	2.33044	1.79574	2.12254	2.97795	2.63927	2.45374	3.15232	2.82563	3.85357	3.04977	2.90689
Valine	133.567	149.777	136.297	141.616	129.109	153.554	143.504	135.677	146.173	141.577	154.258	145.22	124.011	123.719	135.769	72.3411	80.362	77.0775	89.4253	91.795	74.2113	89.3114	81.4009	79.2378	88.2999	81.4474	83.1902	82.3212	81.1446	77.4954	102.367	105.074	98.3634	107.714	102.4	111.518	112.557	104.856	112.674	105.754	110.537	106.751	114.282	112.541	106.809	101.094	103.218	106.622	118.788
10,13-dimethyltetradecanoate	6.93634	6.37442	7.59987	4.93297	5.20479	6.03908	8.0549	4.17356	5.81392	2.99297	5.36988	3.80748	6.40188	3.14258	2.97246	3.60981	3.55815	3.184	4.0163	4.01864	4.6724	5.17329	5.11682	4.71749	3.87701	4.24593	4.08998	5.66459	5.68562	7.1252	6.43918	7.42508	5.93046	7.14224	7.68253	6.05362	7.05357	8.29922	12.7602	10.1043	12.8162	14.9188	16.6353	17.514	16.9148	5.8079	6.53086	9.63536	7.95713
1-Aminocyclopropane-1-carboxylate	0.210497	0.274354	0.255656	0.314961	0.305337	0.284927	0.33669	0.29875	0.366173	0.299378	0.291414	0.270369	0.424074	0.354265	0.29859	0.0671606	0.077634	0.0707405	0.0878354	0.0800003	0.0935427	0.100688	0.116505	0.0914994	0.10757	0.109192	0.0949326	0.100762	0.148718	0.0993886	0.101236	0.182882	0.178376	0.159864	0.187787	0.169273	0.151107	0.186183	0.197791	0.166331	0.166384	0.181972	0.199826	0.188126	0.214425	0.184976	0.264808	0.292136	0.255257
2-Oxovalerate	0.0426791	0.0537006	0.0517123	0.0519422	0.0570455	0.0620706	0.0373985	0.0557021	0.0563889	0.0432134	0.0549396	0.0398258	0.0487462	0.0546424	0.0569424	0.0800071	0.0638669	0.082333	0.0921169	0.0733997	0.0778875	0.0598798	0.0624551	0.0551967	0.0541153	0.054025	0.0696876	0.054981	0.0301789	0.0374876	0.063735	0.0581292	0.046756	0.0442841	0.0437235	0.0465905	0.0455426	0.0404708	0.0393464	0.0434067	0.0381494	0.0385381	0.036478	0.0304531	0.0367246	0.104714	0.10097	0.0607569	0.133055
3-Hydroxybenzoate	0.0662676	0.0551285	0.0407818	0.0829779	0.0325447	0.0482321	0.0939449	0.0366569	0.0346778	0.0439924	0.0439156	0.0506638	0.0434548	0.0337915	0.0347792	0.0621041	0.0463094	0.0494239	0.0455395	0.0588902	0.0496454	0.0747479	0.0499535	0.0598597	0.057777	0.0571946	0.0730536	0.0713706	0.068931	0.0564451	0.0365863	0.0376793	0.0422299	0.0587563	0.0435634	0.0428252	0.0605114	0.0352731	0.0366116	0.0668186	0.0388078	0.0347844	0.0579711	0.0510492	0.0457522	0.0304152	0.0304815	0.0256481	0.0261748
3-Hydroxydecanoate	0.0753632	0.0794713	0.0747147	0.0815796	0.100881	0.10938	0.100086	0.0771364	0.0809025	0.0706451	0.0904251	0.0864132	0.0572995	0.0629165	0.0646484	0.0608546	0.0554416	0.0598512	0.0667653	0.0824384	0.07079	0.111168	0.0932958	0.104936	0.118916	0.123955	0.1418	0.153649	0.143117	0.133256	0.0770806	0.0927893	0.07759	0.0810363	0.0719517	0.079692	0.0763119	0.0589069	0.07437	0.0740222	0.0888918	0.0804963	0.0858921	0.0807352	0.0990516	0.121015	0.139951	0.120092	0.135928
3-Hydroxyoctanoate	1.23806	1.06928	0.534867	1.80021	0.876714	0.833119	1.68031	0.936832	0.719864	1.12978	0.644432	0.47503	0.912152	1.09113	0.726408	0.603352	0.484226	0.43268	0.601173	0.840122	0.661989	0.666121	0.629334	0.595212	0.552979	0.454444	0.629157	0.484362	0.507069	0.386466	0.851795	0.886591	0.723526	0.813281	0.808485	0.815292	0.945094	0.831272	0.816923	1.02624	0.980773	0.778771	1.02524	0.935225	0.954477	0.826974	0.724572	0.509243	1.18914
4-Aminobenzoate	0.42859	0.440227	0.480146	0.569966	0.431494	0.431431	0.488838	0.359026	0.438219	0.291149	0.357125	0.327082	0.391637	0.459545	0.489739	0.478871	0.3715	0.341721	0.209467	0.415194	0.466776	0.422248	0.365587	0.41173	0.332038	0.320255	0.394389	0.332019	0.333427	0.348778	0.352891	0.45348	0.4381	0.499862	0.440839	0.471035	0.387919	0.42381	0.421165	0.453738	0.423964	0.437266	0.486387	0.525872	0.539493	0.151927	0.195541	0.157826	0.192214
4-Hydroxybenzenesulfonate	0.0520745	0.0722625	0.0506745	0.0582516	0.0848671	0.0503724	0.0464032	0.058808	0.059341	0.043586	0.0484549	0.0576843	0.0601989	0.0551388	0.0602158	0.0297732	0.0332211	0.0304136	0.0364524	0.0281089	0.0288655	0.0266645	0.0266559	0.0248696	0.0290901	0.0205637	0.0279517	0.0255378	0.0268611	0.0213712	0.0217439	0.0306346	0.0232366	0.0356481	0.0228227	0.0280122	0.0266113	0.0286538	0.0261574	0.0253975	0.0276964	0.0343256	0.0260328	0.0294942	0.0344496	0.0295703	0.0240824	0.0239528	0.0301648
5-Oxotetrahydrofuran-2-carboxylic acid	1.46622	0.858653	0.427257	1.37185	0.746831	0.547528	1.55721	0.879219	0.553874	0.828235	0.479758	0.430254	1.19397	1.5092	0.712496	1.82786	1.154	1.03863	0.818517	1.81234	1.43813	1.82891	1.46165	1.21004	1.50863	0.873766	1.23914	1.28649	1.11606	0.646063	0.531665	0.393298	0.323009	0.564415	0.434353	0.326919	0.651293	0.366858	0.35897	0.707436	0.526025	0.347844	0.85651	0.428606	0.386709	0.448375	0.439735	0.43908	0.578452
Adipate	0.0745302	0.0546061	0.0671395	0.0516693	0.0730226	0.063436	0.470035	0.110585	0.0556789	0.0520864	0.0592267	0.0473315	0.0773053	0.0485857	0.061341	0.0386174	0.0388465	0.0407647	0.0631844	0.0465215	0.0465773	0.0429935	0.0399663	0.0392042	0.0751252	0.0938871	0.0803276	0.0724173	0.0635959	0.0637113	0.0260677	0.035103	0.0398861	0.066643	0.0419217	0.0433631	0.046472	0.0512659	0.0539469	0.0612311	0.0556397	0.059267	0.0524673	0.0761711	0.0596909	0.0789701	0.0849966	0.0924752	0.0769815
cis-Vaccenate	4.52685	4.13892	5.2732	2.5246	2.74468	3.57987	4.29683	2.22426	3.6917	1.74723	2.85671	2.61148	3.89622	1.93496	1.87971	2.2391	2.32669	1.71591	3.36982	2.82626	3.52662	4.57485	4.55866	3.87855	2.80087	3.29064	3.48928	4.67626	5.53444	5.83308	8.37626	8.82662	8.25816	10.0647	10.199	8.41574	9.06351	9.60423	11.6508	10.3615	11.7126	14.2915	16.8744	17.0844	17.5527	7.08335	7.91269	13.1318	10.7321
Citraconate	3.40953	3.81323	3.79163	4.29289	3.97739	4.32088	4.66778	4.29862	4.75385	4.09132	4.47846	4.54072	5.08903	4.71294	5.04749	0.980545	1.0723	1.07254	1.01406	1.19453	1.30934	1.40186	1.43633	1.40375	1.4558	1.58009	1.56205	1.46498	1.46302	1.50051	1.63807	1.97285	1.96303	2.00418	2.1644	2.13472	2.35119	2.24646	2.35373	2.30369	2.38329	2.41039	2.41141	2.36445	2.56848	2.37676	2.87074	3.65657	3.01244
Creatinine	2.12003	2.4843	1.96472	2.32816	3.22082	2.36798	2.5097	2.24993	3.04328	1.79492	1.76469	2.18443	3.16876	2.93791	2.74333	1.02006	1.0954	0.991693	0.542011	1.15108	1.5644	1.71055	1.2913	1.04494	1.3307	1.03915	1.24257	0.912971	1.29358	0.916396	1.08395	2.53901	2.51973	1.51615	1.87803	1.53492	1.30239	1.9529	1.30249	1.90324	1.26687	1.30262	1.37877	1.35865	1.60216	1.36013	2.20991	1.77797	1.54921
Oxalate	0.155091	0.145047	0.146143	0.152996	0.157263	0.155804	0.274969	0.124545	0.176827	0.21942	0.132431	0.127112	0.14439	0.139369	0.171884	0.0940054	0.0828973	0.0919164	0.0470704	0.0961153	0.106869	0.0975777	0.0939112	0.0778556	0.0888116	0.284774	0.0774751	0.0971808	0.0882009	0.0696701	0.0678925	0.0774117	0.0737509	0.069916	0.0718716	0.0900363	0.098276	0.0852951	0.0808542	0.0793788	0.0946121	0.0829988	0.0820354	0.0868335	0.0882545	0.0943267	0.106343	0.108608	0.121936
para-Toluate	0.376316	0.349785	0.395849	0.509122	0.602114	0.520699	0.393271	0.398345	0.403653	0.334565	0.40803	0.303174	0.406315	0.453455	0.394267	0.205465	0.200028	0.181996	0.210736	0.221164	0.248881	0.233935	0.207762	0.180477	0.168146	0.222939	0.164873	0.228858	0.196149	0.287505	0.2238	0.216133	0.209331	0.270949	0.26062	0.313058	0.243171	0.20302	0.259369	0.207798	0.246387	0.187936	0.223689	0.238831	0.226089	0.241134	0.232861	0.295582	0.262705
Pentadecanoate	0.104549	0.165525	0.148565	0.15876	0.135566	0.124363	0.232602	0.132634	0.134563	0.112368	0.158802	0.140895	0.169506	0.165185	0.14222	0.0883631	0.067618	0.0880389	0.0952307	0.0706643	0.0895134	0.0856907	0.0766974	0.0686504	0.0755454	0.0625628	0.080727	0.0621979	0.0705235	0.0716312	0.0837743	0.0928698	0.0738721	0.0695611	0.0800797	0.0819678	0.0940691	0.0819189	0.0941755	0.0833039	0.0865872	0.0934675	0.0883829	0.106356	0.10371	0.069925	0.075178	0.0662256	0.068895
trans-Vaccenate	0.318011	0.351422	0.408233	0.237133	0.25807	0.316959	0.426426	0.229771	0.346816	0.246615	0.288352	0.251216	0.366811	0.2423	0.244205	0.264465	0.281922	0.289672	0.396103	0.354094	0.383264	0.491333	0.483183	0.419329	2.94474	3.31277	3.50749	4.72109	0.253402	5.83308	0.415919	0.528154	0.419794	0.49864	0.485203	0.37471	0.476607	0.498665	0.625793	0.493451	0.588743	0.830489	0.695613	0.827028	0.88092	0.327857	0.393964	0.585695	0.514398
[truncated: 490 more columns]

## Sheet: Extracellular
Strain	AL1	AL1	AL1	AL1	AL1	AL1	AL1	AL1	AL1	AL3	AL3	AL3	AL3	AL3	AL3	AL3	AL3	AL3	CA1	CA1	CA1	CA1	CA1	CA1	CA1	CA1	CA1	CBS9760	CBS9760	CBS9760	CBS9760	CBS9760	CBS9760	CBS9760	CBS9760	CBS9760	CEN.PK113.7	CEN.PK113.7	CEN.PK113.7	CEN.PK113.7	CEN.PK113.7	CEN.PK113.7	CEN.PK113.7	CEN.PK113.7	CEN.PK113.7	CLIB215	CLIB215	CLIB215	CLIB215
Substrate	Glucose	Glucose	Glucose	Glucose	Glucose	Glucose	Glucose	Glucose	Glucose	Glucose	Glucose	Glucose	Glucose	Glucose	Glucose	Glucose	Glucose	Glucose	Glucose	Glucose	Glucose	Glucose	Glucose	Glucose	Glucose	Glucose	Glucose	Glucose	Glucose	Glucose	Glucose	Glucose	Glucose	Glucose	Glucose	Glucose	Glucose	Glucose	Glucose	Glucose	Glucose	Glucose	Glucose	Glucose	Glucose	Glucose	Glucose	Glucose	Glucose
Biological replicate	1	1	1	2	2	2	3	3	3	1	1	1	2	2	2	3	3	3	1	1	1	2	2	2	3	3	3	1	1	1	2	2	2	3	3	3	1	1	1	2	2	2	3	3	3	1	1	1	2
Technical replicate	1	2	3	1	2	3	1	2	3	1	2	3	1	2	3	1	2	3	1	2	3	1	2	3	1	2	3	1	2	3	1	2	3	1	2	3	1	2	3	1	2	3	1	2	3	1	2	3	1
Sample ID	AL1e_B11_G1_1	AL1e_B11_G1_2	AL1e_B11_G1_3	AL1e_B11_G2_1	AL1e_B11_G2_2	AL1e_B11_G2_3	AL1e_B11_G3_1	AL1e_B11_G3_2	AL1e_B11_G3_3	AL3.he_B4_G1_1	AL3.he_B4_G1_2	AL3.he_B4_G1_3	AL3.he_B4_G2_1	AL3.he_B4_G2_2	AL3.he_B4_G2_3	AL3.he_B4_G3_1	AL3.he_B4_G3_2	AL3.he_B4_G3_3	CA1e_B4_G1_1	CA1e_B4_G1_2	CA1e_B4_G1_3	CA1e_B4_G2_1	CA1e_B4_G2_2	CA1e_B4_G2_3	CA1e_B4_G3_1	CA1e_B4_G3_2	CA1e_B4_G3_3	CBS9760e_B5_G1_1	CBS9760e_B5_G1_2	CBS9760e_B5_G1_3	CBS9760e_B5_G2_1	CBS9760e_B5_G2_2	CBS9760e_B5_G2_3	CBS9760e_B5_G3_1	CBS9760e_B5_G3_2	CBS9760e_B5_G3_3	CEN.PK113.7e_B7_G1_1	CEN.PK113.7e_B7_G1_2	CEN.PK113.7e_B7_G1_3	CEN.PK113.7e_B7_G2_1	CEN.PK113.7e_B7_G2_2	CEN.PK113.7e_B7_G2_3	CEN.PK113.7e_B7_G3_1	CEN.PK113.7e_B7_G3_2	CEN.PK113.7e_B7_G3_3	CLIB215e_B7_G1_1	CLIB215e_B7_G1_2	CLIB215e_B7_G1_3	CLIB215e_B7_G2_1
2-Hydroxybutyrate	0.438135	0.427403	0.411402	0.46638	0.577594	0.805485	0.391097	0.390586	0.524727	0.0673167	0.0479002	0.033924	0.0483453	0.0475149	0.0363633	0.0297025	0.0422487	0.0401648	0.0319567	0.0345587	0.0408151	0.0211869	0.0345652	0.0177211	0.0640248	0.0194576	0.0437487	0.3016	0.431406	0.570038	0.149312	0.295351	0.276573	0.220622	0.183438	0.301592	0.303692	0.369715	0.220857	0.223979	0.165517	0.172105	0.266946	0.182328	0.319925	0.40445	0.213741	0.256785	0.256918
2-Isopropylmalate	0.0973134	0.0938538	0.0986514	0.0621459	0.0556534	0.0497093	0.0783472	0.0498915	0.0481748	-0.261732	-0.260177	-0.281161	-0.182841	-0.17702	-0.202601	-0.174493	-0.14192	-0.168574	0.651758	0.685143	0.962429	0.797887	0.646555	0.685039	1.11265	0.745558	0.651996	0	0	0	0.0896101	0	0	0.060104	0.0311809	0	0	0	0	0	0	0	0	0	0	0.142859	0.129716	0.190073	0.177117
2-oxoadipate	0.111592	0.0740031	0.0682394	0.0560766	0.0829647	0.106164	0.0994542	0.0544179	0.0936172	-0.00321481	-0.0205672	-0.0173868	-0.00944116	-0.00519329	-0.00641673	0.00413506	5.81069e-05	-0.00233403	0.566341	0.601756	0.87269	0.646895	0.615352	0.562609	0.829171	0.64812	0.607931	0.322278	0.37285	0.267053	0.157523	0.304372	0.315383	0.201004	0.222761	0.261797	0.186636	0.218126	0.15143	0.136838	0.1054	0.0916002	0.0996096	0.109812	0.138955	0.0388063	0.0460783	0.0419905	0.0461267
2-Oxoglutarate	3.31987	2.70384	2.45845	2.95465	2.5144	2.76898	2.92165	2.57298	2.9477	1.8815	1.53297	1.68741	2.16813	2.23343	2.06147	1.94583	2.13472	1.71956	8.87387	8.35253	12.1332	9.855	8.41227	7.7377	12.6504	10.5873	7.60183	10.4532	11.4393	14.5492	6.65319	11.4685	11.6873	8.39852	7.35667	11.2804	29.9698	38.9065	26.833	23.1618	19.5802	19.7263	22.7163	21.3281	34.5887	2.09504	2.2294	2.55532	2.28907
Phosphoenolpyruvate	0.333257	0.250809	0.286764	0.297393	0.19115	0.182555	0.268218	0.192928	0.180261	0.0578257	0.0958873	0.0466004	0.0539268	0.0617766	0.0771615	0.0466312	0.0555228	0.0690003	0.0962052	0.119065	0.13734	0.140925	0.114497	0.0874229	0.159858	0.111731	0.0944374	1.64946	0.873871	1.18884	0.444538	0.870214	1.55386	0.774166	0.495405	0.753259	0.673813	0.362705	0.319903	0.155813	0.131508	0.188711	0.108711	0.179538	0.127898	0.0396238	0.0147881	0.0565082	0.0562509
3-Methyl-2-oxopentanoate	-0.0386689	0.243324	-0.530311	0.133874	0.203229	0.941235	0.096117	-0.183349	-0.205006	0.199957	0.14856	0.100494	0.135784	0.175401	0.116691	0.159801	0.122197	0.140544	0.28193	0.282442	0.33024	0.28817	0.322457	0.1844	0.575937	0.276521	0.379642	0.488723	0.951382	1.16062	0.250923	0.523165	0.46691	0.355835	0.250866	0.598688	-0.79671	0.613017	-1.22285	-1.02555	-1.08794	-1.22225	-1.10866	-1.07624	0.243955	-1.01543	-1.52114	-1.39082	-0.809919
4-Methyl-2-oxopentanoate	2.35859	1.18979	0.680677	0.911196	1.24813	1.80494	1.54849	1.28938	1.35688	0.505383	0.361321	0.354114	0.476256	0.537063	0.303768	0.310798	0.3748	0.388934	-0.79498	-0.646786	-0.478333	-0.652617	-0.613095	-0.678846	-0.800196	-0.91115	-0.742979	2.38271	3.7401	5.50814	0.240464	2.20254	1.74322	1.46901	0.55438	1.86814	-0.300783	0.894035	0.00505343	0.357971	-0.66232	-0.779929	-0.669356	-0.514872	2.57616	-1.47306	-1.57408	-1.75381	-1.43056
Alanine	0.415099	0.36561	0.261418	0.262262	0.291501	0.317836	0.438022	0.305178	0.369629	-0.113697	-0.114904	-0.116754	-0.102488	-0.0840465	-0.1029	-0.0519374	-0.0418935	-0.0760644	0.672319	0.466599	0.570095	0.485313	0.459485	0.473408	0.571583	0.443069	0.439317	0.284746	0.599116	0.877765	0.157749	0.41635	0.51978	0.211178	0.324345	0.531316	0.147138	0.312447	0.174329	0.255628	0.0981414	0.12237	0.242118	0.236702	0.305525	29.2801	29.4425	29.9409	25.1836
Asparagine	0.0264818	0.04368	-0.00776467	0.0166574	-0.00790585	0.0195579	0.0301063	-0.00736986	0.0448155	0.753442	0.701643	0.633894	0.759139	0.777031	0.643173	0.605313	0.710802	0.59922	1.25993	1.29975	1.90569	1.13967	1.03883	1.10112	1.95155	1.27837	1.1629	0	0	0	0.645713	0	0	0	0.0415745	0	0	0	0	0	0	0	0	0	0	0.586964	0.777897	0.742623	0.539945
Benzoate	0.0786012	0.158476	-0.0294806	0.0289471	0.402354	0.634097	0.465566	0.126758	0.106392	0.0865617	0.0193923	0.00636575	0.0630009	0.0806207	0.0206414	0.0390092	0.0331824	0.0302965	0.0855625	0.124827	0.248223	0.0611373	0.0856801	0.0557266	0.257813	0.0421407	0.0689538	0.833821	1.22222	1.40781	0.123803	0.564245	0.603394	0.365665	0.242839	0.393285	0.422655	1.08589	0.33507	0.326931	0.0319964	-0.0721614	0.0117251	-0.0558855	1.39687	-0.664694	-0.706883	-0.744357	-0.615972
Capryloate	0.764111	0.905943	0.642228	1.3314	1.46217	1.61752	1.49526	0.564821	0.815178	0.622282	0.541067	0.395048	0.859939	0.684113	0.224479	0.656812	0.74989	0.684684	0.570563	0.444178	0.607835	0.511383	0.48327	0.402902	0.903651	0.45791	0.622217	1.55036	2.87547	4.56342	1.01523	1.87405	1.70141	1.048	0.843015	2.50237	4.25055	6.22619	2.47754	3.87465	2.85997	3.06085	3.13956	3.47721	4.04954	3.30742	2.95573	3.91089	4.39447
cis-Aconitate	0.181786	0.157111	0.0693145	0.138261	0.158887	0.190017	0.14414	0.132396	0.171013	0.0327339	0.0362615	0.0277464	0.0320289	0.0345913	0.0355851	0.0301739	0.0345181	0.0302278	0.172438	0.176724	0.254932	0.188519	0.170906	0.160151	0.278384	0.200542	0.165966	0.240626	0.242767	0.329811	0.0587998	0.172982	0.207722	0.118566	0.0853963	0.138698	0.223591	0.179311	0.102452	0.103361	0.0644677	0.0605428	0.0964048	0.0839555	0.161303	0.0372676	0.037176	0.0412843	0.0378705
Citramalate	1.09606	1.18314	1.12745	1.0191	0.974163	1.14572	1.32041	0.995735	0.988898	-0.449149	-0.42806	-0.485387	-0.380699	-0.363621	-0.39814	-0.30796	-0.300815	-0.305827	1.80836	1.84699	2.13455	1.69223	1.51984	1.47703	2.42313	1.73967	1.44418	5.04446	5.25314	5.14043	3.98164	6.03183	6.51639	4.77997	3.75923	5.40779	4.2507	4.28812	3.10549	2.50835	2.29083	2.33378	2.44136	2.26583	2.55922	18.3236	20.6536	29.8094	27.9375
Citrate	0.096728	0.0314095	0.0153671	0.0144455	0.026216	0.0218507	0.0182636	0.0534335	0.019836	-2.72738	-2.62031	-2.57368	-2.48177	-2.44883	-2.40439	-2.19747	-2.17491	-2.11777	0.408524	0.442439	0.739839	0.391893	0.331471	0.373806	0.711645	0.436162	0.318565	0.045332	0.0327394	0.120661	-0.00999271	0.0592291	0.0319964	-0.00488773	0.00652301	-0.00314289	-0.049269	-0.051253	-0.0495889	-0.043889	0.00520565	-0.043889	-0.0449217	-0.0412794	-0.0401931	-0.0379935	-0.0391625	-0.0410575	-0.0193812
Fumarate	8.33357	7.80047	6.39771	7.67307	6.88382	8.28555	7.13303	6.10341	7.20252	0.228774	0.113754	0.119039	0.202254	0.253754	0.209187	0.223331	0.292164	0.230285	2.19972	2.39039	2.4009	2.46658	2.45421	2.00686	3.61304	2.70012	2.66153	3.87989	6.3289	8.25471	1.75078	3.76137	3.87292	2.69882	2.1989	3.40474	3.67358	4.10014	3.30905	3.3815	2.50496	2.58732	2.71853	2.66437	4.13333	0.953862	0.749519	0.883185	0.600737
Glutamate	0	0	0.0229517	0.0566225	0	0.0291356	0.0240077	0.041373	0.0421675	0.0219196	0.0133743	0.0162137	0.0169049	0.0210746	0.0150545	0.0165422	0.0290971	0.0176382	0.020211	0.0252462	0.0351185	0.0253935	0.0215645	0.0233569	0.0358725	0.0317259	0.0285788	0	0	0	0	0	0	0	0	0	0.06093	0	0	0	0.0377283	0	0	0	0	0	0	0	0
Glutathione	0.0551707	0.0335442	0.0150117	0.00775168	0.0425801	0.0544038	0.0118189	0.030628	0.0229607	0.0296713	0.0193545	0.0124166	0.0175772	0.0172621	0.0140163	0.0222034	0.0187678	0.0191247	-0.0323956	-0.026235	-0.0181891	-0.0151601	-0.0261539	-0.024456	-0.0301511	-0.0322823	-0.0244536	0.137324	0.23531	0.297764	0.0468663	0.155494	0.169724	0.0702856	0.0907336	0.152188	0.03664	-0.0320592	-0.0310183	-0.027453	0.0187991	0.0139117	-0.0280989	0.0311195	-0.0251411	0.11336	0.08923	0.105602	0.119815
Glycine	0.252977	0.199894	0.165816	0.138228	0.19936	0.202672	0.236415	0.146315	0.223837	0.0268525	0.0241268	0.0260528	0.0252292	0.0248518	0.0228414	0.029776	0.0293793	0.0208399	0.0220418	0.0239569	0.042769	0.0125179	0.0185638	0.0264915	0.0393992	0.0191583	0.0203289	0.198589	0.295406	0.45426	0.0990572	0.296239	0.251506	0.214095	0.170415	0.347021	0.147213	0.219155	0.0975255	0.211381	0.126887	0.180484	0.215812	0.162923	0.342852	1.27451	1.40947	2.0444	1.76491
Glyoxylate	0.105779	-0.0149771	-0.078392	0.000255413	0.0626394	0.00648623	0.0135938	-0.0191723	-0.0355651	0.165064	0.161155	0.142159	0.145788	0.161901	0.133304	0.10232	0.142798	0.104932	-0.0628935	-0.0525043	0.0245601	-0.0567949	-0.00450769	-0.0596673	-0.0157666	-0.0783707	-0.0733413	0.0888855	0.155932	0.353185	-0.148225	0.0718183	-0.0292222	-0.0627262	-0.0918067	0.00823377	-0.167828	0.0520855	-0.18604	-0.161713	-0.248161	-0.166798	-0.272144	-0.206171	0.119595	-0.349564	-0.391071	-0.39124	-0.279797
Hexanoate	-0.211288	-0.0169598	-0.280385	-0.0911528	-0.13224	0.456843	0.0497328	-0.363887	-0.288269	-7.79217	-7.66893	-7.5059	-7.14431	-6.98939	-7.0947	-6.43154	-6.38585	-6.14471	0.0928651	0.0396864	0.100249	0.132761	0.0921455	-0.00232337	0.249348	0.0339095	0.0927908	0.539777	1.17904	1.37068	0.205082	0.639162	0.561423	0.354368	0.315693	0.779816	0.406561	1.27713	0.35948	0.69191	0.228635	0.471587	0.450331	0.326281	0.931425	-0.102077	-0.198972	-0.189316	-0.0589382
4-Hydroxybenzoate	0.18425	0.082016	0.00969767	0.0665435	0.0463289	0.107658	0.133571	0.0727587	0.0761699	0.0382759	0.0255703	0.0266902	0.0346742	0.0307823	0.0173041	0.0197527	0.0204329	0.0233842	0.0726344	0.0656013	0.103966	0.063765	0.0640158	0.0711375	0.104311	0.0769042	0.0522679	0.0748478	0.178968	0.181596	0.0377534	0.0666405	0.0607967	0.0571481	0.0449454	0.0476378	0.107715	0.193332	0.130504	0.171846	0.083515	0.0654313	0.071104	0.0843711	0.176521	0.024845	0.0209864	0.0234495	0.0196635
Isoleucine	3.16399	2.73383	2.48791	2.66595	2.32793	2.35706	2.54885	2.48554	2.63139	2.24582	1.88443	2.03078	2.50192	2.56171	2.38618	2.24308	2.4305	2.00544	4.72635	5.05204	5.79182	5.13241	5.88928	4.66815	7.7304	5.57878	6.09099	10.4532	11.4393	14.5492	6.65319	11.4685	11.6873	8.39852	7.35667	11.2804	30.0609	39.0013	26.9247	23.243	19.66	19.8074	22.7994	21.4045	34.663	2.16531	2.30182	2.63125	2.35212
Lactate	384.465	322.134	272.797	302.394	321.616	395.074	379.497	329.542	370.856	37.569	29.909	28.6814	30.2345	33.807	25.6388	26.2554	28.2419	28.4943	105.758	110.744	142.383	106.069	113.615	106.605	149.055	104.134	119.783	471.989	638.064	899.635	208.609	472.326	422.877	340.759	267.863	428.928	376.453	512.362	377.52	346.349	252.576	260.632	273.198	270.148	564.558	114.529	110.521	115.247	103.864
Leucine	0.0925348	0.0341947	0.0203581	0.0115331	0.0329831	0.0485834	0.0582344	0.0458366	0.0853286	-0.101133	-0.0926843	-0.0962705	-0.0887425	-0.0875519	-0.0882311	-0.0827164	-0.0768781	-0.0726579	0.0702046	0.056202	0.0843227	0.0511245	0.0491028	0.0550635	0.0887721	0.0467724	0.0470933	0.241245	0.333908	0.427285	0.152966	0.25191	0.244031	0.181954	0.160961	0.230601	0.644661	0.818339	0.503722	0.645531	0.417209	0.356864	0.395652	0.409803	0.789271	0.623037	0.68096	0.616788	0.545772
Malate (Peak 1)	0.186928	0.0477138	0.0294376	0.0530719	0.070936	0.216501	0.112417	0.062976	0.154946	0.0637281	0.0676132	0.0784436	0.0491192	0.0786787	0.0473643	0.041353	0.0553886	0.064636	0.357371	0.391995	0.648117	0.430076	0.376394	0.372596	0.663594	0.374735	0.348896	0.178351	0.271661	0.52464	0.0640028	0.189146	0.211002	0.138515	0.0663857	0.169901	0.0706364	0.143392	-0.0122327	-0.00344474	-0.0394788	-0.051256	-0.016302	-0.0136061	0.174754	0.109694	0.0560191	0.102054	0.095136
Malate (Peak 2)	0.0741674	0.0579605	0.00392811	0.0148506	0.0167189	0.0388782	0.0293815	0.0398516	0.0119901	0.0764777	0.0909985	0.0566786	0.0722939	0.071343	0.0581417	0.0616597	0.0875454	0.0616622	0.43334	0.362806	0.64232	0.380583	0.342335	0.402647	0.56871	0.501012	0.345018	0.0512482	0.0514585	0.12322	-0.00669353	0.0321423	0.0368911	0.0188565	0.017981	0.0438662	-0.0433463	-0.0140291	-0.0542982	0.00354225	-0.0620184	-0.0623031	-0.054992	-0.0432692	0.00509607	-0.037574	-0.00971467	0.00386949	-0.0109122
Malonate	3.06739	3.00258	2.47607	2.84069	2.86922	3.80971	3.14543	2.0919	2.59325	-0.633113	-0.633025	-0.59271	-0.572436	-0.453332	-0.613918	-0.391943	-0.324208	-0.276885	1.14855	1.32753	1.38248	1.2508	1.29697	1.12425	1.96435	1.28141	1.15897	8.40909	10.1751	14.6345	3.97963	9.49823	7.52216	6.43001	4.36468	8.10686	8.11726	12.4567	6.7744	6.76752	5.79718	5.39465	6.50391	5.71053	12.7262	2.27976	2.70681	3.15821	2.97787
Nicotinamide	0.173753	-0.361678	-1.5994	-1.0641	-0.603431	1.41065	0.444103	-1.0775	-0.679574	3.6804	3.51683	2.76171	3.08348	3.19385	2.45754	2.81306	2.74467	2.91961	-9.0754	-8.39266	-7.22757	-8.58341	-7.92417	-8.8175	-9.88758	-10.6555	-9.78937	-3.15559	4.40919	7.09513	-8.8129	0.964365	-0.384747	-2.48068	-6.18187	0.0437996	-5.94018	-0.614861	-7.31238	-5.83542	-5.9449	-6.30062	-6.49001	-6.25144	-0.65808	-8.66316	-9.09517	-9.42692	-7.61241
Nicotinate	-0.691282	-0.741557	-0.708789	-0.726089	-0.714662	-0.750656	-0.741557	-0.642506	-0.746079	-60.9284	-58.7898	-57.432	-55.8333	-54.9082	-54.327	-49.7432	-49.4954	-47.8364	-0.661216	-0.643235	-0.644055	-0.612095	-0.604911	-0.622173	-0.823958	-0.731203	-0.713838	-0.672612	-0.672612	-0.672612	-0.712913	-0.712913	-0.712913	-0.671303	-0.671303	-0.671303	-0.557019	-0.579449	-0.560636	-0.496195	-0.487785	-0.496195	-0.50787	-0.466691	-0.45441	-0.359068	-0.381798	-0.416457	-0.369415
Proline	0.0435633	0.034086	0.0082103	0.0440118	0.0234092	0.00879724	0.00707003	-0.0147578	0.010065	0.0586134	0.0505492	0.0730094	0.0811587	0.0938287	0.0734929	0.123083	0.149975	0.134828	0.11869	0.146879	0.2228	0.126312	0.119118	0.107375	0.121823	0.0606343	0.0692177	2.27541	1.98534	0.732418	1.69531	2.78982	3.09259	1.94654	2.0212	2.55932	11.4582	16.0989	13.0044	11.7398	10.0792	8.80516	11.157	9.41681	12.8746	1.01568	0.988732	1.04749	0.760787
Pyroglutamate	0.174022	0.0505652	0.0187561	0.0394122	0.105709	0.0364218	0.0578228	0.0498661	0.0629239	0.0825973	0.0632777	0.0703979	0.0749192	0.0669304	0.0476603	0.050411	0.0653909	0.0574313	0.0167516	0.00407775	0.0397912	0.00323597	0.025237	0.0158807	0.0374816	0.00506231	0.03448	0.137518	0.183787	0.272673	0.0186241	0.0949383	0.0932441	0.0546042	0.0509861	0.120742	0.0317867	0.0907632	0.0579653	0.0665622	-0.00379274	-0.0192147	-0.00511314	-0.0179684	0.14724	0.100413	0.0668021	0.0874608	0.0773854
Pyruvate	45.0424	67.5625	44.721	46.6412	74.4193	93.9968	88.8767	32.1818	37.4933	45.7614	38.5949	40.0229	43.8215	43.582	40.3586	40.9511	42.1529	39.0598	80.684	86.6808	107.232	81.2329	85.7747	72.8781	128.289	91.9561	84.5157	174.058	196.267	291.913	86.2038	207.524	181.048	151.502	107.254	185.776	196.987	270.546	165.296	171.658	127.962	138.685	152.968	145.217	272.508	74.314	86.994	117.032	106.289
Stearate	0.935128	0.483723	0.292628	0.455178	0.391494	0.608467	0.622604	0.575377	0.265058	1.05649	0.931368	0.781842	0.741004	0.780087	0.600544	0.563164	0.689827	0.569319	-0.003488	0.350557	0.643604	0.161729	-0.0184786	0.101382	0.134519	0.00830518	-0.102217	2.51976	1.72472	1.22832	0.444996	0.982181	1.31718	0.604469	0.968957	0.681796	-3.12748	-3.30538	-2.75849	-2.95817	-2.74868	-2.95893	-3.05282	-2.67959	-2.75164	-2.53858	-2.59961	-2.53564	-2.1409
Succinate	34.4161	29.6697	22.9959	27.7455	26.3462	35.7348	27.061	23.2265	19.1357	8.73284	7.5264	5.38527	6.17795	6.46373	6.60205	9.40129	9.27315	8.69228	67.8684	68.8747	73.2778	72.2587	64.1587	54.77	80.5592	52.9744	55.6686	122.812	137.137	182.128	39.8182	108.914	110.571	81.9739	54.6104	92.4467	146.953	149.286	78.6373	74.3828	65.9118	84.139	70.6102	70.9367	100.54	24.5698	16.9101	26.8489	21.7469
Valine	0.0811271	0.0509718	0.0849557	0.0594637	0.071142	0.0666708	0.114926	0.0916738	0.0879493	0.036644	0.0301659	0.0238909	0.0332334	0.0350184	0.0330755	0.0364665	0.0425309	0.0336469	0.114124	0.119123	0.166921	0.120403	0.119897	0.113621	0.180189	0.123054	0.117021	0.162686	0.198025	0.249695	0.134958	0.201339	0.200123	0.120208	0.163208	0.16062	0.159397	0.174884	0.117088	0.0995563	0.125639	0.0744563	0.121706	0.163339	0	4.1625	4.23406	4.61328	4.01543
10,13-dimethyltetradecanoate	0.509336	0.617783	0.574232	0.568133	0.492587	0.437361	0.674396	0.454247	0.203753	-0.179788	-0.270067	-0.294166	-0.289134	-0.213519	-0.324182	-0.26899	-0.179859	-0.256205	0.343406	0.476164	0.735876	0.388826	0.311233	0.436393	0.591619	0.388335	0.339828	1.16514	0.561206	0.0940848	0.399948	0.4323	0.663648	0.384869	0.48225	0.253752	-0.124546	-0.129561	-0.125355	-0.110946	-0.109066	-0.110946	-0.113557	-0.104349	-0.101603	0.141896	0.159035	0.223019	0.167405
2-Hydroxyglutaramic acid MCF1	0.743124	0.662997	0.605712	0.715054	0.505769	0.386097	0.538096	0.343554	0.316372	1.06787	0.922653	0.823932	0.967419	1.05168	0.898427	0.908133	0.994551	0.891686	1.79208	1.81925	2.72671	1.96175	1.78755	1.60559	2.49948	1.8592	1.52399	10.7896	12.3738	15.6272	5.20789	10.7603	11.3414	8.46353	6.23644	9.86079	27.4754	35.7145	23.5896	20.665	16.3276	15.9218	18.4503	18.7633	29.4342	2.95851	2.86066	3.5459	3.03144
2-Hydroxyglutaramic acid MCF2	0.518035	0.305168	0.244063	0.322818	0.537822	0.416897	0.347068	0.407167	0.35366	0.893424	0.799017	0.735485	0.898741	0.927048	0.668428	0.709991	0.870318	0.776762	1.32609	1.37432	2.00462	1.26979	1.29467	1.24766	1.97528	1.33058	1.36857	4.4043	1.68672	0.470706	2.58648	3.08251	3.26794	2.31208	2.55396	2.51609	3.26651	1.09183	4.34594	1.60274	2.60613	1.11698	1.62845	1.55953	0.940927	0.781836	0.75663	0.821672	0.740808
2-Oxovalerate	1.02928	0.957602	0.750476	0.817237	0.873106	1.43155	1.09598	0.760973	0.918311	-0.921713	-0.997268	-0.961149	-0.894922	-0.866645	-0.900565	-0.796392	-0.81184	-0.775402	-0.111791	-0.0376582	0.0420196	-0.0541481	-0.0120874	-0.0830902	-0.0110808	-0.116987	-0.0673617	0.942783	1.53054	1.86236	0.171167	1.30134	1.05413	0.76471	0.343088	1.15379	0.108367	0.584944	0.0950756	0.040283	0.0205621	0.0554813	0.000427652	0.0736474	0.619784	-0.125599	-0.296499	-0.294155	-0.234979
3-Hydroxyoctanoate	0.587887	0.477325	0.408291	0.382871	0.480884	0.668427	0.60249	0.479826	0.529027	-0.274913	-0.264076	-0.262015	-0.249435	-0.240125	-0.243251	-0.223038	-0.213487	-0.21517	-0.150005	-0.145514	-0.087204	-0.135957	-0.130123	-0.13721	-0.173745	-0.17245	-0.179436	0.214303	0.411018	0.684477	-0.109804	0.144601	0.177442	0.0295314	-0.0386685	0.154526	-0.0753108	0.0783251	-0.142626	-0.0519582	-0.132227	-0.170179	-0.155651	-0.12972	0.0732549	-0.202003	-0.230858	-0.241652	-0.187617
Citraconate	0.40406	0.728078	0.524743	0.579022	0.732265	0.727322	0.64975	0.527263	0.421676	0.104117	0.0896088	0.0647271	0.0845714	0.106779	0.0585211	0.0745382	0.0914813	0.0803186	0.156426	0.203519	0.257491	0.175175	0.164404	0.159835	0.261497	0.161023	0.15911	0.353408	0.399206	0.552889	0.161202	0.435969	0.487675	0.350046	0.238862	0.54184	0.312301	0.408014	0.289223	0.25179	0.214557	0.231776	0.197644	0.216181	0.336522	1.66045	1.57774	1.90885	1.66708
Glutaric acid	0.0714872	0.0526212	0.0463714	0.0707277	0.0224814	0.103792	0.0495492	0.0537331	0.0661125	-0.610144	-0.579781	-0.568529	-0.559514	-0.552707	-0.541982	-0.476879	-0.485945	-0.476775	-0.480156	-0.4811	-0.260257	-0.397222	-0.410737	-0.444933	-0.578439	-0.544546	-0.550413	0.174653	0.585886	1.21349	-0.406079	0.143015	-0.0175573	-0.0274136	-0.292704	0.194853	-0.164432	0.168851	-0.11337	-0.0982417	-0.278283	-0.282345	-0.351801	-0.334546	0.461443	-0.56863	-0.631744	-0.578231	-0.525163
Oxalate	0.882207	0.413374	0.114827	0.0224071	0.663544	1.0228	0.623977	0.0525129	0.292904	0.699782	0.571181	0.592725	0.524537	0.665742	0.405911	0.463005	0.503036	0.530558	-0.532176	-0.420818	-0.177655	-0.42598	-0.381376	-0.481364	-0.331624	-0.628549	-0.495237	1.44451	2.9936	4.15869	-0.0116866	2.34106	1.71067	1.25409	0.427323	1.60767	-5.77147	-4.78491	-6.14602	-5.13415	-5.7373	-5.91415	-5.59337	-5.43836	-1.89533	-6.06308	-6.28369	-6.57513	-5.38871
[truncated: 274 more columns]

## Sheet: Metabolite classes
Proteinogenic amino acids			Amino compounds			Carboxylic acids			Fatty acids			Lactams			Aromatic compounds
Metabolite	Class		Metabolite	Class		Metabolite	Class		Metabolite	Class		Metabolite	Class		Metabolite	Class
Alanine	L-alpha-amino acids		Pyroglutamate	Alpha-amino acids		Succinate	Dicarboxylic acids		Palmitate	Long-chain fatty acids		NADP/NADPH	Imidolactams		Nicotinamide	Heteroaromatic compounds
Glutamate	L-alpha-amino acids		Glutathione	L-alpha-amino acids		Nicotinate	Pyridinecarboxylic acids		Palmitoleate	Long-chain fatty acids		Pyroglutamate	Lactams		Nicotinate	Heteroaromatic compounds
Aspartate	D-alpha-amino acids		L-Ornithine	D-alpha-amino acids		Fumarate	Dicarboxylic acids		Oleate	Long-chain fatty acids		S-Adenosylmethionine	Imidolactams		Histidine	Heteroaromatic compounds
Valine	D-alpha-amino acids		L-Norvaline	D-alpha-amino acids		Citrate	Tricarboxylic acids		Stearate	Long-chain fatty acids		Creatinine	Lactams		NADP/NADPH	Heteroaromatic compounds
Proline	L-alpha-amino acids		GABA	Gamma-amino acids		Benzoate	Aromatic carboxylic acids		Hexanoate	Medium-chain fatty acids					Tryptophan	Heteroaromatic compounds
Glycine	Alpha-amino acids		N-Acetyl-glutamate	N-acyl-aliphatic-alpha amino acids		cis-Aconitate	Tricarboxylic acids		Myristate	Long-chain fatty acids					S-Adenosylmethionine	Heteroaromatic compounds
Asparagine	L-alpha-amino acids		2-Aminoadipate	D-alpha-amino acids		Malonate	Dicarboxylic acids		2-Aminoadipate	Medium-chain fatty acids					Phenylalanine	Phenylpropanoic acids
Isoleucine	L-alpha-amino acids		L-Cystathionine	D-alpha-amino acids		2-Oxobutyrate	Monocarboxylic acids		2-Isopropylmalate	Hydroxy fatty acids					Tyrosine	Phenylpropanoic acids
Methionine	D-alpha-amino acids		trans-4-Hydroxyproline	L-alpha-amino acids		Isocitrate	Tricarboxylic acids		Dodecanate	Medium-chain fatty acids					3-Dehydroquinate	Cyclitols and derivatives
Threonine	L-alpha-amino acids		O-acetyl-L-serine	L-alpha-amino acids		Lactate	Monocarboxylic acids		Decanoate	Medium-chain fatty acids					Benzoate	Aromatic carboxylic acids
Leucine	L-alpha-amino acids		S-Adenosylmethionine	D-alpha-amino acids		Malate	Dicarboxylic acids		2-Hydroxybutyrate	Hydroxy fatty acids					4-Aminobenzoate	Aromatic amino acid
Lysine	L-alpha-amino acids		4-Aminobenzoate	Aromatic amino acids		3-Dehydroquinate	Monocarboxylic acids		3-Methyl-2-oxopentanoate	Methyl-branched fatty acids					3-Hydroxybenzoate	Aromatic carboxylic acid
Serine	D-alpha-amino acids		1-Aminocyclopropane-1-carboxylate	Alpha-amino acid		Phosphoenolpyruvic acid	Monocarboxylic acids		Octanoate	Medium-chain fatty acids					para-Toluate	Aromatic carboxylic acid
Phenylalanine	D-alpha-amino acids					5-Oxotetrahydrofuran-2-carboxylic acid	Monocarboxylic acids		Itaconate	Branched fatty acids					4-Hydroxybenzenesulfonate	Polysulfonates
Histidine	D-alpha-amino acids					Citraconate	Dicarboxylic acids		Citramalate	Hydroxy fatty acids
Tyrosine	L-alpha-amino acids					Oxalate	Dicarboxylic acid		Linoleate	Long-chain fatty acids
Glutamine	L-alpha-amino acids					4-Aminobenzoate	Aromatic carboxylic acid		Myristoleate	Long-chain fatty acids
Cysteine	L-alpha-amino acids					1-Aminocyclopropane-1-carboxylate	Monocarboxylic acid		Malate	Hydroxy fatty acids
Tryptophan	L-alpha-amino acids					Adipate	Dicarboxylic acid		3-Hydroxyoctanoate	3-hydroxy fatty acids
						2-Oxovalerate	2-oxo monocarboxylic acid		trans-Vaccenate	Long-chain fatty acids
						3-Hydroxybenzoate	Aromatic carboxylic acid		Pentadecanoate	Long-chain fatty acids
						para-Toluate	Aromatic carboxylic acid		10,13-dimethyltetradecanoate	Fatty acid esters
									3-Hydroxydecanoate	Hydroxy fatty acids
									cis-Vaccenate	Long-chain fatty acids

## Sheet: Pathways
Proteinogenic Amino Acids Biosynthesis		Other Amino Acids Biosynthesis		Aromatic Compounds Biosynthesis		Fatty Acid and Lipid Biosynthesis		Cofactors, Prosthetic Groups, Electron Carriers Biosynthesis		Generation of Precursor Metabolites and Energy		Degradation/Utilization/Assimilation
Amino acid biosynthesis from PYR		L-Ornithine		Phosphoenolpyruvate		Sterol Biosynthesis		Glutathione		Glycolysis		Fatty Acid and Lipids Degradation
Alanine		O-acetyl-L-serine		3-Dehydroquinate		S-Adenosylmethionine		L-Cystathionine		Phosphoenolpyruvate		2-Hydroxybutyrate
Leucine								NADP/NADPH		Pyruvate		2-Oxobutyrate
Valine						Fatty Acid Biosynthesis		Nicotinamide				Succinate
2-Isopropylmalate						Decanoate		Nicotinate		TCA cycle
Pyruvate						Dodecanate		Octanoate		cis-Aconitate		Amino Acids Degradation
						Hexanoate		Pyroglutamate		Citrate		2-Oxobutyrate
Amino acid biosynthesis from OAA						Linoleate		S-Adenosylmethionine		Fumarate		GABA
Asparagine						Myristate				Isocitrate		Succinate
Aspartate						Myristoleate				Malate		trans-4-Hydroxyproline
Isoleucine						Oleate				Pyruvate
Methionine						Palmitate				Succinate		Carboxylates Degradation
Threonine						Palmitoleate						Itaconate
Pyruvate						Stearate				Pyruvate metabolism		Malonate
2-Oxobutyrate										Lactate		Succinate
3-Methyl-2-oxopentanoate
L-Cystathionine
S-Adenosylmethionine
Amino acid biosynthesis from 3PG
Cysteine
Glycine
Serine
2-Oxobutyrate
L-Cystathionine
O-acetyl-L-serine
Amino acid biosynthesis from AKG
Glutamate
Glutamine
Lysine
Proline
2-Aminoadipate
N-Acetyl-L-glutamate
Amino acid biosynthesis from R5P
Histidine
Amino acid biosynthesis from PEP and E4P
Phenylalanine
Tryptophan
Tyrosine
Phosphoenolpyruvate

## Sheet: Metabolite MAF
database_identifier	chemical_formula	smiles	inchi	metabolite_identification	taxid	species	database
CHEBI:30526	C4H6NO2	NC1(CC1)C([O-])=O	InChI=1S/C4H7NO2/c5-4(1-2-4)3(6)7/h1-2	1-Aminocyclopropane-1-carboxylate	NCBITAXON:http://purl.bioontology.org/ontology/NCBITAXON/4932	Saccharomyces cerevisiae
CHEBI:37024	C6H11NO4	NC(CCCC(O)=O)C(O)=O	InChI=1S/C6H11NO4/c7-4(6(10)11)2-1-3-5(8)9/h4H	2-Aminoadipate	NCBITAXON:http://purl.bioontology.org/ontology/NCBITAXON/4932	Saccharomyces cerevisiae
CHEBI:1148	C4H8O3	CCC(O)C(O)=O	InChI=1S/C4H8O3/c1-2-3(5)4(6)7/h3	2-Hydroxybutyrate	NCBITAXON:http://purl.bioontology.org/ontology/NCBITAXON/4932	Saccharomyces cerevisiae
CHEBI:35129	C7H10O5	C(C(=O)[O-])C(C(=O)[O-])(O)C(C)C	InChI=1S/C7H12O5/c1-4(2)7(12	2-Isopropylmalate	NCBITAXON:http://purl.bioontology.org/ontology/NCBITAXON/4932	Saccharomyces cerevisiae
CHEBI:30831	C4H6O3	CCC(=O)C(O)=O	InChI=1S/C4H6O3/c1-2-3(5)4(6)7/h2H2	2-Oxobutyrate	NCBITAXON:http://purl.bioontology.org/ontology/NCBITAXON/4932	Saccharomyces cerevisiae
CHEBI:28644	C5H7O3	CCCC(=O)C([O-])=O	InChI=1S/C5H8O3/c1-2-3-4(6)5(7)8/h2-3H2	2-Oxovalerate	NCBITAXON:http://purl.bioontology.org/ontology/NCBITAXON/4932	Saccharomyces cerevisiae
CHEBI:44897	C3H5O6P	OC(=O)C(=C)OP(O)(O)=O	InChI=1S/C3H5O6P/c1-2(3(4)5)9-10(6	2-Phosphoenolpyruvate	NCBITAXON:http://purl.bioontology.org/ontology/NCBITAXON/4932	Saccharomyces cerevisiae
CHEBI:16193	C7H5O3	Oc1cccc(c1)C([O-])=O	InChI=1S/C7H6O3/c8-6-3-1-2-5(4-6)7(9)10/h1-4	3-Hydroxybenzoate	NCBITAXON:http://purl.bioontology.org/ontology/NCBITAXON/4932	Saccharomyces cerevisiae
CHEBI:132979	C10H19O3-	C(CC(CCCCCCC)O)(=O)[O-]	InChI=1S/C10H20O3/c1-2-3-4-5-6-7-9(11)8-10(12)13/h9	3-Hydroxydecanoate	NCBITAXON:http://purl.bioontology.org/ontology/NCBITAXON/4932	Saccharomyces cerevisiae
CHEBI:37098	C8H16O3	CCCCCC(O)CC(O)=O	InChI=1S/C8H16O3/c1-2-3-4-5-7(9)6-8(10)11/h7	3-Hydroxyoctanoate	NCBITAXON:http://purl.bioontology.org/ontology/NCBITAXON/4932	Saccharomyces cerevisiae
CHEBI:28654	C6H9O3	CCC(C)C(=O)C([O-])=O	InChI=1S/C6H10O3/c1-3-4(2)5(7)6(8)9/h4H	3-Methyl-2-oxopentanoate	NCBITAXON:http://purl.bioontology.org/ontology/NCBITAXON/4932	Saccharomyces cerevisiae
CHEBI:74524	C5H6O4	OC(=O)C1CCC(=O)O1	InChI=1S/C5H6O4/c6-4-2-1-3(9-4)5(7)8/h3H	5-Oxotetrahydrofuran-2-carboxylic acid	NCBITAXON:http://purl.bioontology.org/ontology/NCBITAXON/4932	Saccharomyces cerevisiae
CHEBI:17128	C6H8O4	[O-]C(=O)CCCCC([O-])=O	InChI=1S/C6H10O4/c7-5(8)3-1-2-4-6(9)10/h1-4H2	Adipate	NCBITAXON:http://purl.bioontology.org/ontology/NCBITAXON/4932	Saccharomyces cerevisiae
CHEBI:16977	C3H7NO2	C[C@H](N)C(O)=O	InChI=1S/C3H7NO2/c1-2(4)3(5)6/h2H	Alanine	NCBITAXON:http://purl.bioontology.org/ontology/NCBITAXON/4932	Saccharomyces cerevisiae
CHEBI:17196	C4H8N2O3	N[C@@H](CC(N)=O)C(O)=O	InChI=1S/C4H8N2O3/c5-2(4(8)9)1-3(6)7/h2H	Asparagine	NCBITAXON:http://purl.bioontology.org/ontology/NCBITAXON/4932	Saccharomyces cerevisiae
CHEBI:29991	C4H6NO4	[NH3+][C@@H](CC([O-])=O)C([O-])=O	InChI=1S/C4H7NO4/c5-2(4(8)9)1-3(6)7/h2H	Aspartate	NCBITAXON:http://purl.bioontology.org/ontology/NCBITAXON/4932	Saccharomyces cerevisiae
CHEBI:16150	C7H5O2	[O-]C(=O)c1ccccc1	InChI=1S/C7H6O2/c8-7(9)6-4-2-1-3-5-6/h1-5H	Benzoate	NCBITAXON:http://purl.bioontology.org/ontology/NCBITAXON/4932	Saccharomyces cerevisiae
CHEBI:32805	C6H6O6	OC(=O)C\C(=C\C(O)=O)C(O)=O	InChI=1S/C6H6O6/c7-4(8)1-3(6(11)12)2-5(9)10/h1H	cis-Aconitate	NCBITAXON:http://purl.bioontology.org/ontology/NCBITAXON/4932	Saccharomyces cerevisiae
CHEBI:30719	C5H4O4	C\C(=C\C([O-])=O)C([O-])=O	InChI=1S/C5H6O4/c1-3(5(8)9)2-4(6)7/h2H	Citraconate	NCBITAXON:http://purl.bioontology.org/ontology/NCBITAXON/4932	Saccharomyces cerevisiae
CHEBI:15584	C5H8O5	CC(O)(CC(O)=O)C(O)=O	InChI=1S/C5H8O5/c1-5(10	Citramalate	NCBITAXON:http://purl.bioontology.org/ontology/NCBITAXON/4932	Saccharomyces cerevisiae
CHEBI:16947	C6H5O7	OC(CC([O-])=O)(CC([O-])=O)C([O-])=O	InChI=1S/C6H8O7/c7-3(8)1-6(13	Citrate	NCBITAXON:http://purl.bioontology.org/ontology/NCBITAXON/4932	Saccharomyces cerevisiae
CHEBI:16737	C4H7N3O	CN1CC(=O)NC1=N	InChI=1S/C4H7N3O/c1-7-2-3(8)6-4(7)5/h2H2	Creatinine	NCBITAXON:http://purl.bioontology.org/ontology/NCBITAXON/4932	Saccharomyces cerevisiae
CHEBI:17561	C3H7NO2S	N[C@@H](CS)C(O)=O	InChI=1S/C3H7NO2S/c4-2(1-7)3(5)6/h2	Cysteine	NCBITAXON:http://purl.bioontology.org/ontology/NCBITAXON/4932	Saccharomyces cerevisiae
CHEBI:27689	C10H19O2	CCCCCCCCCC([O-])=O	InChI=1S/C10H20O2/c1-2-3-4-5-6-7-8-9-10(11)12/h2-9H2	Decanoate	NCBITAXON:http://purl.bioontology.org/ontology/NCBITAXON/4932	Saccharomyces cerevisiae
CHEBI:30805	C12H24O2	CCCCCCCCCCCC(O)=O	InChI=1S/C12H24O2/c1-2-3-4-5-6-7-8-9-10-11-12(13)14/h2-11H2	Dodecanate	NCBITAXON:http://purl.bioontology.org/ontology/NCBITAXON/4932	Saccharomyces cerevisiae
CHEBI:29806	C4H2O4	[O-]C(=O)\C=C\C([O-])=O	InChI=1S/C4H4O4/c5-3(6)1-2-4(7)8/h1-2H	Fumarate	NCBITAXON:http://purl.bioontology.org/ontology/NCBITAXON/4932	Saccharomyces cerevisiae
CHEBI:30566	C4H9NO2	NCCCC([O-])=O	InChI=1S/C4H9NO2/c5-3-1-2-4(6)7/h1-3	GABA	NCBITAXON:http://purl.bioontology.org/ontology/NCBITAXON/4932	Saccharomyces cerevisiae
CHEBI:14321	C5H8NO4	[NH3+]C(CCC([O-])=O)C([O-])=O	InChI=1S/C5H9NO4/c6-3(5(9)10)1-2-4(7)8/h3H	Glutamate	NCBITAXON:http://purl.bioontology.org/ontology/NCBITAXON/4932	Saccharomyces cerevisiae
CHEBI:18050	C5H10N2O3	N[C@@H](CCC(N)=O)C(O)=O	InChI=1S/C5H10N2O3/c6-3(5(9)10)1-2-4(7)8/h3H	Glutamine	NCBITAXON:http://purl.bioontology.org/ontology/NCBITAXON/4932	Saccharomyces cerevisiae
CHEBI:16856	C10H17N3O6S	N[C@@H](CCC(=O)N[C@@H](CS)C(=O)NCC(=O)O)C(=O)O	InChI=1S/C10H17N3O6S/c11-5(10(18)19)1-2-7(14)13-6(4-20)9(17)12-3-8(15)16/h5-6	Glutathione	NCBITAXON:http://purl.bioontology.org/ontology/NCBITAXON/4932	Saccharomyces cerevisiae
CHEBI:15428	C2H5NO2	InChI=1S/C2H5NO2/c3-1-2(4)5/h1,3H2,(H,4,5)	InChI=1S/C2H5NO2/c3-1-2(4)5/h1	Glycine	NCBITAXON:http://purl.bioontology.org/ontology/NCBITAXON/4932	Saccharomyces cerevisiae
CHEBI:17120	C6H11O2	CCCCCC([O-])=O	InChI=1S/C6H12O2/c1-2-3-4-5-6(7)8/h2-5H2	Hexanoate	NCBITAXON:http://purl.bioontology.org/ontology/NCBITAXON/4932	Saccharomyces cerevisiae
CHEBI:15971	C6H9N3O2	N[C@@H](Cc1c[nH]cn1)C(O)=O	InChI=1S/C6H9N3O2/c7-5(6(10)11)1-4-2-8-3-9-4/h2-3	Histidine	NCBITAXON:http://purl.bioontology.org/ontology/NCBITAXON/4932	Saccharomyces cerevisiae
CHEBI:16087	C6H5O7	OC(C(CC([O-])=O)C([O-])=O)C([O-])=O	InChI=1S/C6H8O7/c7-3(8)1-2(5(10)11)4(9)6(12)13/h2	Isocitrate	NCBITAXON:http://purl.bioontology.org/ontology/NCBITAXON/4932	Saccharomyces cerevisiae
CHEBI:17191	C6H13NO2	CC[C@H](C)[C@H](N)C(O)=O	InChI=1S/C6H13NO2/c1-3-4(2)5(7)6(8)9/h4-5H	Isoleucine	NCBITAXON:http://purl.bioontology.org/ontology/NCBITAXON/4932	Saccharomyces cerevisiae
CHEBI:17240	C5H4O4	C(C(CC([O-])=O)=C)([O-])=O	InChI=1S/C5H6O4/c1-3(5(8)9)2-4(6)7/h1-2H2	Itaconate	NCBITAXON:http://purl.bioontology.org/ontology/NCBITAXON/4932	Saccharomyces cerevisiae
CHEBI:17482	C7H14N2O4S	N[C@@H](CCSC[C@H](N)C(O)=O)C(O)=O	InChI=1S/C7H14N2O4S/c8-4(6(10)11)1-2-14-3-5(9)7(12)13/h4-5H	L-Cystathionine	NCBITAXON:http://purl.bioontology.org/ontology/NCBITAXON/4932	Saccharomyces cerevisiae
CHEBI:18314	C5H11NO2	CCC[C@H](N)C(O)=O	InChI=1S/C5H11NO2/c1-2-3-4(6)5(7)8/h4H	L-Norvaline	NCBITAXON:http://purl.bioontology.org/ontology/NCBITAXON/4932	Saccharomyces cerevisiae
CHEBI:15729	C5H12N2O2	NCCC[C@H](N)C(O)=O	InChI=1S/C5H12N2O2/c6-3-1-2-4(7)5(8)9/h4H	L-Ornithine	NCBITAXON:http://purl.bioontology.org/ontology/NCBITAXON/4932	Saccharomyces cerevisiae
CHEBI:15603	C6H13NO2	CC(C)C[C@H](N)C(O)=O	InChI=1S/C6H13NO2/c1-4(2)3-5(7)6(8)9/h4-5H	Leucine	NCBITAXON:http://purl.bioontology.org/ontology/NCBITAXON/4932	Saccharomyces cerevisiae
CHEBI:17351	C18H32O2	CCCCC\C=C/C\C=C/CCCCCCCC(O)=O	InChI=1S/C18H32O2/c1-2-3-4-5-6-7-8-9-10-11-12-13-14-15-16-17-18(19)20/h6-7	Linoleate	NCBITAXON:http://purl.bioontology.org/ontology/NCBITAXON/4932	Saccharomyces cerevisiae
CHEBI:18019	C6H14N2O2	NCCCC[C@H](N)C(O)=O	InChI=1S/C6H14N2O2/c7-4-2-1-3-5(8)6(9)10/h5H	Lysine	NCBITAXON:http://purl.bioontology.org/ontology/NCBITAXON/4932	Saccharomyces cerevisiae
CHEBI:15792	C3H2O4	[O-]C(=O)CC([O-])=O	InChI=1S/C3H4O4/c4-2(5)1-3(6)7/h1H2	Malonate	NCBITAXON:http://purl.bioontology.org/ontology/NCBITAXON/4932	Saccharomyces cerevisiae
CHEBI:16643	C5H11NO2S	CSCC[C@H](N)C(O)=O	InChI=1S/C5H11NO2S/c1-9-3-2-4(6)5(7)8/h4H	Methionine	NCBITAXON:http://purl.bioontology.org/ontology/NCBITAXON/4932	Saccharomyces cerevisiae
CHEBI:28875	C14H28O2	CCCCCCCCCCCCCC(O)=O	InChI=1S/C14H28O2/c1-2-3-4-5-6-7-8-9-10-11-12-13-14(15)16/h2-13H2	Myristate	NCBITAXON:http://purl.bioontology.org/ontology/NCBITAXON/4932	Saccharomyces cerevisiae
CHEBI:32370	C14H25O2	CCCC\C=C/CCCCCCCC([O-])=O	InChI=1S/C14H26O2/c1-2-3-4-5-6-7-8-9-10-11-12-13-14(15)16/h5-6H	Myristoleate	NCBITAXON:http://purl.bioontology.org/ontology/NCBITAXON/4932	Saccharomyces cerevisiae
CHEBI:44337	C7H9NO5	C(C([O-])=O)C[C@@H](C([O-])=O)NC(=O)C	InChI=1S/C7H11NO5/c1-4(9)8-5(7(12)13)2-3-6(10)11/h5H	N-Acetyl-glutamate	NCBITAXON:http://purl.bioontology.org/ontology/NCBITAXON/4932	Saccharomyces cerevisiae
CHEBI:18009	C21H29N7O17P3	NC(=O)c1ccc[n+](c1)[C@@H]1O[C@H](COP(O)(=O)OP(O)(=O)OC[C@H]2O[C@H]([C@H](OP(O)(O)=O)[C@@H]2O)n2cnc3c(N)ncnc23)[C@@H](O)[C@H]1O	InChI=1S/C21H28N7O17P3/c22-17-12-19(25-7-24-17)28(8-26-12)21-16(44-46(33	NADP/NADPH	NCBITAXON:http://purl.bioontology.org/ontology/NCBITAXON/4932	Saccharomyces cerevisiae
CHEBI:32544	C6H4NO2	[O-]C(=O)c1cccnc1	InChI=1S/C6H5NO2/c8-6(9)5-2-1-3-7-4-5/h1-4H	Nicotinate	NCBITAXON:http://purl.bioontology.org/ontology/NCBITAXON/4932	Saccharomyces cerevisiae
CHEBI:25646	C8H15O2	C(CCCCCC)C(=O)[O-]	InChI=1S/C8H16O2/c1-2-3-4-5-6-7-8(9)10/h2-7H2	Octanoate	NCBITAXON:http://purl.bioontology.org/ontology/NCBITAXON/4932	Saccharomyces cerevisiae
CHEBI:16196	C18H34O2	CCCCCCCC\C=C/CCCCCCCC(O)=O	InChI=1S/C18H34O2/c1-2-3-4-5-6-7-8-9-10-11-12-13-14-15-16-17-18(19)20/h9-10H	Oleiate	NCBITAXON:http://purl.bioontology.org/ontology/NCBITAXON/4932	Saccharomyces cerevisiae
CHEBI:16995	C2H2O4	OC(=O)C(O)=O	InChI=1S/C2H2O4/c3-1(4)2(5)6/h(H	Oxalate	NCBITAXON:http://purl.bioontology.org/ontology/NCBITAXON/4932	Saccharomyces cerevisiae
CHEBI:7896	C16H31O2	CCCCCCCCCCCCCCCC([O-])=O	InChI=1S/C16H32O2/c1-2-3-4-5-6-7-8-9-10-11-12-13-14-15-16(17)18/h2-15H2	Palmitate	NCBITAXON:http://purl.bioontology.org/ontology/NCBITAXON/4932	Saccharomyces cerevisiae
CHEBI:28716	C16H30O2	C(CCCCCCC/C=C\CCCCCC)(=O)O	InChI=1S/C16H30O2/c1-2-3-4-5-6-7-8-9-10-11-12-13-14-15-16(17)18/h7-8H	Palmitoleate	NCBITAXON:http://purl.bioontology.org/ontology/NCBITAXON/4932	Saccharomyces cerevisiae
CHEBI:42504	C15H30O2	CCCCCCCCCCCCCCC(O)=O	InChI=1S/C15H30O2/c1-2-3-4-5-6-7-8-9-10-11-12-13-14-15(16)17/h2-14H2	Pentadecanoate	NCBITAXON:http://purl.bioontology.org/ontology/NCBITAXON/4932	Saccharomyces cerevisiae
CHEBI:17295	C9H11NO2	N[C@@H](Cc1ccccc1)C(O)=O	InChI=1S/C9H11NO2/c10-8(9(11)12)6-7-4-2-1-3-5-7/h1-5	Phenylalanine	NCBITAXON:http://purl.bioontology.org/ontology/NCBITAXON/4932	Saccharomyces cerevisiae
CHEBI:17203	C5H9NO2	OC(=O)[C@@H]1CCCN1	InChI=1S/C5H9NO2/c7-5(8)4-2-1-3-6-4/h4	Proline	NCBITAXON:http://purl.bioontology.org/ontology/NCBITAXON/4932	Saccharomyces cerevisiae
CHEBI:18183	C5H7NO3	OC(=O)[C@@H]1CCC(=O)N1	InChI=1S/C5H7NO3/c7-4-2-1-3(6-4)5(8)9/h3H	Pyroglutamate	NCBITAXON:http://purl.bioontology.org/ontology/NCBITAXON/4932	Saccharomyces cerevisiae
CHEBI:15361	C3H3O3	CC(=O)C([O-])=O	InChI=1S/C3H4O3/c1-2(4)3(5)6/h1H3	Pyruvate	NCBITAXON:http://purl.bioontology.org/ontology/NCBITAXON/4932	Saccharomyces cerevisiae
CHEBI:29751	C7H11O6	O[C@@H]1C[C@@](O)(C[C@@H](O)[C@H]1O)C([O-])=O	InChI=1S/C7H12O6/c8-3-1-7(13	Quinate	NCBITAXON:http://purl.bioontology.org/ontology/NCBITAXON/4932	Saccharomyces cerevisiae
CHEBI:17115	C3H7NO3	N[C@@H](CO)C(O)=O	InChI=1S/C3H7NO3/c4-2(1-5)3(6)7/h2	Serine	NCBITAXON:http://purl.bioontology.org/ontology/NCBITAXON/4932	Saccharomyces cerevisiae
CHEBI:28842	C18H36O2	C(CCCCCCCCCC)CCCCCCC(=O)O	InChI=1S/C18H36O2/c1-2-3-4-5-6-7-8-9-10-11-12-13-14-15-16-17-18(19)20/h2-17H2	Stearate	NCBITAXON:http://purl.bioontology.org/ontology/NCBITAXON/4932	Saccharomyces cerevisiae
CHEBI:30031	C4H4O4	[O-]C(=O)CCC([O-])=O	InChI=1S/C4H6O4/c5-3(6)1-2-4(7)8/h1-2H2	Succinate	NCBITAXON:http://purl.bioontology.org/ontology/NCBITAXON/4932	Saccharomyces cerevisiae
CHEBI:16857	C4H9NO3	C[C@@H](O)[C@H](N)C(O)=O	InChI=1S/C4H9NO3/c1-2(6)3(5)4(7)8/h2-3	Threonine	NCBITAXON:http://purl.bioontology.org/ontology/NCBITAXON/4932	Saccharomyces cerevisiae
CHEBI:18095	C5H9NO3	O[C@H]1CN[C@@H](C1)C(O)=O	InChI=1S/C5H9NO3/c7-3-1-4(5(8)9)6-2-3/h3-4	trans-4-Hydroxyproline	NCBITAXON:http://purl.bioontology.org/ontology/NCBITAXON/4932	Saccharomyces cerevisiae
CHEBI:30828	C18H33O2	CCCCCC\C=C\CCCCCCCCCC([O-])=O	InChI=1S/C18H34O2/c1-2-3-4-5-6-7-8-9-10-11-12-13-14-15-16-17-18(19)20/h7-8H	trans-Vaccenate	NCBITAXON:http://purl.bioontology.org/ontology/NCBITAXON/4932	Saccharomyces cerevisiae
CHEBI:16828	C11H12N2O2	N[C@@H](Cc1c[nH]c2ccccc12)C(O)=O	InChI=1S/C11H12N2O2/c12-9(11(14)15)5-7-6-13-10-4-2-1-3-8(7)10/h1-4	Tryptophan	NCBITAXON:http://purl.bioontology.org/ontology/NCBITAXON/4932	Saccharomyces cerevisiae
CHEBI:17895	C9H11NO3	N[C@@H](Cc1ccc(O)cc1)C(O)=O	InChI=1S/C9H11NO3/c10-8(9(12)13)5-6-1-3-7(11)4-2-6/h1-4	Tyrosine	NCBITAXON:http://purl.bioontology.org/ontology/NCBITAXON/4932	Saccharomyces cerevisiae
CHEBI:16414	C5H11NO2	CC(C)[C@H](N)C(O)=O	InChI=1S/C5H11NO2/c1-3(2)4(6)5(7)8/h3-4H	Valine	NCBITAXON:http://purl.bioontology.org/ontology/NCBITAXON/4932	Saccharomyces cerevisiae
PubChem:554145	C17H34O2	CC(C)CCC(C)CCCCCCCCC(=O)OC	InChI=1S/C17H34O2/c1-15(2)13-14-16(3)11-9-7-5-6-8-10-12-17(18)19-4/h15-16H,5-14H2,1-4H3	10,13-dimethyltetradecanoate	NCBITAXON:http://purl.bioontology.org/ontology/NCBITAXON/4932	Saccharomyces cerevisiae
CHEBI:32354	C6H6O4S	C1=CC(=CC=C1O)S(=O)(=O)O	InChI=1S/C6H6O4S/c7-5-1-3-6(4-2-5)11(8,9)10/h1-4,7H,(H,8,9,10)	4 Hydroxybenzene sulphonate	NCBITAXON:http://purl.bioontology.org/ontology/NCBITAXON/4932	Saccharomyces cerevisiae
CHEBI:17836	C7H6NO2	Nc1ccc(cc1)C([O-])=O	InChI=1S/C7H7NO2/c8-6-3-1-5(2-4-6)7(9)10/h1-4H,8H2,(H,9,10)/p-1	4-Aminobenzoate	NCBITAXON:http://purl.bioontology.org/ontology/NCBITAXON/4932	Saccharomyces cerevisiae
CHEBI:30827	C18H33O2	CCCCCC\C=C/CCCCCCCCCC([O-])=O	InChI=1S/C18H34O2/c1-2-3-4-5-6-7-8-9-10-11-12-13-14-15-16-17-18(19)20/h7-8H,2-6,9-17H2,1H3,(H,19,20)/p-1/b8-7-	cis-Vaccenate	NCBITAXON:http://purl.bioontology.org/ontology/NCBITAXON/4932	Saccharomyces cerevisiae
CHEBI:24996	C3H5O3	CC(O)C([O-])=O	InChI=1S/C3H6O3/c1-2(4)3(5)6/h2,4H,1H3,(H,5,6)/p-1	Lactate	NCBITAXON:http://purl.bioontology.org/ontology/NCBITAXON/4932	Saccharomyces cerevisiae
CHEBI:6650	C4H6O5	OC(CC(O)=O)C(O)=O	InChI=1S/C4H6O5/c5-2(4(8)9)1-3(6)7/h2,5H,1H2,(H,6,7)(H,8,9)	Malate	NCBITAXON:http://purl.bioontology.org/ontology/NCBITAXON/4932	Saccharomyces cerevisiae
CHEBI:17154	C6H6N2O	NC(=O)c1cccnc1	InChI=1S/C6H6N2O/c7-6(9)5-2-1-3-8-4-5/h1-4H,(H2,7,9)	Nicotinamide	NCBITAXON:http://purl.bioontology.org/ontology/NCBITAXON/4932	Saccharomyces cerevisiae
CHEBI:17981	C5H9NO4	CC(=O)OC[C@H](N)C(O)=O	InChI=1S/C5H9NO4/c1-3(7)10-2-4(6)5(8)9/h4H,2,6H2,1H3,(H,8,9)/t4-/m0/s1	O-Acetylserine	NCBITAXON:http://purl.bioontology.org/ontology/NCBITAXON/4932	Saccharomyces cerevisiae
CHEBI:32372	C16H29O2	CCCCCC\C=C/CCCCCCCC([O-])=O	InChI=1S/C16H30O2/c1-2-3-4-5-6-7-8-9-10-11-12-13-14-15-16(17)18/h7-8H,2-6,9-15H2,1H3,(H,17,18)/p-1/b8-7-	Palmitolaidate	NCBITAXON:http://purl.bioontology.org/ontology/NCBITAXON/4932	Saccharomyces cerevisiae
CHEBI:28856	C8H7O2	Cc1ccc(cc1)C([O-])=O	InChI=1S/C8H8O2/c1-6-2-4-7(5-3-6)8(9)10/h2-5H,1H3,(H,9,10)/p-1	para-Toluate	NCBITAXON:http://purl.bioontology.org/ontology/NCBITAXON/4932	Saccharomyces cerevisiae
CHEBI:15414	C15H23N6O5S	C[S+](CC[C@H](N)C(O)=O)C[C@H]1O[C@H]([C@H](O)[C@@H]1O)n1cnc2c(N)ncnc12	InChI=1S/C15H22N6O5S/c1-27(3-2-7(16)15(24)25)4-8-10(22)11(23)14(26-8)21-6-20-9-12(17)18-5-19-13(9)21/h5-8,10-11,14,22-23H,2-4,16H2,1H3,(H2-,17,18,19,24,25)/p+1/t7-,8+,10+,11+,14+,27?/m0/s1	S-Adenosylmethionine	NCBITAXON:http://purl.bioontology.org/ontology/NCBITAXON/4932	Saccharomyces cerevisiae
CHEBI:89188	C14H22O	OC1=CC=C(C(C)(C)C)C=C1C(C)(C)C	InChI=1S/C14H22O/c1-13(2,3)10-7-8-12(15)11(9-10)14(4,5)6/h7-9,15H,1-6H3	2,4-Di-tert-butylphenol	NCBITAXON:http://purl.bioontology.org/ontology/NCBITAXON/4932	Saccharomyces cerevisiae
CHEBI:17084	C5H8O5	OC(CCC(O)=O)C(O)=O	InChI=1S/C5H8O5/c6-3(5(9)10)1-2-4(7)8/h3,6H,1-2H2,(H,7,8)(H,9,10)	2-Hydroxyglutaramate MCF1	NCBITAXON:http://purl.bioontology.org/ontology/NCBITAXON/4932	Saccharomyces cerevisiae
CHEBI:17084	C5H8O5	OC(CCC(O)=O)C(O)=O	InChI=1S/C5H8O5/c6-3(5(9)10)1-2-4(7)8/h3,6H,1-2H2,(H,7,8)(H,9,10)	2-Hydroxyglutaramate MCF2	NCBITAXON:http://purl.bioontology.org/ontology/NCBITAXON/4932	Saccharomyces cerevisiae
CHEBI:15753	C6H8O5	OC(=O)CCCC(=O)C(O)=O	InChI=1S/C6H8O5/c7-4(6(10)11)2-1-3-5(8)9/h1-3H2,(H,8,9)(H,10,11)	2-Oxoadipate	NCBITAXON:http://purl.bioontology.org/ontology/NCBITAXON/4932	Saccharomyces cerevisiae
CHEBI:30916	C5H5O5	OC(=O)CCC(=O)C([O-])=O	InChI=1S/C5H6O5/c6-3(5(9)10)1-2-4(7)8/h1-2H2,(H,7,8)(H,9,10)/p-1	2-Oxoglutarate	NCBITAXON:http://purl.bioontology.org/ontology/NCBITAXON/4932	Saccharomyces cerevisiae
PubChem:559208	C7H12O5	CC(C(O)OC(=O)C)C(=O)OC	InChI=1S/C7H12O5/c1-4(6(9)11-3)7(10)12-5(2)8/h4,7,10H,1-3H3	3-Acetoxy-3-Hydroxy-2-methylpropionate	NCBITAXON:http://purl.bioontology.org/ontology/NCBITAXON/4932	Saccharomyces cerevisiae
CHEBI:17865	C6H9O3	CC(C)CC(=O)C([O-])=O	InChI=1S/C6H10O3/c1-4(2)3-5(7)6(8)9/h4H,3H2,1-2H3,(H,8,9)/p-1	4-Methyl-2-oxopentanoate	NCBITAXON:http://purl.bioontology.org/ontology/NCBITAXON/4932	Saccharomyces cerevisiae
CHEBI:34247	C15H24O	Cc1cc(c(O)c(c1)C(C)(C)C)C(C)(C)C	InChI=1S/C15H24O/c1-10-8-11(14(2,3)4)13(16)12(9-10)15(5,6)7/h8-9,16H,1-7H3	BHT	NCBITAXON:http://purl.bioontology.org/ontology/NCBITAXON/4932	Saccharomyces cerevisiae
CHEBI:30776	C6H12O2	CCCCCC(O)=O	InChI=1S/C6H12O2/c1-2-3-4-5-6(7)8/h2-5H2,1H3,(H,7,8)	Caprinoate	NCBITAXON:http://purl.bioontology.org/ontology/NCBITAXON/4932	Saccharomyces cerevisiae
CHEBI:25646	C8H15O2	C(CCCCCC)C(=O)[O-]	InChI=1S/C8H16O2/c1-2-3-4-5-6-7-8(9)10/h2-7H2,1H3,(H,9,10)/p-1	Caprylate	NCBITAXON:http://purl.bioontology.org/ontology/NCBITAXON/4932	Saccharomyces cerevisiae
CHEBI:64755	C10H14N2O8	[O-]C(=O)C[NH+](CC[NH+](CC([O-])=O)CC([O-])=O)CC([O-])=O	InChI=1S/C10H16N2O8/c13-7(14)3-11(4-8(15)16)1-2-12(5-9(17)18)6-10(19)20/h1-6H2,(H,13,14)(H,15,16)(H,17,18)(H,19,20)/p-2	EDTA	NCBITAXON:http://purl.bioontology.org/ontology/NCBITAXON/4932	Saccharomyces cerevisiae
CHEBI:17859	C5H8O4	OC(=O)CCCC(O)=O	InChI=1S/C5H8O4/c6-4(7)2-1-3-5(8)9/h1-3H2,(H,6,7)(H,8,9)	Glutarate	NCBITAXON:http://purl.bioontology.org/ontology/NCBITAXON/4932	Saccharomyces cerevisiae
CHEBI:36655	C2HO3	[H]C(=O)C([O-])=O	InChI=1S/C2H2O3/c3-1-2(4)5/h1H,(H,4,5)/p-1	Glyoxylate	NCBITAXON:http://purl.bioontology.org/ontology/NCBITAXON/4932	Saccharomyces cerevisiae
CHEBI:17879	C7H5O3	Oc1ccc(cc1)C([O-])=O	InChI=1S/C7H6O3/c8-6-3-1-5(2-4-6)7(9)10/h1-4,8H,(H,9,10)/p-1	Hydroxybenzoate	NCBITAXON:http://purl.bioontology.org/ontology/NCBITAXON/4932	Saccharomyces cerevisiae
CHEBI:6650	C4H6O5	OC(CC(O)=O)C(O)=O	InChI=1S/C4H6O5/c5-2(4(8)9)1-3(6)7/h2,5H,1H2,(H,6,7)(H,8,9)	Malate peak 2	NCBITAXON:http://purl.bioontology.org/ontology/NCBITAXON/4932	Saccharomyces cerevisiae
