# Supplementary material for: Linking genetic, metabolic, and phenotypic diversity among Saccharomyces cerevisiae strains using multi-omics associations
Source: Gigascience. 2019 Jan 31;8(4):giz015. doi: 10.1093/gigascience/giz015 (PMC6446221; doi:10.1093/gigascience/giz015)
Supplement: Supplemental Files [file giz015_supplemental_files.zip › Dataset_S3.xlsx]

## Sheet: CNV-Gene Gain
Strain	Gene Gain
AL1	YCR095W-A,YCR096C,YCR097W,YCR097W-A,YCR098C,YCR099C,YCR100C,YCR101C,YCR102C,YCR102W-A,YCR104W,YCR105W,YCR106W,YCR107W,YCR108C,YHR218W,YHR218W-A,YHR219W,YHR219C-A,YJR161C,YJR162C,YML133C,YML133W-B,YML133W-A,YML132W,YML131W,YML130C,YML129C,YML128C,YML127W,YML126C,YNL339C,YNL339W-B,YNL339W-A,YNL338W,YNL337W,YNL336W,YNL335W,YNL334C,YNL333W,YNL332W,YNL331C,YNL330C,YPL283C,YPL283W-B,YPL283W-A,YPL282C,Y…
AL3-h	YBL113C,YBL113W-A,YBL112C,YBL111C,YBL109W,YBL108C-A,YBL108W,YBL107W-A,YBL107C,YBL106C,YBL105C,YBL104C,YBL103C,YBL102W,YBL101C,YBL100W-C,YKL225W,YKL224C,YKL223W,YKL222C,YKL221W,YKL220C,YKL219W,YKL218C,YKL217W,YKL216W,YLR159W,YLR159C-A,YLR160C,YLR161W,YLR162W,YLR162W-A,YLR163C,YLR163W-A,YLR164W,YLR165C,YLR166C,YLR167W,YLR168C,YLR169W,YLR170C,YLR171W,YLR172C,YLR173W,YLR174W,YLR175W,YLR176C,YLR177W,Y…
CA1	YCL076W,YCL073C,YCL069W,YGR108W,YGR109C,YGR110W,YKL225W,YKL224C,YKL223W,YKL222C,YKL221W,YKL220C,YML133C,YML133W-B,YML133W-A,YML132W,YML131W,YNL339C,YNL339W-B,YNL339W-A,YNL338W,YNL337W,YNL336W,YOL166W-A,YOL166C,YOL165C,YOL164W-A,YOL164W,YOL163W,YOL162W,YOL161C,YOL160W,YOL159C-A,YOL159C,YOL158C,YOL157C,YOL156W,YOL155W-A,YOL155C,YOR067C,YOR069W,YOR068C,YOR070C,YOR071C,YOR072W,YOR072W-A,YOR072W-B,YOR…
CBS7960	YCL076W,YCL073C,YCL069W,YCL068C,YCL067C,YCL066W,YCL065W,YCL064C,YCL063W,YCL061C,YCL059C,YCL058C,YCL058W-A,YCL057C-A,YCL057W,YCL056C,YCL055W,YGL263W,YGL262W,YGL261C,YGL260W,YGL259W,YGL258W-A,YGL258W,YGL257C,YKL009W,YKL008C,YKL007W,YKL006C-A,YKL006W,YKL005C,YKL004W,YKL003C,YOL166W-A,YOL166C,YOL165C,YOL164W-A,YOL164W,YOL163W,YOL162W,YOL161C,YOL160W,YOL159C-A,YOL159C,YOL158C,YOL157C,YOL156W,YOL155W-A…
CEN.PK113-7D	YBR298C,YBR298C-A,YBR299W,YBR300C,YBR301W,YBR302C,YFL068W,YFL067W,YFL066C,YFL065C,YFL064C,YFL063W,YFL062W,YFL061W,YFL060C,YHR212C,YHR212W-A,YHR213W,YHR213W-A,YHR213W-B,YHR214W,YHR214W-A,YHR214C-D,YHR214C-E,YHR215W,YHR216W,YHR217C,YHR218W,YHR218W-A,YHR219W,YHR219C-A,YIL177C,YIL177W-A,YIL176C,YJL225C,YJL225W-A,YJL223C,YJL222W-B,YJL222W-A,
CLIB215	YCR104W,YCR105W,YCR106W,YCR107W,YCR108C,YGL263W,YGL262W,YGL261C,YGL260W,YGL259W,YGL258W-A,YGL258W,YGL257C,YNL339C,YNL339W-B,YNL339W-A,YNL338W,YNL337W,YNL336W,YNL335W,YNL334C,YNL333W,YNL332W,YNL331C,YNL330C,YNL329C,YNL328C,YNL327W,YNL326C,YNL325C,YNL324W,YNL322C,YNL321W,YNL320W,YNL319W,YNL318C,YNL317W,YNL316C,YNL315C,YNL314W,YNL313C,YNL312W,YNL311C,YNL310C,YNL309W,YNL308C,YNL307C,YNL306W,YNL305C,Y…
CLIB324	YAL062W,YAL061W,YAL060W,YAL059C-A,YAL059W,YAL058W,YAL056C-A,YAL056W,YAL055W,YAL054C,YAL053W,YAL051W,YAL049C,YAL048C,YAL047W-A,YAL047C,YAL046C,YAL045C,YAL044W-A,YAL044C,YAL043C,YAL042C-A,YAL042W,YAL041W,YAL040C,YAL039C,YAL038W,YAL037C-B,YAL037C-A,YAL037W,YAL036C,YAL035W,YAL034C-B,YAL034W-A,YAL034C,YAL033W,YAL032C,YAL031W-A,YAL031C,YAL030W,YAL029C,YAL028W,YAL027W,YAL026C-A,YAL026C,YAL025C,YAL024C,Y…
CLIB382	YHR048W,YHR049W,YHR049C-A,YHR050W,YHR050W-A,YHR051W,YHR052W,YHR052W-A,YHR053C,YHR054C,YHR054W-A,YHR055C,YHR214C-D,YHR214C-E,YHR215W,YHR216W,YHR217C,YHR218W,YHR218W-A,YHR219W,YHR219C-A,YPR196W,YPR197C,YPR198W,YPR199C,YPR200C,YPR201W,YPR202W,YPR203W,YPR204W,YPR204C-A,
DBVPG1373	YCR101C,YCR102C,YCR102W-A,YCR104W,YCR105W,YCR106W,YCR107W,YCR108C,YDL037C,YDL036C,YPL283C,YPL283W-B,YPL283W-A,YPL282C,YPL281C,YPL280W,YPL279C,YPL278C,YPL277C,YPL274W,YPL273W,YPL093W,YPL092W,YPL091W,YPL090C,YPL089C,YPL088W,YPL087W,YPL086C,YPL085W,YPL084W,YPL083C,YPL082C,YPL081W,YPL080C,YPL079W,YPL078C,YPL077C,YPL076W,YPL075W,
DBVPG1788	YAL069W,YAL068W-A,YAL068C,YAL067W-A,YAL067C,YAL066W,YAL065C,YAL064W-B,YAL064C-A,YAL064W,YAL063C-A,YAL063C,YAL062W,YAL061W,YAL060W,YAL059C-A,YAL059W,YAL058W,YAL056C-A,YAL056W,YAL055W,YAL054C,YAL053W,YAL051W,YAL049C,YAL048C,YAL047W-A,YAL047C,YAL046C,YAL045C,YAL044W-A,YAL044C,YAL043C,YAL042C-A,YAL042W,YAL041W,YAL040C,YAL039C,YAL038W,YAL037C-B,YAL037C-A,YAL037W,YAL036C,YAL035W,YAL034C-B,YAL034W-A,YAL…
DBVPG6044	YAL069W,YAL068W-A,YAL068C,YAL067W-A,YAL067C,YAL066W,YAL065C,YAL064W-B,YAL064C-A,YAL064W,YAL063C-A,YAL063C,YAL062W,YAL061W,YAL060W,YAL059C-A,YAL059W,YAL058W,YAL056C-A,YAL056W,YAL055W,YAL054C,YAL053W,YAL051W,YAL049C,YAL048C,YAL047W-A,YAL047C,YAL046C,YAL045C,YAL044W-A,YAL044C,YAL043C,YAL042C-A,YAL042W,YAL041W,YAL040C,YAL039C,YAL038W,YAL037C-B,YAL037C-A,YAL037W,YAL036C,YAL035W,YAL034C-B,YAL034W-A,YAL…
DBVPG6765	YAL069W,YAL068W-A,YAL068C,YAL067W-A,YAL067C,YAL066W,YAL065C,YAL064W-B,YAL064C-A,YAL064W,YAL063C-A,YAL063C,YAL062W,YAL061W,YAL060W,YAL059C-A,YAL059W,YAL058W,YAL056C-A,YAL056W,YAL055W,YAL054C,YAL053W,YAL051W,YAL049C,YAL048C,YAL047W-A,YAL047C,YAL046C,YAL045C,YAL044W-A,YAL044C,YAL043C,YAL042C-A,YAL042W,YAL041W,YAL040C,YAL039C,YAL038W,YAL037C-B,YAL037C-A,YAL037W,YAL036C,YAL035W,YAL034C-B,YAL034W-A,YAL…
EthanolRed	YBR296C-A,YBR297W,YBR298C,YBR298C-A,YBR299W,YBR300C,YBR301W,YBR302C,YCR104W,YCR105W,YCR106W,YCR107W,YCR108C,YGR287C,YGR288W,YGR289C,YGR290W,YGR291C,YGR292W,YGR293C,YGR294W,YGR295C,YJL225C,YJL225W-A,YJL223C,YJL222W-B,YJL222W-A,YJL222W,YJL221C,YJL220W,YJL219W,YJL218W,YJL217W,YJL216C,YJL215C,YJL214W,YJL213W,YJL212C,YJL211C,YJL210W,YJL209W,YNR075W,YNR075C-A,YNR076W,YNR077C,YPR192W,YPR193C,YPR194C,YPR…
GDB135-h	YBL113C,YBL113W-A,YBL112C,YBL111C,YBL109W,YBL108C-A,YBL108W,YBL107W-A,YBL107C,YCL076W,YCL073C,YCL069W,YCL068C,YCL067C,YCL066W,YCL065W,YCL064C,YCL063W,YCL061C,YCL059C,YCL058C,YCL058W-A,YCL057C-A,YCL057W,YCL056C,YCL055W,YCL054W,YCL052C,YCL051W,YCL050C,YCL049C,YCL048W-A,YCL048W,YCL047C,YCL045C,YCL046W,YCL044C,YCL043C,YCL041C,YCL042W,YCL040W,YCL039W,YCL038C,YCL037C,YCL036W,YCL035C,YCL034W,YCL033C,YCL…
GDB325	YBL113C,YBL113W-A,YBL112C,YBL111C,YBL109W,YBL108C-A,YBL108W,YBL107W-A,YBL107C,YBL106C,YBL105C,YBL104C,YCR099C,YCR100C,YCR101C,YCR102C,YCR102W-A,YCR104W,YCR105W,YCR106W,YCR107W,YCR108C,YHR216W,YHR217C,YHR218W,YHR218W-A,YHR219W,YHR219C-A,YIL169C,YIL166C,YIL165C,YIL164C,YIL163C,YIL162W,YIL161W,YIL160C,YIL159W,YIL158W,YIL157C,YIL156W-A,YIL156W-B,YIL156W,YIL155C,YIL154C,YIL153W,YIL152W,YIL151C,YIL150C…
GDB379	YML133C,YML133W-B,YML133W-A,YML132W,YML131W,YML130C,YML129C,YML128C,YML127W,
KKYS2-h	YBL008W-A,YBL008W,YBL007C,YBL006C,YBL006W-A,YBL005W,YEL077C,YEL077W-A,YEL076C-A,YEL076C,YEL075W-A,YEL075C,YEL074W,YEL073C,YEL072W,YIL177C,YIL177W-A,YIL176C,YIL173W,YIL172C,YIL171W-A,YIL169C,YIL166C,YIL165C,YIL164C,YIL163C,YIL162W,YIL161W,YIL160C,YIL159W,YIL158W,YIL157C,YIL156W-A,YIL156W-B,YIL156W,YJL225C,YJL225W-A,YJL223C,YJL222W-B,YJL222W-A,YJL222W,YJL221C,YJL220W,YJL219W,YJL218W,YJL217W,YJL216C…
L.1528	YCL076W,YCL073C,YCL069W,YCL068C,YCL067C,YCL066W,YCL065W,YCL064C,YCL063W,YCL061C,YCL059C,YCL058C,YCL058W-A,YCL057C-A,YHR214C-D,YHR214C-E,YHR215W,YHR216W,YHR217C,YHR218W,YHR218W-A,YHR219W,YHR219C-A,YPL283C,YPL283W-B,YPL283W-A,YPL282C,YPL281C,YPL280W,YPL279C,YPL278C,YPL277C,YPL274W,YPL273W,
LU1250	YOL166W-A,YOL166C,YOL165C,YOL164W-A,YOL164W,YOL163W,YOL162W,YOL161C,YOL160W,YOL159C-A,YOL159C,YOL158C,YOL157C,YOL156W,YOL155W-A,YOL155C,YOL154W,
NCYC110	YBL113C,YBL113W-A,YBL112C,YBL111C,YBL109W,YBL108C-A,YBL108W,YBL107W-A,YBL107C,YBL106C,YBL105C,YHL050C,YHL050W-A,YHL049C,YHL048C-A,YHL048W,YHL047C,YHL046W-A,YHL046C,YHL045W,YHL044W,YHL043W,YHL042W,YHL041W,YHL040C,YHL039W,YHL038C,YHL037C,YHL036W,YHL035C,YHL034W-A,YHL034C,YHL033C,YHL032C,YHL031C,YHL030W-A,YHL030W,YHL029C,YHL028W,YHL027W,YHL026C,YHL025W,YHL024W,YHL023C,YHL022C,YHL021C,YHL020C,YHL019W…
PW5	YAL069W,YAL068W-A,YAL068C,YAL067W-A,YAL067C,YAL066W,YAL065C,YAL064W-B,YAL064C-A,YAL064W,YAL063C-A,YAL063C,YAL062W,YAL061W,YAL060W,YAL059C-A,YAL059W,YAL058W,YAL056C-A,YAL056W,YAL055W,YAL054C,YAL053W,YAL051W,YAL049C,YAL048C,YAL047W-A,YAL047C,YAL046C,YAL045C,YAL044W-A,YAL044C,YAL043C,YAL042C-A,YAL042W,YAL041W,YAL040C,YAL039C,YAL038W,YAL037C-B,YAL037C-A,YAL037W,YAL036C,YAL035W,YAL034C-B,YAL034W-A,YAL…
RM11	YCR098C,YCR099C,YCR100C,YCR101C,YCR102C,YCR102W-A,YCR104W,YCR105W,YCR106W,YCR107W,YCR108C,YHR214C-D,YHR214C-E,YHR215W,YHR216W,YHR217C,YHR218W,YHR218W-A,YHR219W,YHR219C-A,YJR161C,YJR162C,
S288c
SK1
T7	YAL069W,YAL068W-A,YAL068C,YAL067W-A,YAL067C,YAL066W,YAL065C,YAL064W-B,YAL064C-A,YAL064W,YAL063C-A,YAL063C,YAL062W,YAL061W,YAL060W,YAL059C-A,YAL059W,YAL058W,YAL056C-A,YAL056W,YAL055W,YAL054C,YAL053W,YAL051W,YAL049C,YAL048C,YAL047W-A,YAL047C,YAL046C,YAL045C,YAL044W-A,YAL044C,YAL043C,YAL042C-A,YAL042W,YAL041W,YAL040C,YAL039C,YAL038W,YAL037C-B,YAL037C-A,YAL037W,YAL036C,YAL035W,YAL034C-B,YAL034W-A,YAL…
T73	YBR295W,YBR296C,YBR296C-A,YBR297W,YBR298C,YBR298C-A,YBR299W,YBR300C,YBR301W,YBR302C,YDR031W,YDR032C,YDR033W,YDR034C,YDR034C-A,YER185W,YER186C,YER187W,YER188W,YER188C-A,YER189W,YER190W,YER190C-A,YER190C-B,YGL263W,YGL262W,YGL261C,YGL260W,YGL259W,YGL258W-A,YGL258W,YGL257C,YGL256W,YPL283C,YPL283W-B,YPL283W-A,YPL282C,YPL281C,YPL280W,YPL279C,YPL278C,YPL277C,YPL274W,YPL273W,YPL272C,YPL271W,YPL270W,YPL26…
UWOPS03-461.4	YEL077C,YEL077W-A,YEL076C-A,YEL076C,YEL075W-A,YEL075C,YEL074W,YEL073C,YEL072W,YEL071W,YEL070W,YEL069C,YEL068C,YEL067C,YEL066W,YEL065W,YIL177C,YIL177W-A,YIL176C,YIL173W,YIL172C,YIL171W-A,YIL169C,YIL166C,YIL165C,YIL164C,YIL163C,YIL162W,YIL161W,YIL160C,YJL225C,YJL225W-A,YJL223C,YJL222W-B,YJL222W-A,YJL222W,YJL221C,YJL220W,YJL219W,YJL218W,YJL217W,YJL216C,YJL215C,YJL214W,
UWOPS05-217.3	YIR039C,YIR040C,YIR041W,YIR042C,
UWOPS05-227.2	YCR099C,YCR100C,YCR101C,YCR102C,YCR102W-A,YCR104W,YCR105W,YCR106W,YCR107W,YCR108C,YDR458C,YDR459C,YDR460W,YDR461W,YDR461C-A,YDR462W,YDR463W,YDR464W,YDR464C-A,YDR465C,YDR466W,YDR467C,YDR468C,YDR469W,YDR470C,YDR471W,YDR472W,YDR473C,YDR475C,YDR476C,YDR477W,YDR478W,YDR479C,YDR480W,YDR481C,YDR482C,YDR483W,YDR484W,YDR485C,YDR486C,YDR487C,YDR488C,YDR489W,YDR490C,YDR491C,YDR492W,YDR493W,YDR494W,YDR495C,Y…
Y10	YDL248W,YDL247W-A,YDL247W,YDL246C,YDL245C,YDL244W,YDL243C,YDL242W,YEL077C,YEL077W-A,YEL076C-A,YEL076C,YEL075W-A,YEL075C,YEL074W,YEL073C,YEL072W,YEL071W,YEL070W,YEL069C,YEL068C,YEL067C,YEL066W,YEL065W,YEL064C,YEL063C,YEL062W,YEL061C,YMR315W,YMR315W-A,YMR316W,YMR316C-A,YMR316C-B,YMR317W,YMR318C,YMR319C,YMR320W,YMR321C,YMR322C,YMR323W,YMR324C,YMR325W,YMR326C,YNR060W,YNR061C,YNR062C,YNR063W,YNR064C,Y…
Y55	YFL068W,YFL067W,YFL066C,YFL065C,YFL064C,YFL063W,YFL062W,YFL061W,YFL060C,YFL059W,YFL058W,YFL057C,YFL056C,YFL055W,YFL054C,YFL053W,YFL052W,YFL051C,YFL050C,YJL225C,YJL225W-A,YJL223C,YJL222W-B,YJL222W-A,YJL222W,
YJM269	YBL012C,YBL011W,YBL010C,YBL009W,YBL008W-A,YBL008W,YBL007C,YBL006C,YBL006W-A,YBL005W,YDL248W,YDL247W-A,YDL247W,YDL246C,YDL245C,YDL244W,YDL243C,YDL242W,YDL241W,YDL240C-A,YEL077C,YEL077W-A,YEL076C-A,YEL076C,YEL075W-A,YEL075C,YEL074W,YEL073C,YEL072W,YEL071W,YEL070W,YEL069C,YIL177C,YIL177W-A,YIL176C,YIL173W,YIL172C,YIL171W-A,YIL169C,YIL166C,YIL165C,YIL164C,YIL163C,YIL162W,YIL161W,YIL160C,YIL159W,YIL15…
YJM975	YCR098C,YCR099C,YCR100C,YCR101C,YCR102C,YCR102W-A,YCR104W,YCR105W,YCR106W,YCR107W,YCR108C,YFR057W,YKR103W,YKR104W,YKR105C,YKR106W,YPL283C,YPL283W-B,YPL283W-A,YPL282C,YPL281C,YPL280W,YPL279C,YPL278C,YPL277C,YPL274W,YPL273W,YPL272C,
YJM978	YPL110C,YPL109C,YPL108W,YPL107W,YPL106C,YPL105C,YPL104W,YPL103C,YPL102C,YPL101W,YPL100W,YPL099C,YPL098C,YPL097W,YPL096C-A,YPL096W,YPL095C,YPL094C,YPL093W,YPL092W,YPL091W,YPL090C,YPL089C,YPL088W,YPL087W,YPL086C,YPL085W,YPL084W,YPL083C,YPL082C,YPL081W,YPL080C,YPL079W,YPL078C,YPL077C,YPL076W,YPL075W,YPL074W,YPL073C,YPL072W,YPL071C,YPL070W,YPL069C,YPL068C,YPL067C,YPL066W,YPL065W,YPL064C,
YPS128	YGR109C,YGR110W,YGR111W,YGR112W,YGR113W,YGR114C,YGR115C,
YPS606	YGR102C,YGR103W,YGR104C,YGR105W,YGR106C,YGR107W,YGR108W,YGR109C,YGR110W,YGR111W,YGR112W,YGR113W,YGR114C,YGR115C,YGR116W,YGR117C,YGR118W,YIL177C,YIL177W-A,YIL176C,YIL173W,YJL225C,YJL225W-A,YJL223C,YJL222W-B,YJL222W-A,YJL222W,YJL221C,YJL220W,YJL219W,YJL218W,YJL217W,YJL216C,YJL215C,YJL214W,YJL213W,

## Sheet: CNV-Gene Loss
Strain	Gene Loss
AL1	YDR034C-A,YDR034W-B,YDR035W,YDR036C,YDR037W,YDR038C,YDR039C,YDR040C,YDR041W,YDR042C,YDR043C,YDR044W,YDR045C,YDR046C,YDR047W,YDR048C,YDR049W,YDR050C,YGL263W,YGL262W,YGL261C,YGL260W,YGL259W,YGL258W-A,YGL258W,YGL257C,YGL256W,YIL177C,YIL177W-A,YIL176C,YIL173W,YIL172C,YIL171W-A,YOL166W-A,YOL166C,YOL165C,YOL164W-A,YOL164W,YOL163W,YOL162W,YOL161C,YOL160W,YOL159C-A,YOL159C,YOL158C,
AL3-h	YDL248W,YDL247W-A,YDL247W,YDL246C,YDL245C,YDL244W,YDL243C,YDL242W,YDL241W,YDL240C-A,YDL240W,YDL239C,YDL238C,YDL237W,YDL236W,YDL235C,YDL234C,YDL233W,YDL232W,YDL231C,YDL230W,YDL229W,YDL228C,YDL227C,YDL226C,YDL225W,YDL224C,YDL223C,YIR036W-A,YIR037W,YIR038C,YIR039C,YIR040C,YIR041W,YIR042C,YJR154W,YJR155W,YJR156C,YJR157W,YJR158W,YJR159W,YJR160C,YJR161C,YJR162C,YMR316C-B,YMR317W,YMR318C,YMR319C,YMR320W…
CA1	YAR014C,YAR015W,YAR018C,YAR019C,YAR019W-A,YAR020C,YAR023C,YAR027W,YAR028W,YAR029W,YAR030C,YAR031W,YAR033W,YAR035W,YAR035C-A,YAR042W,YAR047C,YAR050W,YAR053W,YAR060C,YAR064W,YAR066W,YAR068W,YAR069C,YAR070C,YAR071W,YAR073W,YAR075W,YDL248W,YDL247W-A,YDL247W,YDL246C,YDL245C,YDL244W,YDL243C,YDL242W,YDL241W,YDL240C-A,YDL240W,YDR038C,YDR039C,YDR040C,YDR041W,YDR042C,YDR341C,YDR342C,YDR343C,YDR344C,YDR345C…
CBS7960	YBR012C,YBR013C,YBR014C,YBR015C,YBR016W,YBR017C,YBR018C,YDR311W,YDR312W,YDR313C,YDR314C,YDR315C,YDR316W,YDR317W,YER134C,YER135C,YER136W,YER137C,YER137W-A,YER138W-A,YER139C,YER140W,YER141W,YFL068W,YFL067W,YFL066C,YFL065C,YFL064C,YFL063W,YFL062W,YFL061W,YFL060C,YFL059W,YFL058W,YFL057C,YFL056C,YGR028W,YGR029W,YGR030C,YGR031W,YGR031C-A,YGR032W,YGR033C,YGR034W,YGR035C,YGR035W-A,YGR036C,YGR037C,YGR038W…
CEN.PK113-7D
CLIB215	YAL069W,YAL068W-A,YAL068C,YAL067W-A,YAL067C,YAL066W,YAL065C,YAL064W-B,YAL064C-A,YAL064W,YAL063C-A,YAL063C,YAL062W,YBR012C,YBR013C,YBR014C,YBR015C,YBR016W,YBR017C,YBR018C,YDR099W,YDR100W,YDR101C,YDR102C,YDR103W,YDR104C,YGR026W,YGR027C,YGR028W,YGR029W,YGR030C,YGR031W,YGR031C-A,YGR032W,YGR033C,YGR034W,YGR035C,YGR035W-A,YGR036C,YGR037C,YGR038W,YGR039W,YGR040W,YGR041W,YGR042W,YGR043C,YGR159C,YGR160W,Y…
CLIB324	YGR028W,YGR029W,YGR030C,YGR031W,YGR031C-A,YGR032W,YGR033C,YGR034W,YGR035C,YGR035W-A,YGR036C,YGR037C,YGR038W,YLR156W,YLR156C-A,YLR157C,YLR157W-D,YLR157W-E,YLR157C-C,YLR158C,YLR159W,YLR159C-A,YLR160C,YLR161W,YLR162W,YLR162W-A,YLR163C,YLR163W-A,YLR164W,YLR165C,YLR166C,YML048W,YML047W-A,YML047C,YML046W,YML043C,YML042W,YML041C,YML038C,
CLIB382	YAR035W,YAR035C-A,YAR042W,YAR047C,YAR050W,YAR053W,YAR060C,YAR064W,YAR066W,YAR068W,YAR069C,YAR070C,YAR071W,YAR073W,YAR075W,YCR102W-A,YCR104W,YCR105W,YCR106W,YCR107W,YCR108C,YDL248W,YDL247W-A,YDL247W,YDL246C,YDL245C,YDL244W,YDL243C,YDL242W,YDL241W,YDL240C-A,YDL240W,YDR035W,YDR036C,YDR037W,YDR038C,YDR039C,YDR040C,YDR041W,YDR042C,YDR043C,YDR044W,YDR211W,YDR212W,YDR213W,YDR316W,YDR317W,YDR318W,YDR319C…
DBVPG1373	YAL069W,YAL068W-A,YAL068C,YAL067W-A,YAL067C,YAL066W,YAL065C,YAL064W-B,YAL064C-A,YAL064W,YAL063C-A,YAL063C,YBL005W,YBR013C,YBR014C,YDL248W,YDL247W-A,YDL247W,YDL246C,YDL245C,YDR097C,YDR098C,YDR099W,YDR100W,YDR101C,YDR208W,YDR209C,YDR210W,YGR039W,YGR109C,YGR161C,YGR161W-C,YGR162W,YGR163W,YGR164W,YGR287C,YGR288W,YGR289C,YGR290W,YGR291C,YGR292W,YGR293C,YGR294W,YGR295C,YGR296W,YGR296C-A,YGR296C-B,YHL01…
DBVPG1788	YDR028C,YDR029W,YDR030C,YDR031W,YDR032C,YDR033W,YDR034C,YDR034C-A,YDR034W-B,YDR035W,YDR036C,YDR037W,YDR038C,YDR039C,YDR040C,YDR041W,YDR042C,YDR043C,YGR017W,YGR018C,YGR019W,YGR020C,YGR021W,YGR022C,YGR023W,YGR024C,YGR025W,YGR026W,YGR027C,YGR028W,YGR029W,YGR030C,YGR031W,YGR031C-A,YGR032W,YGR033C,YGR034W,YGR035C,YGR035W-A,YGR036C,YGR037C,YGR038W,YGR039W,YGR040W,YGR041W,YGR042W,YGR043C,YGR044C,YGR045C…
DBVPG6044	YAR047C,YAR050W,YAR053W,YAR060C,YAR064W,YAR066W,YAR068W,YAR069C,YAR070C,YAR071W,YAR073W,YAR075W,YDR034C,YDR034C-A,YDR034W-B,YDR035W,YDR036C,YDR037W,YDR038C,YDR039C,YDR039C,YDR040C,YDR041W,YDR042C,YDR363W,YDR363W-A,YDR364C,YDR365C,YDR366C,YDR367W,YDR368W,YDR369C,YDR370C,YDR371W,YDR371C-A,YGR024C,YGR025W,YGR026W,YGR027C,YGR028W,YGR029W,YGR030C,YGR031W,YGR031C-A,YGR032W,YGR033C,YGR034W,YGR035C,YGR03…
DBVPG6765	YAR042W,YAR047C,YAR050W,YAR053W,YAR060C,YAR064W,YAR066W,YAR068W,YAR069C,YAR070C,YAR071W,YAR073W,YAR075W,YDL248W,YDL247W-A,YDL247W,YDL246C,YDL245C,YDL244W,YDR211W,YDR212W,YDR213W,YDR214W,YDR215C,YDR313C,YDR314C,YDR315C,YDR316W,YDR317W,YDR318W,YDR319C,YDR364C,YDR365C,YDR366C,YDR367W,YDR368W,YDR369C,YDR370C,YDR371W,YDR371C-A,YDR539W,YDR540C,YDR541C,YDR542W,YDR543C,YDR544C,YDR545W,YDR545C-A,YGR028W,Y…
EthanolRed	YDR034C,YDR034C-A,YDR034W-B,YDR035W,YDR036C,YDR037W,YDR038C,YDR039C,YDR040C,YDR041W,YDR042C,YDR043C,YDR044W,YDR045C,YDR046C,YDR047W,YDR251W,YDR252W,YDR253C,YDR254W,YDR255C,YDR256C,YDR257C,YDR258C,YDR259C,YDR260C,YDR261C,YDR262W,YDR263C,YDR264C,YDR265W,YDR266C,YDR267C,YGL263W,YGL262W,YGL261C,YGL260W,YGL259W,YGL258W-A,YGL258W,YGL257C,YGL256W,YGR024C,YGR025W,YGR026W,YGR027C,YGR028W,YGR029W,YGR030C,Y…
GDB135-h	YAL069W,YAL068W-A,YAL068C,YAL067W-A,YAL067C,YAL066W,YAL065C,YAL064W-B,YAL064C-A,YAL064W,YAL063C-A,YAL063C,YDR261C,
GDB325	YDL248W,YDL247W-A,YDL247W,YDL246C,YDL245C,YDL244W,YDL243C,YDL242W,YDL241W,YDL240C-A,YDL240W,YDL239C,YDL238C,YDL237W,YDL236W,YDL235C,YDL234C,YDL233W,YDL232W,YDL231C,YDR034C,YDR034C-A,YDR034W-B,YDR035W,YDR036C,YDR037W,YDR038C,YDR039C,YDR040C,YDR041W,YDR042C,YDR043C,YDR044W,YDR045C,YDR046C,YDR047W,YDR048C,YDR049W,YGR025W,YGR026W,YGR027C,YGR028W,YGR029W,YGR030C,YGR031W,YGR031C-A,YGR032W,YGR033C,YGR03…
GDB379	YDL248W,YDL247W-A,YDL247W,YDL246C,YDL245C,YDL244W,YDL243C,YDL242W,YDR034C-A,YDR034W-B,YDR035W,YDR036C,YDR037W,YDR038C,YDR039C,YDR040C,YDR041W,YDR042C,YDR043C,YDR044W,YDR045C,YDR046C,YDR047W,YER133W-A,YER134C,YER135C,YER136W,YER137C,YER137W-A,YER138W-A,YER139C,YER140W,YER141W,
KKYS2-h	YDR034C-A,YDR034W-B,YDR035W,YDR036C,YDR037W,YDR038C,YDR039C,YDR040C,YHL050C,YHL050W-A,YHL049C,YHL048C-A,YHL048W,YHL047C,YHL046W-A,YHL046C,YHL045W,YHL044W,YHL043W,YHL042W,YHR208W,YHR209W,YHR210C,YHR211W,YHR212C,YHR212W-A,YHR213W,YHR213W-A,YHR213W-B,YHR214W,YHR214W-A,YHR214C-D,YHR214C-E,YHR215W,YHR216W,YHR217C,YHR218W,YHR218W-A,YHR219W,YHR219C-A,YKR100C,YKR101W,YKR102W,YKR103W,YKR104W,YKR105C,YKR10…
L.1528	YDL248W,YDL247W-A,YDL247W,YDL246C,YDL245C,YDR034C,YDR034C-A,YDR034W-B,YDR035W,YDR036C,YDR037W,YDR038C,YDR039C,YDR040C,YDR311W,YDR312W,YDR313C,YDR314C,YDR315C,YDR316W,YDR317W,YDR318W,YDR319C,YDR320C,YDR320C-A,YDR320W-B,YDR321W,YDR322W,YDR322C-A,YDR364C,YDR365C,YDR366C,YDR367W,YDR368W,YDR369C,YGR028W,YGR029W,YGR030C,YGR031W,YGR031C-A,YGR032W,YGR033C,YGR034W,YGR035C,YGR035W-A,YGR036C,YGR037C,YGR038W…
LU1250	YLR438W,YLR438C-A,YLR439W,YLR440C,YLR441C,YLR442C,YLR443W,YLR444C,YLR445W,YLR446W,YLR447C,YLR448W,YLR449W,YLR450W,YLR451W,YLR452C,YLR453C,YLR454W,YLR455W,YLR456W,YLR457C,YLR458W,YLR459W,YLR460C,YLR461W,YLR462W,YLR463C,YLR464W,YLR465C,YLR466W,YLR466C-A,YLR466C-B,YLR467W,YLR467C-A,YOR378W,YOR379C,YOR380W,YOR381W,YOR381W-A,YOR382W,YOR383C,YOR384W,YOR385W,YOR386W,YOR387C,YOR388C,YOR389W,YOR390W,YOR39…
NCYC110	YCR107W,YCR108C,YDR034C,YDR034C-A,YDR034W-B,YDR035W,YDR036C,YDR037W,YDR038C,YDR039C,YDR040C,YDR041W,YDR042C,YDR043C,YDR044W,YDR045C,YDR046C,YDR251W,YDR252W,YDR253C,YDR254W,YDR255C,YDR256C,YDR257C,YDR258C,YDR259C,YDR260C,YDR261C,YDR262W,YDR263C,YDR264C,YDR265W,YDR266C,YGR283C,YGR284C,YGR285C,YGR286C,YGR287C,YGR288W,YGR289C,YGR290W,YGR291C,YGR292W,YGR293C,YGR294W,YGR295C,YGR296W,YGR296C-A,YGR296C-B…
PW5	YDR028C,YDR029W,YDR030C,YDR031W,YDR032C,YDR033W,YDR034C,YDR034C-A,YDR034W-B,YDR035W,YDR036C,YDR037W,YDR038C,YDR039C,YDR040C,YER135C,YER136W,YER137C,YER137W-A,YER138W-A,YER139C,YER140W,YER141W,YER142C,YER143W,YER144C,YER145C,YER145C-A,YER146W,YER147C,YER147C-A,YER148W,YER148W-A,YER149C,YER150W,YER151C,YER152C,YER152W-A,YER153C,YER154W,YER155C,YER156C,YER157W,YER158C,YER158W-A,YER159C,YGR001C,YGR00…
RM11	YBL008W,YBL007C,YBL006C,YBL006W-A,YBL005W,YBL004W,YBL003C,YBL002W,YBL001C,YBR001C,YBR002C,YBR003W,YBR004C,YBR005W,YBR006W,YBR007C,YBR008C,YBR009C,YBR010W,YBR011C,YBR012C,YBR013C,YBR014C,YBR015C,YBR016W,YBR017C,YBR018C,YDR038C,YDR039C,YDR040C,YDR041W,YDR042C,YDR043C,YDR044W,YDR045C,YDR046C,YDR365C,YDR366C,YDR367W,YDR368W,YDR369C,YDR370C,YDR371W,YDR371C-A,YDR372C,YDR373W,YDR374C,YDR374W-A,YDR375C,Y…
S288c
SK1	YAL069W,YAL068W-A,YAL068C,YAL067W-A,YAL067C,YAL066W,YAL065C,YAL064W-B,YAL064C-A,YAL064W,YAL063C-A,YAL063C,YAL062W,YAL061W,YAL060W,YAL059C-A,YAL059W,YAL058W,YAL056C-A,YAL056W,YAL055W,YAL054C,YAL053W,YAL051W,YAL049C,YBL113C,YBL113W-A,YBL112C,YBL111C,YBL109W,YBL108C-A,YBL108W,YBL107W-A,YBL107C,YBL106C,YBL105C,YBL104C,YBL103C,YBL102W,YBL101C,YBL100W-C,YBL100C,YBL099W,YBL098W,YBL097W,YBL096C,YBL095W,Y…
T7	YAR050W,YAR053W,YAR060C,YAR064W,YAR066W,YAR068W,YAR069C,YAR070C,YAR071W,YAR073W,YAR075W,YBR012C,YBR013C,YBR014C,YBR015C,YDR038C,YDR039C,YDR040C,YDR041W,YDR042C,YDR043C,YDR096W,YDR097C,YDR098C,YDR099W,YDR100W,YDR101C,YDR206W,YDR207C,YDR208W,YDR209C,YDR210W,YDR211W,YDR212W,YDR213W,YDR260C,YDR261C,YDR262W,YDR313C,YDR314C,YDR315C,YDR316W,YDR317W,YDR318W,YDR319C,YDR320C,YDR363W-A,YDR364C,YDR365C,YDR36…
T73	YFL068W,YFL067W,YFL066C,YFL065C,YFL064C,YFL063W,YFL062W,YFL061W,YFL060C,YFL059W,YFL058W,YFL057C,YFL056C,YFL055W,YFL054C,YFL053W,YFL052W,YFL051C,YFL050C,
UWOPS03-461.4	YDR037W,YDR038C,YDR039C,YDR040C,YDR041W,YDR042C,YJR153W,YJR154W,YJR155W,YJR156C,YJR157W,YJR158W,YJR159W,YJR160C,YJR161C,YJR162C,YKR102W,YKR103W,YKR104W,YKR105C,YKR106W,YML133C,YML133W-B,YML133W-A,YML132W,YML131W,YML130C,YML129C,YML041C,YML038C,YML037C,YML036W,YML035C,YML034C-A,YML034W,YNL339C,YNL339W-B,YNL339W-A,YNL338W,YNL337W,YNL336W,YNL335W,YNL334C,YNL333W,YNL332W,YNL288W,YNL287W,YNL286W,YNL28…
UWOPS05-217.3	YDR034C,YDR034C-A,YDR034W-B,YDR035W,YDR036C,YDR037W,YDR038C,YDR039C,YDR040C,YDR041W,
UWOPS05-227.2	YAL069W,YAL068W-A,YAL068C,YAL067W-A,YAL067C,YAL066W,YAL065C,YAL064W-B,YAL064C-A,YAL064W,YAL063C-A,YAL063C,YAL062W,YAL061W,YAL060W,YAL059C-A,YAL059W,YAL058W,YAL056C-A,YAL056W,YAL055W,YAL054C,YAL053W,YDL248W,YDL247W-A,YDL247W,YDL246C,YDL245C,YDL244W,YDL243C,YDL242W,YDL241W,YDL240C-A,YDL240W,YDR034C-A,YDR034W-B,YDR035W,YDR036C,YDR037W,YDR038C,YDR039C,YDR040C,YDR206W,YDR207C,YDR208W,YDR209C,YDR210W,Y…
Y10
Y55	YDL248W,YDL247W-A,YDL247W,YDL246C,YDL245C,YDL244W,YDL243C,YDR033W,YDR034C,YDR034C-A,YDR034W-B,YDR035W,YDR036C,YDR037W,YDR038C,YDR039C,YDR040C,YDR041W,YDR042C,YDR043C,YDR260C,YDR261C,YDR262W,YDR263C,YDR359C,YDR360W,YDR361C,YDR362C,YDR363W,YDR363W-A,YDR364C,YDR365C,YGR019W,YGR020C,YGR021W,YGR022C,YGR023W,YGR024C,YGR025W,YGR026W,YGR027C,YGR028W,YGR029W,YGR030C,YGR031W,YGR031C-A,YGR032W,YGR033C,YGR03…
YJM269	YHR204W,YHR205W,YHR206W,YHR207C,YHR208W,YHR209W,YHR210C,YHR211W,YHR212C,YHR212W-A,YHR213W,YHR213W-A,YHR213W-B,YHR214W,YHR214W-A,YHR214C-D,YHR214C-E,YHR215W,YHR216W,YHR217C,YHR218W,YHR218W-A,YHR219W,YHR219C-A,YOL166W-A,YOL166C,YOL165C,YOL164W-A,YOL164W,YOL163W,YOL162W,YOL161C,YOL160W,YOL159C-A,YOL159C,YOL158C,YOL157C,YOL156W,YOL155W-A,YOL155C,YOL154W,YOL152W,YOL151W,YOL150C,YOL149W,YOL148C,YOL147C…
YJM975	YAL069W,YAL068W-A,YAL068C,YAL067W-A,YAL067C,YAL066W,YAL065C,YAL064W-B,YAL064C-A,YAL064W,YAL063C-A,YAL063C,YBL004W,YBL003C,YBL002W,YDL248W,YDL247W-A,YDL247W,YDL246C,YDL245C,YDR034C-A,YDR034W-B,YDR035W,YDR036C,YDR037W,YDR038C,YDR039C,YDR040C,YDR041W,YDR042C,YDR043C,YDR044W,YEL077C,YEL077W-A,YEL076C-A,YEL076C,YEL075W-A,YEL075C,YEL074W,YEL073C,YEL072W,YEL071W,YEL070W,YEL069C,YEL068C,YEL067C,YEL066W,Y…
YJM978	YAL069W,YAL068W-A,YAL068C,YAL067W-A,YAL067C,YAL066W,YAL065C,YAL064W-B,YAL064C-A,YAL064W,YAL063C-A,YAL063C,YAL062W,YAL061W,YAL060W,YAL059C-A,YAL059W,YAL058W,YAL056C-A,YAL056W,YAL055W,YAL054C,YAL053W,YAL051W,YAL049C,YAL048C,YAL047W-A,YAL047C,YAL046C,YAL045C,YAL044W-A,YAL044C,YAL043C,YAL042C-A,YAL042W,YAL041W,YAL040C,YAL039C,YAL038W,YAL037C-B,YAL037C-A,YAL037W,YAL036C,YAL035W,YAL034C-B,YAL034W-A,YAL…
YPS128	YBR006W,YBR007C,YBR008C,YBR009C,YBR010W,YBR011C,YBR012C,YBR013C,YDL248W,YDL247W-A,YDL247W,YDL246C,YDL245C,YDL244W,YDL243C,YDL242W,YDR363W,YDR363W-A,YDR364C,YDR365C,YDR366C,YDR367W,YDR368W,YDR369C,YDR370C,YHR206W,YHR207C,YHR208W,YHR209W,YHR210C,YHR211W,YHR212C,YHR212W-A,YHR213W,YHR213W-A,YHR213W-B,YHR214W,YHR214W-A,YHR214C-D,YHR214C-E,YHR215W,YHR216W,YHR217C,YHR218W,YHR218W-A,YHR219W,YHR219C-A,YKR…
YPS606	YBR007C,YBR008C,YBR009C,YBR010W,YBR011C,YBR012C,YBR013C,YBR014C,YDL248W,YDL247W-A,YDL247W,YDL246C,YDL245C,YDL244W,YDL243C,YDR211W,YDR212W,YDR261C,YDR262W,YDR263C,YDR264C,YGR026W,YGR027C,YGR028W,YGR029W,YGR030C,YGR031W,YGR031C-A,YGR032W,YGR033C,YGR034W,YGR035C,YGR035W-A,YGR036C,YGR037C,YGR038W,YGR039W,YGR040W,YGR041W,YGR042W,YGR043C,YGR044C,YGR045C,YGR046W,YGR047C,YHR207C,YHR208W,YHR209W,YHR210C,Y…

## Sheet: CNV-Gene Del
Strain	Gene Del
AL1
AL3-h	YLR154W-B,YLR154W-C,YLR154W-E,YLR154W-F,YLR154C-G,YLR154C-H,YLR155C,YLR156W,YLR156C-A,YLR157C,YLR157W-D,YLR157W-E,YLR157C-C,YLR158C,Q0010,Q0017,Q0032,Q0050,Q0055,Q0060,Q0065,Q0070,Q0045,Q0075,Q0080,Q0085,Q0092,Q0110,Q0115,Q0120,Q0105,Q0130,Q0140,Q0142,Q0143,Q0144,Q0160,Q0182,Q0250,Q0255,Q0275,Q0297,
CA1	YCR106W,YCR107W,YCR108C,YLR154W-A,YLR154W-B,YLR154W-C,YLR154W-E,YLR154W-F,YLR154C-G,YLR154C-H,YLR155C,YLR156W,YLR156C-A,YLR157C,YLR157W-D,YLR157W-E,YLR157C-C,YLR158C,Q0010,Q0017,Q0032,Q0050,Q0055,Q0060,Q0065,Q0070,Q0045,Q0075,Q0080,Q0085,Q0092,Q0110,Q0115,Q0120,Q0105,Q0130,Q0140,Q0142,Q0143,Q0144,Q0160,Q0182,Q0250,Q0255,Q0275,Q0297,
CBS7960	YLR155C,YLR156W,YLR156C-A,YLR157C,YLR157W-D,YLR157W-E,YLR157C-C,YLR158C,YLR159W,YLR159C-A,YLR160C,
CEN.PK113-7D	YAL069W,YAL068W-A,YAL068C,YAL067W-A,YAL067C,YAL066W,YAL065C,YAL064W-B,YAL064C-A,YAL064W,YAL063C-A,YAL063C,YAL062W,YAL061W,YDR037W,YDR038C,YDR039C,YDR040C,YHL050C,YHL050W-A,YHL049C,YHL048C-A,YHL048W,YHL047C,YHL046W-A,
CLIB215	YDL248W,YDL247W-A,YDL247W,YDL246C,YDL245C,YOL166W-A,YOL166C,YOL165C,YOL164W-A,YOL164W,YOL163W,YOL162W,YOL161C,YOL160W,YOL159C-A,Q0010,Q0017,Q0032,Q0050,Q0055,Q0060,Q0065,Q0070,Q0045,Q0075,Q0080,Q0085,Q0092,Q0110,Q0115,Q0120,Q0105,Q0130,Q0140,Q0142,Q0143,Q0144,Q0160,Q0182,Q0250,Q0255,Q0275,Q0297,
CLIB324	YHR048W,YHR049W,YHR049C-A,YHR050W,YHR050W-A,YHR051W,YHR052W,YHR052W-A,YHR053C,YHR054C,YHR054W-A,YHR055C,YHR056C,YLR153C,YLR154C,YLR154W-A,YLR154W-B,YLR154W-C,YLR154W-E,YLR154W-F,YLR154C-G,YLR154C-H,YLR155C,Q0010,Q0017,Q0032,Q0050,Q0055,Q0060,Q0065,Q0070,Q0045,Q0075,Q0080,Q0085,Q0092,Q0110,Q0115,Q0120,Q0105,Q0130,Q0140,Q0142,Q0143,Q0144,Q0160,Q0182,Q0250,Q0255,Q0275,Q0297,
CLIB382	YIR040C,YIR041W,YIR042C,YJR025C,YKR102W,YKR103W,YKR104W,YKR105C,YKR106W,YLR156W,YLR156C-A,YLR157C,YLR157W-D,YLR157W-E,YLR157C-C,YLR158C,
DBVPG1373	YAR047C,YAR050W,YAR053W,YAR060C,YAR064W,YAR066W,YAR068W,YAR069C,YAR070C,YAR071W,YAR073W,YAR075W,YDR317W,YDR365C,YGR027C,YIL177C,YIL177W-A,YIL176C,YIL173W,YIL172C,YIL171W-A,YIL169C,YJL225C,YJL225W-A,YJL223C,YJL222W-B,YJL222W-A,YJL222W,YJL221C,YJL220W,YJL219W,YJL218W,YJL217W,YJL216C,YJL215C,YJL214W,YJL112W,YJR030C,YLR156C-A,YLR157C,YLR157W-D,YLR157W-E,YLR157C-C,YLR158C,YLR159W,YLR159C-A,YLR160C,YLR…
DBVPG1788
DBVPG6044	YLR154W-A,YLR154W-B,YLR154W-C,YLR154W-E,YLR154W-F,YLR154C-G,YLR154C-H,Q0010,Q0017,Q0032,Q0050,Q0055,Q0060,Q0065,Q0070,Q0045,Q0075,Q0080,Q0085,Q0092,Q0110,Q0115,Q0120,Q0105,Q0130,Q0140,Q0142,Q0143,Q0144,Q0160,Q0182,Q0250,Q0255,Q0275,Q0297,
DBVPG6765	YLR149C,YLR149C-A,YLR150W,YLR151C,YLR152C,YLR153C,YLR154C,YLR154W-A,YLR154W-B,YLR154W-C,YLR154W-E,YLR154W-F,YLR154C-G,YLR154C-H,YLR155C,YLR156W,YLR156C-A,YLR157C,YLR157W-D,YLR157W-E,YLR157C-C,YLR158C,YLR159W,YLR159C-A,YLR160C,YLR459W,YLR460C,YLR461W,YLR462W,YLR463C,YLR464W,YLR465C,YLR466W,YLR466C-A,YLR466C-B,YLR467W,YLR467C-A,Q0010,Q0017,Q0032,Q0050,Q0055,Q0060,Q0065,Q0070,Q0045,Q0075,Q0080,Q0085…
EthanolRed
GDB135-h	YLR154W-A,YLR154W-B,YLR154W-C,YLR154W-E,YLR154W-F,YLR154C-G,YLR154C-H,YLR155C,YLR156W,YLR156C-A,YLR157C,YLR157W-D,Q0010,Q0017,Q0032,Q0050,Q0055,Q0060,Q0065,Q0070,Q0045,Q0075,Q0080,Q0085,Q0092,Q0110,Q0115,Q0120,Q0105,Q0130,Q0140,Q0142,Q0143,Q0144,Q0160,Q0182,Q0250,Q0255,Q0275,Q0297,
GDB325
GDB379
KKYS2-h	YPL283C,YPL283W-B,YPL283W-A,YPL282C,YPL281C,YPL280W,YPL279C,YPL278C,YPL277C,
L.1528	YAL069W,YAL068W-A,YAL068C,YAL067W-A,YAL067C,YAL066W,YAL065C,YAL064W-B,YAL064C-A,YAL064W,YAL063C-A,YAL063C,YIL177C,YIL177W-A,YIL176C,YIL173W,YIL172C,YIL171W-A,YIL169C,YJL225C,YJL225W-A,YJL223C,YJL222W-B,YJL222W-A,YJL222W,YJL221C,YJL220W,YJL219W,YJL218W,YJL217W,YJL216C,YJR025C,YJR030C,YLR156W,YLR156C-A,YLR157C,YLR157W-D,YLR157W-E,YLR157C-C,YLR158C,YOL166W-A,YOL166C,YOL165C,YOL164W-A,YOL164W,YOL163W…
LU1250
NCYC110	YLR154W-A,YLR154W-B,YLR154W-C,YLR154W-E,YLR154W-F,YLR154C-G,YLR154C-H,YLR155C,YLR156W,YLR156C-A,YLR157C,YLR157W-D,YLR157W-E,YLR157C-C,YLR158C,YLR159W,YLR159C-A,YLR160C,YLR161W,YLR162W,YLR162W-A,YOL166W-A,YOL166C,YOL165C,YOL164W-A,YOL164W,YOL163W,YOL162W,YOL161C,YOL160W,YOL159C-A,YOL159C,YOL158C,YPR202W,YPR203W,YPR204W,YPR204C-A,Q0010,Q0017,Q0032,Q0050,Q0055,Q0060,Q0065,Q0070,Q0045,Q0075,Q0080,Q00…
PW5
RM11
S288c
SK1	YKR095W,YKR095W-A,YKR096W,YKR097W,YKR098C,YKR099W,YKR100C,YKR101W,YKR102W,YKR103W,YKR104W,YKR105C,YKR106W,YLR150W,YLR151C,YLR152C,YLR153C,YLR154C,YLR154W-A,YLR154W-B,YLR154W-C,YLR154W-E,YLR154W-F,YLR154C-G,YLR154C-H,YLR155C,YLR156W,YLR156C-A,YLR157C,YLR157W-D,YOR378W,YOR379C,YOR380W,YOR381W,YOR381W-A,YOR382W,YOR383C,YOR384W,YOR385W,YOR386W,YOR387C,YOR388C,YOR389W,YOR390W,YOR391C,YOR392W,YOR393W,Y…
T7	YER189W,YER190W,YER190C-A,YER190C-B,YGR028W,YGR029W,YLR157W-D,YLR157W-E,YLR157C-C,YLR158C,YLR159W,YLR159C-A,YLR160C,YLR161W,YLR162W,YLR162W-A,YLR163C,YMR052W,YMR052C-A,YNL339C,YNL339W-B,YNL339W-A,YNL338W,YNL337W,YNL336W,YOR393W,YOR394W,YOR394C-A,YOR396W,YOR396C-A,
T73
UWOPS03-461.4	YCR108C,YLR154W-A,YLR154W-B,YLR154W-C,YLR154W-E,YLR154W-F,YLR154C-G,YLR154C-H,YLR155C,YLR156W,YLR156C-A,YLR157C,YLR157W-D,YLR157W-E,YLR157C-C,YLR158C,YLR159W,YLR159C-A,YLR160C,YLR161W,YLR162W,YLR162W-A,YLR163C,YLR163W-A,YLR164W,YLR165C,YLR166C,Q0010,Q0017,Q0032,Q0050,Q0055,Q0060,Q0065,Q0070,Q0045,Q0075,Q0080,Q0085,Q0092,Q0110,Q0115,Q0120,Q0105,Q0130,Q0140,Q0142,Q0143,Q0144,Q0160,Q0182,Q0250,Q0255…
UWOPS05-217.3
UWOPS05-227.2
Y10	YLR156W,YLR156C-A,YLR157C,YLR157W-D,YLR157W-E,YLR157C-C,YLR158C,YLR159W,YLR159C-A,YLR160C,YLR161W,YLR162W,YLR162W-A,YLR163C,YOL166W-A,YOL166C,YOL165C,YOL164W-A,YOL164W,YOL163W,YOL162W,YOL161C,YOL160W,YOL159C-A,YOL159C,YOL158C,YOL157C,YOL156W,YOL155W-A,YOL155C,YOL154W,YOL152W,
Y55	YCR104W,YCR105W,YCR106W,YCR107W,YCR108C,YIR042C,YLR154W-A,YLR154W-B,YLR154W-C,YLR154W-E,YLR154W-F,YLR154C-G,YLR154C-H,YLR155C,YLR156W,YLR156C-A,YLR157C,YLR157W-D,YLR157W-E,YLR157C-C,YLR158C,YLR159W,YLR159C-A,YLR160C,Q0010,Q0017,Q0032,Q0050,Q0055,Q0060,Q0065,Q0070,Q0045,Q0075,Q0080,Q0085,Q0092,Q0110,Q0115,Q0120,Q0105,Q0130,Q0140,Q0142,Q0143,Q0144,Q0160,Q0182,Q0250,Q0255,Q0275,Q0297,
YJM269
YJM975	YLR157C,YLR157W-D,YLR157W-E,YLR157C-C,YLR158C,YLR159W,YLR159C-A,YLR160C,YPR158W,YPR159W,
YJM978	YKR080W,YKR081C,YKR082W,YKR083C,YKR084C,YKR085C,YKR086W,YKR087C,YKR088C,YKR089C,YKR090W,YKR091W,YKR092C,YKR093W,YKR094C,YKR095W,YKR095W-A,YKR096W,YKR097W,YKR098C,YKR099W,YKR100C,YKR101W,YKR102W,YKR103W,YKR104W,YKR105C,YKR106W,YLR144C,YLR145W,YLR146C,YLR146W-A,YLR147C,YLR148W,YLR149C,YLR149C-A,YLR150W,YLR151C,YLR152C,YLR153C,YLR154C,YLR154W-A,YLR154W-B,YLR154W-C,YLR154W-E,YLR154W-F,YLR154C-G,YLR15…
YPS128	YFR057W,YGR296W,YGR296C-A,YGR296C-B,YLR149C,YLR149C-A,YLR150W,YLR151C,YLR152C,YLR153C,YLR154C,YLR154W-A,YLR154W-B,YLR154W-C,YLR154W-E,YLR154W-F,YLR154C-G,YLR154C-H,YLR155C,YLR156W,YLR156C-A,YLR157C,YLR157W-D,Q0010,Q0017,Q0032,Q0050,Q0055,Q0060,Q0065,Q0070,Q0045,Q0075,Q0080,Q0085,Q0092,Q0110,Q0115,Q0120,Q0105,Q0130,Q0140,Q0142,Q0143,Q0144,Q0160,Q0182,Q0250,Q0255,Q0275,Q0297,
YPS606	YFR057W,YGR296W,YGR296C-A,YGR296C-B,YLR153C,YLR154C,YLR154W-A,YLR154W-B,YLR154W-C,YLR154W-E,YLR154W-F,YLR154C-G,YLR154C-H,YLR155C,YLR156W,YLR156C-A,YLR157C,YLR157W-D,Q0010,Q0017,Q0032,Q0050,Q0055,Q0060,Q0065,Q0070,Q0045,Q0075,Q0080,Q0085,Q0092,Q0110,Q0115,Q0120,Q0105,Q0130,Q0140,Q0142,Q0143,Q0144,Q0160,Q0182,Q0250,Q0255,Q0275,Q0297,

## Sheet: BM-Summary
Changes by type
Type	Total
SNP	342325
INS	19347
DEL	17457
Effects by impact
Type	Count	Percent
HIGH	4071	0.0105414
LOW	120459	0.311916
MODERATE	90522	0.234398
MODIFIER	171138	0.443145
Effects by functional class
Type	Count	Percent
MISSENSE	87751	0.419632
NONSENSE	983	0.00470079
SILENT	120380	0.575667
Count by effects
Type	Count	Percent
CODON_CHANGE_PLUS_CODON_DELETION	570	0.00147596
CODON_CHANGE_PLUS_CODON_INSERTION	446	0.00115487
CODON_DELETION	945	0.00244698
CODON_INSERTION	1302	0.0033714
EXON	2487	0.00643984
FRAME_SHIFT	2399	0.00621197
INTERGENIC	164332	0.425521
INTRON	4319	0.0111836
NON_SYNONYMOUS_CODING	87259	0.225948
NON_SYNONYMOUS_START	13	3.366e-05
SPLICE_SITE_ACCEPTOR	27	6.991e-05
SPLICE_SITE_DONOR	10	2.589e-05
SPLICE_SITE_REGION	66	0.0001709
START_LOST	231	0.00059815
STOP_GAINED	1022	0.00264637
STOP_LOST	382	0.00098915
SYNONYMOUS_CODING	120090	0.310961
SYNONYMOUS_STOP	290	0.00075093
Count by genomic region
Type	Count	Percent
EXON	217436	0.563029
INTERGENIC	164332	0.425521
INTRON	4319	0.0111836
SPLICE_SITE_ACCEPTOR	27	6.991e-05
SPLICE_SITE_DONOR	10	2.589e-05
SPLICE_SITE_REGION	66	0.0001709

## Sheet: BM-Statisitcs
Strain	SNP(Total)	SNP(Homo)	SNP(Hetero)	INS(Total)	INS(Homo)	INS(Hetero)	DEL(Total)	DEL(Homo)	DEL(Hetero)	CODON_CHANGE_PLUS_CODON_DELETION	CODON_CHANGE_PLUS_CODON_INSERTION	CODON_DELETION	CODON_INSERTION	EXON	FRAME_SHIFT	INTERGENIC	INTRON	NON_SYNONYMOUS_CODING	NON_SYNONYMOUS_START	SPLICE_SITE_ACCEPTOR	SPLICE_SITE_DONOR	SPLICE_SITE_REGION	START_LOST	STOP_GAINED	STOP_LOST	SYNONYMOUS_CODING	SYNONYMOUS_STOP
AL1	68280	39841	28439	3128	1540	1588	3098	1755	1343	102	61	135	155	495	410	31453	755	15880	0	3	2	2	49	156	72	25897	55
AL3-h	59026	54175	4851	2595	2154	441	2764	2484	280	102	52	120	146	521	345	27252	573	13243	1	3	0	3	47	132	67	22936	40
CA1	55733	51453	4280	2758	2228	530	2891	2445	446	94	57	124	133	438	351	26991	974	12711	0	1	6	19	36	142	96	20513	53
CBS7960	57294	52104	5190	2345	1873	472	3006	2463	543	80	48	128	129	596	352	26382	918	12585	1	7	3	12	40	125	76	22444	43
CEN.PK113-7D	23086	23086	0	929	929	0	1085	1085	0	31	21	49	53	102	151	10263	231	5061	0	2	0	1	17	46	22	9360	21
CLIB215	48206	45748	2458	2360	1942	418	2579	2247	332	84	40	100	114	343	324	22769	1026	11009	0	2	5	17	36	123	91	18259	42
CLIB324	52972	788	52184	2235	195	2040	2364	207	2157	72	41	103	99	371	305	23957	942	12208	1	2	5	18	27	138	97	20455	46
CLIB382	55395	51240	4155	2726	2158	568	2627	2218	409	87	55	105	136	447	334	25829	945	12980	2	1	1	9	42	140	75	20730	52
DBVPG1373	49213	46567	2646	2440	1930	510	2601	2185	416	79	47	111	126	313	332	23332	1288	11460	1	2	6	24	37	124	99	18370	51
DBVPG1788	83532	79819	3713	3169	2712	457	3850	3453	397	112	76	145	193	400	437	38136	1040	18518	2	2	2	15	54	194	107	32639	83
DBVPG6044	84737	80196	4541	3255	2538	717	3983	3280	703	113	71	155	190	426	460	38930	1054	18848	2	6	2	15	59	207	106	32953	81
DBVPG6765	48515	45870	2645	2288	1843	445	2640	2264	376	84	39	112	111	383	279	23217	662	10936	0	1	1	5	35	99	50	18274	33
EthanolRed	71721	61900	9821	3214	2405	809	3073	2465	608	96	76	122	173	372	374	32409	940	16200	3	8	4	19	57	135	110	28273	59
GDB135-h	61707	748	60959	2604	192	2412	2614	229	2385	72	46	111	106	316	312	28120	931	13730	0	2	2	5	46	127	72	24137	46
GDB325	78311	37411	40900	3617	1561	2056	3523	1691	1832	104	65	164	168	508	475	36158	859	17825	1	2	2	8	65	166	76	30144	63
GDB379	73311	40047	33264	3510	1641	1869	3429	1819	1610	110	65	144	170	492	455	34321	805	16981	0	0	2	5	54	150	89	27726	55
KKYS2-h	68719	65359	3360	3316	2723	593	2943	2576	367	86	62	114	156	378	360	31342	662	15419	3	1	2	5	61	134	71	27127	54
L.1528	49570	46731	2839	2234	1760	474	2705	2260	445	93	40	120	116	396	310	23386	952	11256	1	5	2	7	36	113	60	18725	38
LU1250	56118	50914	5204	2086	1788	298	2603	2360	243	78	44	124	124	568	327	25020	659	12364	1	1	2	6	38	113	61	22273	40
NCYC110	83402	79591	3811	3175	2725	450	3863	3475	388	112	71	146	192	414	434	37969	1045	18532	2	3	2	15	52	195	108	32686	82
PW5	84644	79855	4789	3175	2692	483	3887	3430	457	117	60	148	182	480	429	38869	773	18464	3	2	1	9	55	186	85	33079	77
RM11	48058	45590	2468	2279	1852	427	2563	2218	345	79	37	112	106	344	299	22463	1231	11095	1	1	4	21	35	112	91	18248	42
S288c	186	186	0	56	56	0	42	42	0	0	1	4	1	4	14	112	8	87	0	0	0	0	0	0	2	74	0
SK1	79561	74305	5256	3276	2701	575	3703	3238	465	96	67	138	194	518	446	36559	1033	17644	1	7	5	16	60	195	96	31003	76
T7	71916	66675	5241	3047	2545	502	3487	2921	566	98	52	138	158	338	393	33329	700	14408	2	11	1	14	51	132	91	29755	51
T73	54730	830	53900	2336	222	2114	2403	227	2176	61	37	107	102	635	319	24312	909	12484	2	0	3	8	35	140	75	21418	38
UWOPS03-461.4	79938	74587	5351	3267	2764	503	3690	3237	453	93	66	139	188	549	445	36698	1027	17737	2	7	5	16	59	191	94	31139	77
UWOPS05-217.3	86556	83394	3162	3281	2875	406	3868	3554	314	123	75	165	180	453	415	39404	798	19037	4	2	1	5	59	179	84	33994	71
UWOPS05-227.2	87593	84444	3149	3454	2904	550	4074	3658	416	125	74	172	188	459	441	40322	830	19297	4	7	1	16	60	185	87	34281	71
Y10	69658	69658	0	3128	3128	0	3039	3039	0	103	72	137	162	381	398	31708	1102	15371	1	2	8	21	56	132	114	27639	49
Y55	70646	65965	4681	2817	2326	491	3468	3029	439	99	52	130	157	391	400	32681	1002	15860	1	1	1	8	55	160	93	27275	59
YJM269	72813	66948	5865	3406	2856	550	3176	2782	394	104	70	145	165	463	444	33769	1075	16152	1	2	8	20	62	148	121	28318	54
YJM975	48673	46182	2491	2389	1916	473	2615	2234	381	75	46	100	106	348	329	23125	1238	11191	0	1	6	25	42	112	91	18266	41
YJM978	48452	45830	2622	2343	1917	426	2541	2203	338	80	49	105	112	341	333	22875	1233	11145	0	1	6	23	33	113	91	18206	47
YPS128	71354	65966	5388	3052	2509	543	3478	2953	525	90	72	131	138	319	378	32796	642	14435	2	0	2	6	57	122	93	29761	54
YPS606	71661	65937	5724	3094	2558	536	3463	2915	548	89	68	127	138	335	386	33027	649	14485	2	5	2	10	58	123	94	29802	54

## Sheet: BM-AL1
GeneId	GeneName	BioType	Bases affected (DOWNSTREAM)	Total score (DOWNSTREAM)	Length (DOWNSTREAM)	Bases affected (EXON)	Total score (EXON)	Length (EXON)	Bases affected (GENE)	Total score (GENE)	Length (GENE)	Bases affected (INTRON)	Total score (INTRON)	Length (INTRON)	Bases affected (SPLICE_SITE_ACCEPTOR)	Total score (SPLICE_SITE_ACCEPTOR)	Length (SPLICE_SITE_ACCEPTOR)	Bases affected (SPLICE_SITE_DONOR)	Total score (SPLICE_SITE_DONOR)	Length (SPLICE_SITE_DONOR)	Bases affected (SPLICE_SITE_REGION)	Total score (SPLICE_SITE_REGION)	Length (SPLICE_SITE_REGION)	Bases affected (UPSTREAM)	Total score (UPSTREAM)	Length (UPSTREAM)	Count (CODON_CHANGE_PLUS_CODON_DELETION)	Count (CODON_CHANGE_PLUS_CODON_INSERTION)	Count (CODON_DELETION)	Count (CODON_INSERTION)	Count (DOWNSTREAM)	Count (EXON)	Count (FRAME_SHIFT)	Count (INTRON)	Count (NON_SYNONYMOUS_CODING)	Count (SPLICE_SITE_ACCEPTOR)	Count (SPLICE_SITE_DONOR)	Count (SPLICE_SITE_REGION)	Count (START_LOST)	Count (STOP_GAINED)	Count (STOP_LOST)	Count (SYNONYMOUS_CODING)	Count (SYNONYMOUS_STOP)	Count (UPSTREAM)
15S_rRNA	15S_RRNA	rRNA	6	0	800	3	0	1649	3	0	1649	0	0	0	0	0	0	0	0	0	0	0	0	30	0	800	0	0	0	0	6	3	0	0	0	0	0	0	0	0	0	0	0	30
21S_rRNA	21S_RRNA	rRNA	0	0	800	0	0	3296	0	0	4439	0	0	1143	0	0	2	0	0	2	0	0	0	0	0	800	0	0	0	0	0	0	0	0	0	0	0	0	0	0	0	0	0	0
HRA1	HRA1	ncRNA	0	0	800	3	0	564	3	0	564	0	0	0	0	0	0	0	0	0	0	0	0	2	0	800	0	0	0	0	0	3	0	0	0	0	0	0	0	0	0	0	0	2
ICR1	ICR1	ncRNA	28	0	800	63	0	3199	63	0	3199	0	0	0	0	0	0	0	0	0	0	0	0	8	0	800	0	0	0	0	28	63	0	0	0	0	0	0	0	0	0	0	0	8
LSR1	LSR1	snRNA	8	0	800	11	0	1175	5	0	1175	0	0	0	0	0	0	0	0	0	0	0	0	9	0	800	0	0	0	0	8	11	0	0	0	0	0	0	0	0	0	0	0	9
NME1	NME1	snoRNA	0	0	800	1	0	340	0	0	340	0	0	0	0	0	0	0	0	0	0	0	0	5	0	800	0	0	0	0	0	1	0	0	0	0	0	0	0	0	0	0	0	5
PWR1	PWR1	ncRNA	9	0	800	0	0	941	0	0	941	0	0	0	0	0	0	0	0	0	0	0	0	9	0	800	0	0	0	0	9	0	0	0	0	0	0	0	0	0	0	0	0	9
Q0010	Q0010	protein_coding	4	0	800	5	0	387	3	0	387	0	0	0	0	0	0	0	0	0	0	0	0	18	0	800	0	0	3	0	4	0	0	0	1	0	0	0	3	1	0	1	0	18
Q0017	Q0017	protein_coding	2	0	800	1	0	162	1	0	162	0	0	0	0	0	0	0	0	0	0	0	0	2	0	800	0	0	0	0	2	0	0	0	1	0	0	0	0	0	0	0	0	2
Q0032	Q0032	protein_coding	11	0	800	10	0	291	10	0	291	0	0	0	0	0	0	0	0	0	0	0	0	7	0	800	0	0	0	0	11	0	4	0	3	0	0	0	0	0	1	2	0	7
Q0045	COX1	protein_coding	32	0	800	13	0	1600	37	0	12884	24	0	11284	0	0	14	1	0	14	0	0	0	7	0	800	0	0	0	0	32	0	0	24	5	0	1	0	0	0	0	8	0	7
Q0050	AI1	protein_coding	1	0	800	4	0	2505	0	0	2505	0	0	0	0	0	0	0	0	0	0	0	0	0	0	800	0	0	0	0	1	0	0	0	3	0	0	0	0	0	0	1	0	0
Q0055	AI2	protein_coding	0	0	800	0	0	2563	0	0	5013	0	0	2450	0	0	2	0	0	2	0	0	0	0	0	800	0	0	0	0	0	0	0	0	0	0	0	0	0	0	0	0	0	0
Q0060	AI3	protein_coding	5	0	800	0	0	1246	0	0	6179	0	0	4933	0	0	4	0	0	4	0	0	0	0	0	800	0	0	0	0	5	0	0	0	0	0	0	0	0	0	0	0	0	0
Q0065	AI4	protein_coding	5	0	800	0	0	1668	0	0	8118	0	0	6450	0	0	6	0	0	6	0	0	0	0	0	800	0	0	0	0	5	0	0	0	0	0	0	0	0	0	0	0	0	0
Q0070	AI5_ALPHA	protein_coding	6	0	800	0	0	1890	0	0	9350	0	0	7460	0	0	8	0	0	8	0	0	0	0	0	800	0	0	0	0	6	0	0	0	0	0	0	0	0	0	0	0	0	0
Q0075	AI5_BETA	protein_coding	3	0	800	4	0	1063	0	0	1100	0	0	37	0	0	2	0	0	2	0	0	0	7	0	800	0	0	0	0	3	0	0	0	3	0	0	0	0	1	0	0	0	7
Q0080	ATP8	protein_coding	8	0	800	1	0	147	0	0	147	0	0	0	0	0	0	0	0	0	0	0	0	34	0	800	0	0	0	0	8	0	0	0	0	0	0	0	0	0	0	1	0	34
Q0085	ATP6	protein_coding	24	0	800	14	0	780	14	0	780	0	0	0	0	0	0	0	0	0	0	0	0	9	0	800	0	0	0	0	24	0	0	0	5	0	0	0	0	0	0	9	0	9
Q0092	Q0092	protein_coding	49	0	800	1	0	141	1	0	141	0	0	0	0	0	0	0	0	0	0	0	0	19	0	800	0	0	0	0	49	0	1	0	0	0	0	0	0	0	0	0	0	19
Q0105	COB	protein_coding	16	0	800	6	0	1152	66	0	7108	60	0	5956	0	0	10	0	0	10	0	0	0	26	0	800	0	0	0	0	16	0	0	60	1	0	0	0	0	0	0	5	0	26
Q0110	BI2	protein_coding	9	0	800	1	0	1270	0	0	2040	0	0	770	0	0	2	0	0	2	0	0	0	0	0	800	0	0	0	0	9	0	0	0	0	0	0	0	0	1	0	0	0	0
Q0115	BI3	protein_coding	15	0	800	15	0	1551	0	0	3726	0	0	2175	0	0	4	0	0	4	0	0	0	0	0	800	0	0	0	0	15	0	0	0	13	0	0	0	0	0	1	1	0	0
Q0120	BI4	protein_coding	12	0	800	8	0	1913	0	0	5712	0	0	3799	0	0	6	0	0	6	0	0	0	0	0	800	0	0	0	0	12	0	0	0	2	0	0	0	0	1	0	4	1	0
Q0130	OLI1	protein_coding	12	0	800	0	0	231	0	0	231	0	0	0	0	0	0	0	0	0	0	0	0	30	0	800	0	0	0	0	12	0	0	0	0	0	0	0	0	0	0	0	0	30
Q0140	VAR1	protein_coding	28	0	800	3	0	1197	3	0	1197	0	0	0	0	0	0	0	0	0	0	0	0	17	0	800	0	0	0	1	28	0	0	0	2	0	0	0	0	0	0	0	0	17
Q0142	Q0142	protein_coding	23	0	800	7	0	177	0	0	177	0	0	0	0	0	0	0	0	0	0	0	0	0	0	800	0	0	0	1	23	0	1	0	5	0	0	0	0	0	0	0	0	0
Q0143	Q0143	protein_coding	0	0	800	10	0	153	0	0	153	0	0	0	0	0	0	0	0	0	0	0	0	42	0	800	0	0	6	0	0	0	0	0	3	0	0	0	0	0	0	1	0	42
Q0144	Q0144	protein_coding	0	0	800	0	0	330	0	0	330	0	0	0	0	0	0	0	0	0	0	0	0	0	0	800	0	0	0	0	0	0	0	0	0	0	0	0	0	0	0	0	0	0
Q0160	SCEI	protein_coding	0	0	800	0	0	708	0	0	708	0	0	0	0	0	0	0	0	0	0	0	0	0	0	800	0	0	0	0	0	0	0	0	0	0	0	0	0	0	0	0	0	0
Q0182	Q0182	protein_coding	0	0	800	0	0	405	0	0	405	0	0	0	0	0	0	0	0	0	0	0	0	0	0	800	0	0	0	0	0	0	0	0	0	0	0	0	0	0	0	0	0	0
Q0250	COX2	protein_coding	0	0	800	0	0	756	0	0	756	0	0	0	0	0	0	0	0	0	0	0	0	0	0	800	0	0	0	0	0	0	0	0	0	0	0	0	0	0	0	0	0	0
Q0255	Q0255	protein_coding	0	0	800	0	0	1419	0	0	1490	0	0	71	0	0	4	0	0	4	0	0	0	0	0	800	0	0	0	0	0	0	0	0	0	0	0	0	0	0	0	0	0	0
Q0275	COX3	protein_coding	0	0	800	0	0	810	0	0	810	0	0	0	0	0	0	0	0	0	0	0	0	0	0	800	0	0	0	0	0	0	0	0	0	0	0	0	0	0	0	0	0	0
Q0297	Q0297	protein_coding	0	0	70	0	0	156	0	0	156	0	0	0	0	0	0	0	0	0	0	0	0	0	0	800	0	0	0	0	0	0	0	0	0	0	0	0	0	0	0	0	0	0
RDN18-1	RDN18-1	rRNA	0	0	800	0	0	1800	0	0	1800	0	0	0	0	0	0	0	0	0	0	0	0	0	0	800	0	0	0	0	0	0	0	0	0	0	0	0	0	0	0	0	0	0
RDN18-2	RDN18-2	rRNA	0	0	800	0	0	1800	0	0	1800	0	0	0	0	0	0	0	0	0	0	0	0	0	0	800	0	0	0	0	0	0	0	0	0	0	0	0	0	0	0	0	0	0
RDN25-1	RDN25-1	rRNA	0	0	800	0	0	3396	0	0	3396	0	0	0	0	0	0	0	0	0	0	0	0	0	0	800	0	0	0	0	0	0	0	0	0	0	0	0	0	0	0	0	0	0
RDN25-2	RDN25-2	rRNA	3	0	800	0	0	3396	0	0	3396	0	0	0	0	0	0	0	0	0	0	0	0	0	0	800	0	0	0	0	3	0	0	0	0	0	0	0	0	0	0	0	0	0
RDN37-1	RDN37-1	rRNA	0	0	800	0	0	5354	0	0	5947	0	0	593	0	0	4	0	0	4	0	0	0	0	0	800	0	0	0	0	0	0	0	0	0	0	0	0	0	0	0	0	0	0
RDN37-2	RDN37-2	rRNA	0	0	800	0	0	5354	0	0	5947	0	0	593	0	0	4	0	0	4	0	0	0	0	0	800	0	0	0	0	0	0	0	0	0	0	0	0	0	0	0	0	0	0
RDN5-1	RDN5-1	rRNA	17	0	800	0	0	121	0	0	121	0	0	0	0	0	0	0	0	0	0	0	0	2	0	800	0	0	0	0	17	0	0	0	0	0	0	0	0	0	0	0	0	2
RDN5-2	RDN5-2	rRNA	0	0	800	0	0	119	0	0	119	0	0	0	0	0	0	0	0	0	0	0	0	0	0	800	0	0	0	0	0	0	0	0	0	0	0	0	0	0	0	0	0	0
RDN5-3	RDN5-3	rRNA	0	0	800	0	0	119	0	0	119	0	0	0	0	0	0	0	0	0	0	0	0	0	0	800	0	0	0	0	0	0	0	0	0	0	0	0	0	0	0	0	0	0
RDN5-4	RDN5-4	rRNA	0	0	800	0	0	119	0	0	119	0	0	0	0	0	0	0	0	0	0	0	0	0	0	800	0	0	0	0	0	0	0	0	0	0	0	0	0	0	0	0	0	0
RDN5-5	RDN5-5	rRNA	0	0	800	0	0	119	0	0	119	0	0	0	0	0	0	0	0	0	0	0	0	0	0	800	0	0	0	0	0	0	0	0	0	0	0	0	0	0	0	0	0	0
RDN5-6	RDN5-6	rRNA	0	0	800	1	0	121	0	0	121	0	0	0	0	0	0	0	0	0	0	0	0	0	0	800	0	0	0	0	0	1	0	0	0	0	0	0	0	0	0	0	0	0
RDN58-1	RDN58-1	rRNA	0	0	800	0	0	158	0	0	158	0	0	0	0	0	0	0	0	0	0	0	0	0	0	800	0	0	0	0	0	0	0	0	0	0	0	0	0	0	0	0	0	0
RDN58-2	RDN58-2	rRNA	0	0	800	0	0	158	0	0	158	0	0	0	0	0	0	0	0	0	0	0	0	0	0	800	0	0	0	0	0	0	0	0	0	0	0	0	0	0	0	0	0	0
RNA170	RNA170	ncRNA	11	0	800	2	0	169	0	0	169	0	0	0	0	0	0	0	0	0	0	0	0	0	0	800	0	0	0	0	11	2	0	0	0	0	0	0	0	0	0	0	0	0
RPM1	RPM1	ncRNA	0	0	2	0	0	483	0	0	483	0	0	0	0	0	0	0	0	0	0	0	0	0	0	800	0	0	0	0	0	0	0	0	0	0	0	0	0	0	0	0	0	0
RPR1	RPR1	ncRNA	5	0	800	2	0	369	0	0	369	0	0	0	0	0	0	0	0	0	0	0	0	21	0	800	0	0	0	0	5	2	0	0	0	0	0	0	0	0	0	0	0	21
RUF20	RUF20	ncRNA	2	0	800	4	0	443	0	0	443	0	0	0	0	0	0	0	0	0	0	0	0	1	0	800	0	0	0	0	2	4	0	0	0	0	0	0	0	0	0	0	0	1
RUF21	RUF21	ncRNA	0	0	800	34	0	707	0	0	707	0	0	0	0	0	0	0	0	0	0	0	0	3	0	800	0	0	0	0	0	34	0	0	0	0	0	0	0	0	0	0	0	3
RUF22	RUF22	ncRNA	9	0	800	10	0	515	0	0	515	0	0	0	0	0	0	0	0	0	0	0	0	2	0	800	0	0	0	0	9	10	0	0	0	0	0	0	0	0	0	0	0	2
RUF23	RUF23	ncRNA	0	0	800	0	0	254	0	0	254	0	0	0	0	0	0	0	0	0	0	0	0	1	0	800	0	0	0	0	0	0	0	0	0	0	0	0	0	0	0	0	0	1
RUF5-1	RUF5-1	ncRNA	0	0	800	3	0	710	0	0	710	0	0	0	0	0	0	0	0	0	0	0	0	3	0	800	0	0	0	0	0	3	0	0	0	0	0	0	0	0	0	0	0	3
RUF5-2	RUF5-2	ncRNA	2	0	800	0	0	710	0	0	710	0	0	0	0	0	0	0	0	0	0	0	0	0	0	800	0	0	0	0	2	0	0	0	0	0	0	0	0	0	0	0	0	0
SCR1	SCR1	ncRNA	1	0	800	2	0	522	0	0	522	0	0	0	0	0	0	0	0	0	0	0	0	13	0	800	0	0	0	0	1	2	0	0	0	0	0	0	0	0	0	0	0	13
SRG1	SRG1	ncRNA	0	0	800	1	0	551	0	0	551	0	0	0	0	0	0	0	0	0	0	0	0	1	0	800	0	0	0	0	0	1	0	0	0	0	0	0	0	0	0	0	0	1
TLC1	TLC1	ncRNA	0	0	800	2	0	1301	1	0	1301	0	0	0	0	0	0	0	0	0	0	0	0	0	0	800	0	0	0	0	0	2	0	0	0	0	0	0	0	0	0	0	0	0
YAL001C	TFC3	protein_coding	1	0	800	21	0	3481	16	0	3573	1	0	92	0	0	2	0	0	2	0	0	0	17	0	800	0	0	0	0	1	0	0	1	16	0	0	0	0	0	0	4	1	17
YAL002W	VPS8	protein_coding	6	0	800	12	0	3825	10	0	3825	0	0	0	0	0	0	0	0	0	0	0	0	9	0	800	0	0	0	0	6	0	0	0	9	0	0	0	0	0	0	3	0	9
YAL003W	EFB1	protein_coding	9	0	800	2	0	620	3	0	987	1	0	367	0	0	2	0	0	2	0	0	0	0	0	800	0	0	0	1	9	0	0	1	1	0	0	0	0	0	0	0	0	0
YAL004W	YAL004W	protein_coding	5	0	800	0	0	648	0	0	648	0	0	0	0	0	0	0	0	0	0	0	0	6	0	800	0	0	0	0	5	0	0	0	4	0	0	0	0	0	0	0	0	6
YAL005C	SSA1	protein_coding	24	0	800	12	0	1929	11	0	1929	0	0	0	0	0	0	0	0	0	0	0	0	5	0	800	0	0	0	0	24	0	0	0	1	0	0	0	0	0	0	11	0	5
YAL007C	ERP2	protein_coding	0	0	800	0	0	648	0	0	648	0	0	0	0	0	0	0	0	0	0	0	0	0	0	800	0	0	0	0	0	0	0	0	0	0	0	0	0	0	0	0	0	0
YAL008W	FUN14	protein_coding	0	0	800	6	0	597	0	0	597	0	0	0	0	0	0	0	0	0	0	0	0	5	0	800	0	0	0	0	0	0	0	0	2	0	0	0	0	0	0	4	0	5
YAL009W	SPO7	protein_coding	8	0	800	6	0	780	0	0	780	0	0	0	0	0	0	0	0	0	0	0	0	7	0	800	0	0	0	0	8	0	0	0	2	0	0	0	0	0	0	4	0	7
YAL010C	MDM10	protein_coding	9	0	800	13	0	1482	1	0	1482	0	0	0	0	0	0	0	0	0	0	0	0	3	0	800	0	0	0	0	9	0	0	0	4	0	0	0	0	0	0	9	0	3
YAL011W	SWC3	protein_coding	7	0	800	23	0	1878	9	0	1878	0	0	0	0	0	0	0	0	0	0	0	0	3	0	800	0	0	0	0	7	0	0	0	10	0	0	0	0	0	0	13	0	3
YAL012W	CYS3	protein_coding	6	0	800	5	0	1185	0	0	1185	0	0	0	0	0	0	0	0	0	0	0	0	6	0	800	0	0	0	0	6	0	0	0	0	0	0	0	0	0	0	5	0	6
YAL013W	DEP1	protein_coding	6	0	800	7	0	1218	0	0	1218	0	0	0	0	0	0	0	0	0	0	0	0	1	0	800	0	0	0	0	6	0	0	0	2	0	0	0	0	0	0	5	0	1
YAL014C	SYN8	protein_coding	3	0	800	3	0	768	0	0	768	0	0	0	0	0	0	0	0	0	0	0	0	4	0	800	0	0	0	0	3	0	0	0	2	0	0	0	0	0	0	1	0	4
YAL015C	NTG1	protein_coding	3	0	800	0	0	1200	0	0	1200	0	0	0	0	0	0	0	0	0	0	0	0	5	0	800	0	0	0	0	3	0	0	0	0	0	0	0	0	0	0	0	0	5
YAL016C-A	YAL016C-A	protein_coding	0	0	800	0	0	315	0	0	315	0	0	0	0	0	0	0	0	0	0	0	0	0	0	800	0	0	0	0	0	0	0	0	0	0	0	0	0	0	0	0	0	0
YAL016C-B	YAL016C-B	protein_coding	0	0	800	0	0	186	0	0	186	0	0	0	0	0	0	0	0	0	0	0	0	3	0	800	0	0	0	0	0	0	0	0	0	0	0	0	0	0	0	0	0	3
YAL016W	TPD3	protein_coding	0	0	800	1	0	1908	1	0	1908	0	0	0	0	0	0	0	0	0	0	0	0	0	0	800	0	0	0	0	0	0	0	0	1	0	0	0	0	0	0	0	0	0
YAL017W	PSK1	protein_coding	3	0	800	7	0	4071	7	0	4071	0	0	0	0	0	0	0	0	0	0	0	0	10	0	800	0	0	0	0	3	0	0	0	4	0	0	0	0	0	0	3	0	10
YAL018C	YAL018C	protein_coding	3	0	800	16	0	978	16	0	978	0	0	0	0	0	0	0	0	0	0	0	0	2	0	800	0	0	0	0	3	0	0	0	3	0	0	0	0	0	0	13	0	2
YAL019W	FUN30	protein_coding	11	0	800	23	0	3396	23	0	3396	0	0	0	0	0	0	0	0	0	0	0	0	4	0	800	0	0	0	0	11	0	0	0	4	0	0	0	0	0	0	19	0	4
YAL019W-A	YAL019W-A	protein_coding	4	0	800	2	0	570	0	0	570	0	0	0	0	0	0	0	0	0	0	0	0	0	0	800	0	0	0	0	4	0	0	0	1	0	0	0	0	0	0	1	0	0
YAL020C	ATS1	protein_coding	13	0	800	2	0	1002	0	0	1002	0	0	0	0	0	0	0	0	0	0	0	0	1	0	800	0	0	0	0	13	0	0	0	1	0	0	0	0	0	0	1	0	1
YAL021C	CCR4	protein_coding	3	0	800	28	0	2514	28	0	2514	0	0	0	0	0	0	0	0	0	0	0	0	2	0	800	0	0	9	1	3	0	0	0	6	0	0	0	0	0	0	12	0	2
YAL022C	FUN26	protein_coding	7	0	800	4	0	1554	4	0	1554	0	0	0	0	0	0	0	0	0	0	0	0	5	0	800	0	0	0	0	7	0	0	0	3	0	0	0	0	0	0	1	0	5
YAL023C	PMT2	protein_coding	2	0	800	4	0	2280	4	0	2280	0	0	0	0	0	0	0	0	0	0	0	0	9	0	800	0	0	0	0	2	0	0	0	1	0	0	0	0	0	0	3	0	9
YAL024C	LTE1	protein_coding	10	0	800	25	0	4308	25	0	4308	0	0	0	0	0	0	0	0	0	0	0	0	1	0	800	0	0	0	0	10	0	0	0	8	0	0	0	0	0	0	17	0	1
YAL025C	MAK16	protein_coding	5	0	800	1	0	921	1	0	921	0	0	0	0	0	0	0	0	0	0	0	0	12	0	800	0	0	0	0	5	0	0	0	0	0	0	0	0	0	0	1	0	12
YAL026C	DRS2	protein_coding	1	0	800	9	0	4068	9	0	4068	0	0	0	0	0	0	0	0	0	0	0	0	3	0	800	0	0	0	0	1	0	0	0	5	0	0	0	0	0	0	7	0	3
YAL026C-A	YAL026C-A	protein_coding	0	0	800	2	0	438	2	0	438	0	0	0	0	0	0	0	0	0	0	0	0	1	0	800	0	0	0	0	0	0	0	0	2	0	0	0	0	0	0	0	0	1
YAL027W	SAW1	protein_coding	2	0	800	1	0	786	0	0	786	0	0	0	0	0	0	0	0	0	0	0	0	3	0	800	0	0	0	0	2	0	0	0	1	0	0	0	0	0	0	0	0	3
YAL028W	FRT2	protein_coding	2	0	800	5	0	1587	5	0	1587	0	0	0	0	0	0	0	0	0	0	0	0	0	0	800	0	0	0	0	2	0	0	0	5	0	0	0	0	0	0	0	0	0
YAL029C	MYO4	protein_coding	2	0	800	28	0	4416	28	0	4416	0	0	0	0	0	0	0	0	0	0	0	0	2	0	800	0	0	0	0	2	0	0	0	13	0	0	0	0	0	0	15	0	2
YAL030W	SNC1	protein_coding	5	0	800	0	0	354	0	0	467	1	0	113	0	0	2	0	0	2	0	0	0	0	0	800	0	0	0	0	5	0	0	1	0	0	0	0	0	0	0	0	0	0
YAL031C	GIP4	protein_coding	1	0	800	4	0	2283	4	0	2283	0	0	0	0	0	0	0	0	0	0	0	0	2	0	800	0	0	0	0	1	0	0	0	2	0	0	0	0	0	0	2	0	2
YAL031W-A	YAL031W-A	protein_coding	2	0	800	0	0	309	0	0	309	0	0	0	0	0	0	0	0	0	0	0	0	1	0	800	0	0	0	0	2	0	0	0	0	0	0	0	0	0	0	0	0	1
YAL032C	PRP45	protein_coding	0	0	800	1	0	1140	1	0	1140	0	0	0	0	0	0	0	0	0	0	0	0	1	0	800	0	0	0	0	0	0	0	0	1	0	0	0	0	0	0	0	0	1
YAL033W	POP5	protein_coding	0	0	800	0	0	522	0	0	522	0	0	0	0	0	0	0	0	0	0	0	0	0	0	800	0	0	0	0	0	0	0	0	0	0	0	0	0	0	0	0	0	0
YAL034C	FUN19	protein_coding	1	0	800	4	0	1242	2	0	1242	0	0	0	0	0	0	0	0	0	0	0	0	5	0	800	0	0	0	0	1	0	0	0	2	0	0	0	0	0	0	1	1	5
YAL034C-B	YAL034C-B	protein_coding	1	0	800	1	0	354	0	0	354	0	0	0	0	0	0	0	0	0	0	0	0	1	0	800	0	0	0	0	1	0	0	0	0	0	0	0	0	0	0	1	0	1
YAL034W-A	MTW1	protein_coding	2	0	800	1	0	870	1	0	870	0	0	0	0	0	0	0	0	0	0	0	0	2	0	800	0	0	0	0	2	0	0	0	1	0	0	0	0	0	0	0	0	2
YAL035W	FUN12	protein_coding	1	0	800	13	0	3009	8	0	3009	0	0	0	0	0	0	0	0	0	0	0	0	3	0	800	0	0	0	1	1	0	0	0	5	0	0	0	0	0	0	7	0	3
YAL036C	RBG1	protein_coding	6	0	800	2	0	1110	0	0	1110	0	0	0	0	0	0	0	0	0	0	0	0	4	0	800	0	0	0	0	6	0	0	0	1	0	0	0	0	0	0	1	0	4
YAL037C-A	YAL037C-A	protein_coding	1	0	800	2	0	93	0	0	93	0	0	0	0	0	0	0	0	0	0	0	0	3	0	800	0	0	0	0	1	0	0	0	2	0	0	0	0	0	0	0	0	3
YAL037C-B	YAL037C-B	protein_coding	5	0	800	0	0	975	0	0	975	0	0	0	0	0	0	0	0	0	0	0	0	1	0	800	0	0	0	0	5	0	0	0	0	0	0	0	0	0	0	0	0	1
YAL037W	YAL037W	protein_coding	1	0	800	6	0	804	0	0	804	0	0	0	0	0	0	0	0	0	0	0	0	4	0	800	0	0	0	0	1	0	0	0	6	0	0	0	0	0	0	0	0	4
YAL038W	CDC19	protein_coding	4	0	800	2	0	1503	0	0	1503	0	0	0	0	0	0	0	0	0	0	0	0	4	0	800	0	0	0	0	4	0	0	0	0	0	0	0	0	0	0	2	0	4
YAL039C	CYC3	protein_coding	3	0	800	4	0	810	4	0	810	0	0	0	0	0	0	0	0	0	0	0	0	10	0	800	0	0	0	0	3	0	0	0	1	0	0	0	0	0	0	3	0	10
YAL040C	CLN3	protein_coding	10	0	800	12	0	1743	6	0	1743	0	0	0	0	0	0	0	0	0	0	0	0	2	0	800	0	0	0	0	10	0	0	0	4	0	0	0	0	0	0	8	0	2
YAL041W	CDC24	protein_coding	6	0	800	1	0	2565	0	0	2565	0	0	0	0	0	0	0	0	0	0	0	0	4	0	800	0	0	0	0	6	0	0	0	0	0	0	0	0	0	0	1	0	4
YAL042C-A	YAL042C-A	protein_coding	4	0	800	0	0	378	0	0	378	0	0	0	0	0	0	0	0	0	0	0	0	1	0	800	0	0	0	0	4	0	0	0	0	0	0	0	0	0	0	0	0	1
YAL042W	ERV46	protein_coding	3	0	800	2	0	1248	1	0	1248	0	0	0	0	0	0	0	0	0	0	0	0	4	0	800	0	0	0	0	3	0	0	0	1	0	0	0	0	0	0	1	0	4
YAL043C	PTA1	protein_coding	0	0	800	18	0	2358	11	0	2358	0	0	0	0	0	0	0	0	0	0	0	0	0	0	800	0	0	0	0	0	0	0	0	4	0	0	0	0	0	0	14	0	0
YAL044C	GCV3	protein_coding	4	0	800	4	0	513	0	0	513	0	0	0	0	0	0	0	0	0	0	0	0	7	0	800	0	0	0	0	4	0	0	0	0	0	0	0	0	0	0	4	0	7
YAL044W-A	YAL044W-A	protein_coding	8	0	800	0	0	333	0	0	333	0	0	0	0	0	0	0	0	0	0	0	0	7	0	800	0	0	0	0	8	0	0	0	0	0	0	0	0	0	0	2	0	7
YAL045C	YAL045C	protein_coding	6	0	800	3	0	309	0	0	309	0	0	0	0	0	0	0	0	0	0	0	0	3	0	800	0	0	0	0	6	0	0	0	3	0	0	0	0	0	0	0	0	3
YAL046C	AIM1	protein_coding	3	0	800	2	0	357	0	0	357	0	0	0	0	0	0	0	0	0	0	0	0	5	0	800	0	0	0	0	3	0	0	0	0	0	0	0	0	0	0	2	0	5
YAL047C	SPC72	protein_coding	12	0	800	24	0	1869	15	0	1869	0	0	0	0	0	0	0	0	0	0	0	0	0	0	800	0	0	0	0	12	0	0	0	9	0	0	0	0	0	0	15	0	0
YAL047W-A	YAL047W-A	protein_coding	8	0	800	2	0	330	0	0	330	0	0	0	0	0	0	0	0	0	0	0	0	12	0	800	0	0	0	0	8	0	0	0	1	0	0	0	0	0	0	1	0	12
YAL048C	GEM1	protein_coding	6	0	800	29	0	1989	17	0	1989	0	0	0	0	0	0	0	0	0	0	0	0	9	0	800	0	0	0	0	6	0	0	0	2	0	0	0	0	0	0	27	0	9
YAL049C	AIM2	protein_coding	7	0	800	16	0	741	2	0	741	0	0	0	0	0	0	0	0	0	0	0	0	16	0	800	0	0	0	0	7	0	0	0	5	0	0	0	0	0	0	11	0	16
YAL051W	OAF1	protein_coding	16	0	800	38	0	3144	35	0	3144	0	0	0	0	0	0	0	0	0	0	0	0	6	0	800	0	0	0	0	16	0	0	0	6	0	0	0	0	0	0	32	0	6
YAL053W	FLC2	protein_coding	5	0	800	27	0	2352	27	0	2352	0	0	0	0	0	0	0	0	0	0	0	0	2	0	800	0	0	0	0	5	0	0	0	4	0	0	0	0	0	0	23	0	2
YAL054C	ACS1	protein_coding	0	0	800	13	0	2142	10	0	2142	0	0	0	0	0	0	0	0	0	0	0	0	12	0	800	0	0	0	0	0	0	0	0	1	0	0	0	0	0	0	12	0	12
YAL055W	PEX22	protein_coding	3	0	800	10	0	543	0	0	543	0	0	0	0	0	0	0	0	0	0	0	0	14	0	800	0	0	0	0	3	0	0	0	4	0	0	0	0	0	0	6	0	14
YAL056C-A	YAL056C-A	protein_coding	5	0	800	1	0	351	0	0	351	0	0	0	0	0	0	0	0	0	0	0	0	6	0	800	0	0	0	0	5	0	0	0	1	0	0	0	0	0	0	0	0	6
YAL056W	GPB2	protein_coding	16	0	800	41	0	2643	37	0	2643	0	0	0	0	0	0	0	0	0	0	0	0	5	0	800	0	0	0	0	16	0	0	0	7	0	0	0	0	0	0	34	0	5
YAL058W	CNE1	protein_coding	6	0	800	11	0	1509	7	0	1509	0	0	0	0	0	0	0	0	0	0	0	0	6	0	800	0	0	0	0	6	0	0	0	7	0	0	0	0	0	0	4	0	6
YAL059C-A	YAL059C-A	protein_coding	11	0	800	4	0	423	0	0	423	0	0	0	0	0	0	0	0	0	0	0	0	2	0	800	0	0	0	0	11	0	0	0	2	0	0	0	0	0	0	2	0	2
YAL059W	ECM1	protein_coding	7	0	800	2	0	639	0	0	639	0	0	0	0	0	0	0	0	0	0	0	0	11	0	800	0	0	0	0	7	0	0	0	1	0	0	0	0	1	0	2	0	11
YAL060W	BDH1	protein_coding	6	0	800	16	0	1149	16	0	1149	0	0	0	0	0	0	0	0	0	0	0	0	12	0	800	0	0	0	0	6	0	0	0	4	0	0	0	0	0	0	12	0	12
YAL061W	BDH2	protein_coding	10	0	800	12	0	1254	12	0	1254	0	0	0	0	0	0	0	0	0	0	0	0	21	0	800	0	0	0	0	10	0	0	0	4	0	0	0	0	0	0	8	0	21
YAL062W	GDH3	protein_coding	22	0	800	18	0	1374	18	0	1374	0	0	0	0	0	0	0	0	0	0	0	0	52	0	800	0	0	0	0	22	0	0	0	0	0	0	0	0	0	0	18	0	52
YAL063C	FLO9	protein_coding	5	0	800	166	0	3969	166	0	3969	0	0	0	0	0	0	0	0	0	0	0	0	32	0	800	0	0	0	1	5	0	0	0	60	0	0	0	0	0	0	105	0	32
YAL063C-A	YAL063C-A	protein_coding	0	0	800	0	0	291	0	0	291	0	0	0	0	0	0	0	0	0	0	0	0	3	0	800	0	0	0	0	0	0	0	0	0	0	0	0	0	0	0	0	0	3
YAL064C-A	TDA8	protein_coding	43	0	800	0	0	381	0	0	381	0	0	0	0	0	0	0	0	0	0	0	0	0	0	800	0	0	0	0	43	0	0	0	0	0	0	0	0	0	0	0	0	0
YAL064W	YAL064W	protein_coding	2	0	800	0	0	285	0	0	285	0	0	0	0	0	0	0	0	0	0	0	0	0	0	800	0	0	0	0	2	0	0	0	0	0	0	0	0	0	0	0	0	0
YAL064W-B	YAL064W-B	protein_coding	13	0	800	7	0	381	0	0	381	0	0	0	0	0	0	0	0	0	0	0	0	22	0	800	0	0	0	0	13	0	0	0	5	0	0	0	0	0	0	2	0	22
YAL065C	YAL065C	protein_coding	16	0	800	13	0	387	0	0	387	0	0	0	0	0	0	0	0	0	0	0	0	40	0	800	0	0	0	0	16	0	0	0	7	0	0	0	0	0	0	6	0	40
YAL066W	YAL066W	protein_coding	8	0	800	10	0	309	10	0	309	0	0	0	0	0	0	0	0	0	0	0	0	23	0	800	0	0	0	0	8	0	1	0	9	0	0	0	0	0	0	0	0	23
YAL067C	SEO1	protein_coding	31	0	800	32	0	1782	32	0	1782	0	0	0	0	0	0	0	0	0	0	0	0	8	0	800	0	0	0	0	31	0	1	0	15	0	0	0	0	1	0	15	0	8
YAL067W-A	YAL067W-A	protein_coding	26	0	800	23	0	228	0	0	228	0	0	0	0	0	0	0	0	0	0	0	0	9	0	800	0	0	0	0	26	0	0	0	8	0	0	0	1	1	1	12	0	9
YAL068C	PAU8	protein_coding	7	0	800	6	0	363	0	0	363	0	0	0	0	0	0	0	0	0	0	0	0	69	0	800	0	0	0	0	7	0	0	0	0	0	0	0	0	0	0	6	0	69
YAL068W-A	YAL068W-A	protein_coding	52	0	800	4	0	255	4	0	255	0	0	0	0	0	0	0	0	0	0	0	0	16	0	537	0	0	0	0	52	0	0	0	5	0	0	0	1	0	0	3	0	16
YAL069W	YAL069W	protein_coding	4	0	800	23	0	315	23	0	315	0	0	0	0	0	0	0	0	0	0	0	0	10	0	334	0	0	0	1	4	0	7	0	8	0	0	0	0	1	0	6	0	10
YAR002C-A	ERP1	protein_coding	0	0	800	0	0	660	0	0	660	0	0	0	0	0	0	0	0	0	0	0	0	0	0	800	0	0	0	0	0	0	0	0	0	0	0	0	0	0	0	0	0	0
YAR002W	NUP60	protein_coding	0	0	800	7	0	1620	7	0	1620	0	0	0	0	0	0	0	0	0	0	0	0	5	0	800	0	0	0	0	0	0	0	0	4	0	0	0	0	0	0	3	0	5
YAR003W	SWD1	protein_coding	1	0	800	3	0	1281	3	0	1281	0	0	0	0	0	0	0	0	0	0	0	0	2	0	800	0	0	0	0	1	0	0	0	0	0	0	0	0	0	0	3	0	2
YAR007C	RFA1	protein_coding	3	0	800	14	0	1866	9	0	1866	0	0	0	0	0	0	0	0	0	0	0	0	2	0	800	0	0	0	0	3	0	0	0	2	0	0	0	0	0	0	12	0	2
YAR008W	SEN34	protein_coding	0	0	800	3	0	828	1	0	828	0	0	0	0	0	0	0	0	0	0	0	0	10	0	800	0	0	0	0	0	0	0	0	2	0	0	0	0	0	0	1	0	10
YAR009C	YAR009C	protein_coding	0	0	800	9	0	3591	9	0	3591	0	0	0	0	0	0	0	0	0	0	0	0	0	0	800	0	0	0	0	0	0	0	0	3	0	0	0	0	0	0	6	0	0
YAR010C	YAR010C	protein_coding	0	0	800	0	0	1323	0	0	1323	0	0	0	0	0	0	0	0	0	0	0	0	1	0	800	0	0	0	0	0	0	0	0	0	0	0	0	0	0	0	0	0	1
YAR014C	BUD14	protein_coding	1	0	800	6	0	2130	5	0	2130	0	0	0	0	0	0	0	0	0	0	0	0	9	0	800	0	0	0	0	1	0	0	0	2	0	0	0	0	0	0	4	0	9
YAR015W	ADE1	protein_coding	2	0	800	9	0	921	5	0	921	0	0	0	0	0	0	0	0	0	0	0	0	4	0	800	0	0	0	0	2	0	0	0	0	0	0	0	0	0	0	9	0	4
YAR018C	KIN3	protein_coding	6	0	800	4	0	1308	3	0	1308	0	0	0	0	0	0	0	0	0	0	0	0	10	0	800	0	0	0	0	6	0	0	0	1	0	0	0	0	0	0	3	0	10
YAR019C	CDC15	protein_coding	10	0	800	15	0	2925	14	0	2925	0	0	0	0	0	0	0	0	0	0	0	0	3	0	800	0	0	0	0	10	0	0	0	6	0	0	0	0	0	0	10	0	3
YAR019W-A	YAR019W-A	protein_coding	2	0	800	3	0	333	3	0	333	0	0	0	0	0	0	0	0	0	0	0	0	4	0	800	0	0	0	0	2	0	0	0	2	0	0	0	0	0	0	1	0	4
YAR020C	PAU7	protein_coding	8	0	800	2	0	168	2	0	168	0	0	0	0	0	0	0	0	0	0	0	0	5	0	800	0	0	0	0	8	0	0	0	0	0	0	0	0	0	1	1	0	5
YAR023C	YAR023C	protein_coding	19	0	800	16	0	540	16	0	540	0	0	0	0	0	0	0	0	0	0	0	0	40	0	800	0	0	0	0	19	0	1	0	12	0	0	0	0	0	0	3	0	40
YAR027W	UIP3	protein_coding	39	0	800	20	0	708	20	0	708	0	0	0	0	0	0	0	0	0	0	0	0	21	0	800	0	0	0	0	39	0	0	0	14	0	0	0	0	0	0	6	0	21
YAR028W	YAR028W	protein_coding	14	0	800	56	0	705	34	0	705	0	0	0	0	0	0	0	0	0	0	0	0	21	0	800	0	0	0	0	14	0	0	0	38	0	0	0	0	1	0	17	0	21
YAR029W	YAR029W	protein_coding	22	0	800	4	0	225	0	0	225	0	0	0	0	0	0	0	0	0	0	0	0	15	0	800	0	0	0	0	22	0	1	0	2	0	0	0	0	0	0	1	0	15
YAR030C	YAR030C	protein_coding	3	0	800	7	0	342	0	0	342	0	0	0	0	0	0	0	0	0	0	0	0	12	0	800	0	0	0	0	3	0	0	0	5	0	0	0	0	2	0	1	0	12
YAR031W	PRM9	protein_coding	24	0	800	42	0	897	0	0	897	0	0	0	0	0	0	0	0	0	0	0	0	19	0	800	0	0	0	0	24	0	2	0	24	0	0	0	0	1	0	15	0	19
YAR033W	MST28	protein_coding	14	0	800	41	0	705	24	0	705	0	0	0	0	0	0	0	0	0	0	0	0	35	0	800	0	0	0	0	14	0	0	0	19	0	0	0	0	0	0	22	0	35
YAR035C-A	YAR035C-A	protein_coding	13	0	800	1	0	81	0	0	81	0	0	0	0	0	0	0	0	0	0	0	0	3	0	800	0	0	0	0	13	0	1	0	0	0	0	0	0	0	1	0	0	3
YAR035W	YAT1	protein_coding	10	0	800	9	0	2064	9	0	2064	0	0	0	0	0	0	0	0	0	0	0	0	24	0	800	0	0	0	0	10	0	0	0	4	0	0	0	0	0	0	5	0	24
YAR042W	SWH1	protein_coding	25	0	800	44	0	3567	44	0	3567	0	0	0	0	0	0	0	0	0	0	0	0	20	0	800	0	0	6	1	25	0	0	0	12	0	0	0	0	0	0	25	0	20
YAR047C	YAR047C	protein_coding	1	0	800	0	0	321	0	0	321	0	0	0	0	0	0	0	0	0	0	0	0	0	0	800	0	0	0	0	1	0	0	0	0	0	0	0	0	0	0	0	0	0
YAR050W	FLO1	protein_coding	0	0	800	100	0	4614	100	0	4614	0	0	0	0	0	0	0	0	0	0	0	0	45	0	800	0	0	3	0	0	0	0	0	31	0	0	0	0	0	0	67	0	45
YAR053W	YAR053W	protein_coding	0	0	800	0	0	297	0	0	297	0	0	0	0	0	0	0	0	0	0	0	0	9	0	800	0	0	0	0	0	0	0	0	0	0	0	0	0	0	0	0	0	9
YAR060C	YAR060C	protein_coding	0	0	800	0	0	336	0	0	336	0	0	0	0	0	0	0	0	0	0	0	0	0	0	800	0	0	0	0	0	0	0	0	0	0	0	0	0	0	0	0	0	0
YAR061W	YAR061W	pseudogene	0	0	800	0	0	204	0	0	204	0	0	0	0	0	0	0	0	0	0	0	0	0	0	800	0	0	0	0	0	0	0	0	0	0	0	0	0	0	0	0	0	0
YAR062W	YAR062W	pseudogene	17	0	800	0	0	597	0	0	597	0	0	0	0	0	0	0	0	0	0	0	0	0	0	800	0	0	0	0	17	0	0	0	0	0	0	0	0	0	0	0	0	0
YAR064W	YAR064W	protein_coding	5	0	800	2	0	300	2	0	300	0	0	0	0	0	0	0	0	0	0	0	0	16	0	800	0	0	0	0	5	0	0	0	2	0	0	0	0	0	0	0	0	16
YAR066W	YAR066W	protein_coding	1	0	800	0	0	612	0	0	612	0	0	0	0	0	0	0	0	0	0	0	0	7	0	800	0	0	0	0	1	0	0	0	0	0	0	0	0	0	0	0	0	7
YAR068W	YAR068W	protein_coding	7	0	800	0	0	486	0	0	486	0	0	0	0	0	0	0	0	0	0	0	0	1	0	800	0	0	0	0	7	0	0	0	0	0	0	0	0	0	0	0	0	1
YAR069C	YAR069C	protein_coding	8	0	800	2	0	294	0	0	294	0	0	0	0	0	0	0	0	0	0	0	0	0	0	800	0	0	0	0	8	0	0	0	2	0	0	0	0	0	0	0	0	0
YAR070C	YAR070C	protein_coding	2	0	800	0	0	300	0	0	300	0	0	0	0	0	0	0	0	0	0	0	0	0	0	800	0	0	0	0	2	0	0	0	0	0	0	0	0	0	0	0	0	0
YAR071W	PHO11	protein_coding	0	0	800	1	0	1404	1	0	1404	0	0	0	0	0	0	0	0	0	0	0	0	3	0	800	0	0	0	0	0	0	0	0	0	0	0	0	0	0	0	1	0	3
YAR073W	IMD1	protein_coding	33	0	800	0	0	1212	0	0	1212	0	0	0	0	0	0	0	0	0	0	0	0	0	0	800	0	0	0	0	33	0	0	0	0	0	0	0	0	0	0	0	0	0
YAR075W	YAR075W	protein_coding	6	0	800	0	0	474	0	0	474	0	0	0	0	0	0	0	0	0	0	0	0	0	0	800	0	0	0	0	6	0	0	0	0	0	0	0	0	0	0	0	0	0
YBL001C	ECM15	protein_coding	13	0	800	0	0	315	0	0	315	0	0	0	0	0	0	0	0	0	0	0	0	18	0	800	0	0	0	0	13	0	0	0	0	0	0	0	0	0	0	0	0	18
YBL002W	HTB2	protein_coding	5	0	800	1	0	396	0	0	396	0	0	0	0	0	0	0	0	0	0	0	0	0	0	800	0	0	0	0	5	0	0	0	0	0	0	0	0	0	0	1	0	0
YBL003C	HTA2	protein_coding	7	0	800	1	0	399	0	0	399	0	0	0	0	0	0	0	0	0	0	0	0	15	0	800	0	0	0	0	7	0	0	0	0	0	0	0	0	0	0	1	0	15
YBL004W	UTP20	protein_coding	3	0	800	30	0	7482	30	0	7482	0	0	0	0	0	0	0	0	0	0	0	0	6	0	800	0	0	0	0	3	0	0	0	17	0	0	0	0	0	0	13	0	6
YBL005W	PDR3	protein_coding	15	0	800	16	0	2931	13	0	2931	0	0	0	0	0	0	0	0	0	0	0	0	1	0	800	0	0	0	0	15	0	0	0	5	0	0	0	0	0	0	11	0	1
YBL005W-A	YBL005W-A	protein_coding	0	0	800	0	0	1323	0	0	1323	0	0	0	0	0	0	0	0	0	0	0	0	11	0	800	0	0	0	0	0	0	0	0	0	0	0	0	0	0	0	0	0	11
YBL005W-B	YBL005W-B	protein_coding	8	0	800	10	0	5268	10	0	5269	0	0	1	0	0	1	0	0	1	0	0	0	0	0	800	0	0	0	0	8	0	0	0	4	0	0	0	0	0	0	6	0	0
YBL006C	LDB7	protein_coding	5	0	800	5	0	543	0	0	543	0	0	0	0	0	0	0	0	0	0	0	0	3	0	800	0	0	0	0	5	0	0	0	2	0	0	0	0	0	0	3	0	3
YBL006W-A	YBL006W-A	protein_coding	5	0	800	0	0	150	0	0	150	0	0	0	0	0	0	0	0	0	0	0	0	3	0	800	0	0	0	0	5	0	0	0	0	0	0	0	0	0	0	0	0	3
YBL007C	SLA1	protein_coding	4	0	800	25	0	3735	25	0	3735	0	0	0	0	0	0	0	0	0	0	0	0	7	0	800	0	0	0	1	4	0	0	0	11	0	0	0	0	0	0	13	0	7
YBL008W	HIR1	protein_coding	4	0	800	13	0	2523	13	0	2523	0	0	0	0	0	0	0	0	0	0	0	0	2	0	800	0	0	3	0	4	0	0	0	1	0	0	0	0	0	0	9	0	2
YBL008W-A	YBL008W-A	protein_coding	2	0	800	2	0	240	0	0	240	0	0	0	0	0	0	0	0	0	0	0	0	11	0	800	0	0	0	0	2	0	0	0	1	0	0	0	0	0	0	1	0	11
YBL009W	ALK2	protein_coding	9	0	800	17	0	2031	17	0	2031	0	0	0	0	0	0	0	0	0	0	0	0	7	0	800	0	0	0	0	9	0	0	0	5	0	0	0	0	0	0	12	0	7
YBL010C	YBL010C	protein_coding	21	0	800	5	0	843	2	0	843	0	0	0	0	0	0	0	0	0	0	0	0	2	0	800	0	0	0	0	21	0	0	0	3	0	0	0	0	0	0	2	0	2
YBL011W	SCT1	protein_coding	3	0	800	31	0	2280	31	0	2280	0	0	0	0	0	0	0	0	0	0	0	0	4	0	800	0	0	15	0	3	0	0	0	2	0	0	0	0	0	0	14	0	4
YBL012C	YBL012C	protein_coding	4	0	800	1	0	402	0	0	402	0	0	0	0	0	0	0	0	0	0	0	0	7	0	800	0	0	0	0	4	0	0	0	2	0	0	0	0	0	0	0	0	7
YBL013W	FMT1	protein_coding	4	0	800	9	0	1206	9	0	1206	0	0	0	0	0	0	0	0	0	0	0	0	8	0	800	0	0	0	0	4	0	0	0	5	0	0	0	0	0	0	4	0	8
YBL014C	RRN6	protein_coding	12	0	800	18	0	2685	15	0	2685	0	0	0	0	0	0	0	0	0	0	0	0	4	0	800	0	0	0	0	12	0	0	0	7	0	0	0	0	0	0	11	0	4
YBL015W	ACH1	protein_coding	7	0	800	5	0	1581	4	0	1581	0	0	0	0	0	0	0	0	0	0	0	0	9	0	800	0	0	0	0	7	0	0	0	0	0	0	0	0	0	0	5	0	9
YBL016W	FUS3	protein_coding	7	0	800	4	0	1062	1	0	1062	0	0	0	0	0	0	0	0	0	0	0	0	0	0	800	0	0	0	0	7	0	0	0	1	0	0	0	0	0	0	3	0	0
YBL017C	PEP1	protein_coding	3	0	800	54	0	4740	51	0	4740	0	0	0	0	0	0	0	0	0	0	0	0	9	0	800	0	0	6	0	3	0	0	0	30	0	0	0	0	0	0	18	0	9
YBL018C	POP8	protein_coding	8	0	800	6	0	401	0	0	477	4	0	76	0	0	2	0	0	2	0	0	0	10	0	800	0	0	0	0	8	0	0	4	6	0	0	0	0	0	0	0	0	10
YBL019W	APN2	protein_coding	17	0	800	13	0	1563	10	0	1563	0	0	0	0	0	0	0	0	0	0	0	0	7	0	800	0	0	0	0	17	0	0	0	7	0	0	0	0	0	0	6	0	7
YBL020W	RFT1	protein_coding	7	0	800	11	0	1725	11	0	1725	0	0	0	0	0	0	0	0	0	0	0	0	3	0	800	0	0	0	0	7	0	0	0	2	0	0	0	0	0	0	9	0	3
YBL021C	HAP3	protein_coding	6	0	800	0	0	435	0	0	435	0	0	0	0	0	0	0	0	0	0	0	0	2	0	800	0	0	0	0	6	0	0	0	0	0	0	0	0	0	0	0	0	2
YBL022C	PIM1	protein_coding	2	0	800	15	0	3402	15	0	3402	0	0	0	0	0	0	0	0	0	0	0	0	4	0	800	0	0	0	0	2	0	0	0	2	0	0	0	0	0	0	13	0	4
YBL023C	MCM2	protein_coding	21	0	800	13	0	2607	13	0	2607	0	0	0	0	0	0	0	0	0	0	0	0	2	0	800	0	0	0	0	21	0	0	0	0	0	0	0	0	0	0	13	0	2
YBL024W	NCL1	protein_coding	2	0	800	19	0	2055	19	0	2055	0	0	0	0	0	0	0	0	0	0	0	0	10	0	800	0	0	6	0	2	0	0	0	6	0	0	0	0	0	0	7	0	10
YBL025W	RRN10	protein_coding	10	0	800	2	0	438	0	0	438	0	0	0	0	0	0	0	0	0	0	0	0	4	0	800	0	0	0	0	10	0	0	0	1	0	0	0	0	0	0	1	0	4
YBL026W	LSM2	protein_coding	5	0	800	0	0	288	1	0	416	1	0	128	0	0	2	0	0	2	0	0	0	32	0	800	0	0	0	0	5	0	0	1	0	0	0	0	0	0	0	0	0	32
YBL027W	RPL19B	protein_coding	32	0	800	1	0	569	7	0	954	9	0	385	0	0	2	0	0	2	0	0	0	0	0	800	0	0	0	0	32	0	0	9	1	0	0	0	0	0	0	0	0	0
YBL028C	YBL028C	protein_coding	7	0	800	1	0	321	0	0	321	0	0	0	0	0	0	0	0	0	0	0	0	10	0	800	0	0	0	0	7	0	0	0	0	0	0	0	0	0	0	1	0	10
YBL029C-A	YBL029C-A	protein_coding	10	0	800	0	0	285	0	0	285	0	0	0	0	0	0	0	0	0	0	0	0	10	0	800	0	0	0	0	10	0	0	0	0	0	0	0	0	0	0	0	0	10
YBL029W	YBL029W	protein_coding	5	0	800	6	0	1131	6	0	1131	0	0	0	0	0	0	0	0	0	0	0	0	10	0	800	0	0	0	0	5	0	0	0	2	0	0	0	0	0	0	4	0	10
YBL030C	PET9	protein_coding	6	0	800	12	0	957	12	0	957	0	0	0	0	0	0	0	0	0	0	0	0	3	0	800	0	0	0	0	6	0	0	0	4	0	0	0	0	0	0	8	0	3
YBL031W	SHE1	protein_coding	5	0	800	5	0	1017	5	0	1017	0	0	0	0	0	0	0	0	0	0	0	0	7	0	800	0	0	0	0	5	0	0	0	3	0	0	0	0	0	0	2	0	7
YBL032W	HEK2	protein_coding	6	0	800	6	0	1146	6	0	1146	0	0	0	0	0	0	0	0	0	0	0	0	9	0	800	0	0	0	0	6	0	0	0	4	0	0	0	0	0	0	2	0	9
YBL033C	RIB1	protein_coding	2	0	800	6	0	1038	6	0	1038	0	0	0	0	0	0	0	0	0	0	0	0	2	0	800	0	0	0	0	2	0	0	0	0	0	0	0	0	0	0	6	0	2
YBL034C	STU1	protein_coding	4	0	800	17	0	4542	17	0	4542	0	0	0	0	0	0	0	0	0	0	0	0	6	0	800	0	0	0	0	4	0	0	0	5	0	0	0	0	0	0	12	0	6
YBL035C	POL12	protein_coding	4	0	800	16	0	2118	16	0	2118	0	0	0	0	0	0	0	0	0	0	0	0	7	0	800	0	0	0	0	4	0	1	0	4	0	0	0	1	0	0	11	0	7
YBL036C	YBL036C	protein_coding	3	0	800	3	0	774	1	0	774	0	0	0	0	0	0	0	0	0	0	0	0	9	0	800	0	0	0	0	3	0	0	0	1	0	0	0	0	0	0	2	0	9
YBL037W	APL3	protein_coding	4	0	800	11	0	3078	11	0	3078	0	0	0	0	0	0	0	0	0	0	0	0	5	0	800	0	0	0	0	4	0	0	0	3	0	0	0	0	0	0	8	0	5
YBL038W	MRPL16	protein_coding	3	0	800	8	0	699	3	0	699	0	0	0	0	0	0	0	0	0	0	0	0	0	0	800	0	0	0	0	3	0	0	0	2	0	0	0	0	0	0	6	0	0
YBL039C	URA7	protein_coding	4	0	800	8	0	1740	7	0	1740	0	0	0	0	0	0	0	0	0	0	0	0	27	0	800	0	0	0	0	4	0	0	0	0	0	0	0	0	0	0	8	0	27
YBL039C-A	YBL039C-A	protein_coding	3	0	800	0	0	84	0	0	84	0	0	0	0	0	0	0	0	0	0	0	0	3	0	800	0	0	0	0	3	0	0	0	1	0	0	0	0	0	0	0	0	3
YBL039W-B	YBL039W-B	protein_coding	4	0	800	1	0	180	0	0	180	0	0	0	0	0	0	0	0	0	0	0	0	6	0	800	0	0	0	0	4	0	0	0	0	0	0	0	0	0	0	1	0	6
YBL040C	ERD2	protein_coding	5	0	800	6	0	658	7	0	757	1	0	99	0	0	2	0	0	2	0	0	0	2	0	800	0	0	0	0	5	0	0	1	6	0	0	0	0	0	0	0	0	2
YBL041W	PRE7	protein_coding	6	0	800	2	0	726	2	0	726	0	0	0	0	0	0	0	0	0	0	0	0	5	0	800	0	0	0	0	6	0	0	0	0	0	0	0	0	0	0	2	0	5
YBL042C	FUI1	protein_coding	3	0	800	8	0	1920	8	0	1920	0	0	0	0	0	0	0	0	0	0	0	0	6	0	800	0	0	0	0	3	0	0	0	4	0	0	0	0	0	0	4	0	6
YBL043W	ECM13	protein_coding	9	0	800	4	0	774	4	0	774	0	0	0	0	0	0	0	0	0	0	0	0	5	0	800	0	0	0	0	9	0	0	0	0	0	0	0	0	0	0	4	0	5
YBL044W	YBL044W	protein_coding	5	0	800	2	0	369	0	0	369	0	0	0	0	0	0	0	0	0	0	0	0	6	0	800	0	0	0	0	5	0	2	0	0	0	0	0	0	0	0	0	0	6
YBL045C	COR1	protein_coding	16	0	800	4	0	1374	4	0	1374	0	0	0	0	0	0	0	0	0	0	0	0	1	0	800	0	0	0	0	16	0	0	0	3	0	0	0	0	0	0	1	0	1
YBL046W	PSY4	protein_coding	0	0	800	12	0	1326	12	0	1326	0	0	0	0	0	0	0	0	0	0	0	0	3	0	800	0	0	0	1	0	0	0	0	5	0	0	0	0	0	0	6	0	3
YBL047C	EDE1	protein_coding	3	0	800	25	0	4146	25	0	4146	0	0	0	0	0	0	0	0	0	0	0	0	4	0	800	0	0	0	0	3	0	0	0	4	0	0	0	0	0	0	21	0	4
YBL048W	RRT1	protein_coding	1	0	800	1	0	312	0	0	312	0	0	0	0	0	0	0	0	0	0	0	0	4	0	800	0	0	0	0	1	0	1	0	0	0	0	0	0	0	0	0	0	4
YBL049W	MOH1	protein_coding	1	0	800	2	0	417	0	0	417	0	0	0	0	0	0	0	0	0	0	0	0	3	0	800	0	0	0	0	1	0	0	0	0	0	0	0	0	0	0	2	0	3
YBL050W	SEC17	protein_coding	6	0	800	2	0	879	1	0	995	0	0	116	0	0	2	0	0	2	0	0	0	5	0	800	0	0	0	0	6	0	0	0	0	0	0	0	0	0	0	2	0	5
YBL051C	PIN4	protein_coding	6	0	800	21	0	2007	16	0	2007	0	0	0	0	0	0	0	0	0	0	0	0	5	0	800	0	0	0	0	6	0	0	0	8	0	0	0	0	0	0	13	0	5
YBL052C	SAS3	protein_coding	6	0	800	19	0	2496	18	0	2496	0	0	0	0	0	0	0	0	0	0	0	0	7	0	800	0	1	0	1	6	0	0	0	7	0	0	0	0	0	0	10	0	7
YBL053W	YBL053W	protein_coding	7	0	800	2	0	375	0	0	375	0	0	0	0	0	0	0	0	0	0	0	0	6	0	800	0	0	0	0	7	0	0	0	0	0	0	0	0	0	0	2	0	6
YBL054W	TOD6	protein_coding	3	0	800	11	0	1578	11	0	1578	0	0	0	0	0	0	0	0	0	0	0	0	11	0	800	0	0	0	0	3	0	0	0	6	0	0	0	0	0	0	5	0	11
YBL055C	YBL055C	protein_coding	3	0	800	16	0	1257	16	0	1257	0	0	0	0	0	0	0	0	0	0	0	0	1	0	800	0	0	0	0	3	0	0	0	7	0	0	0	0	0	0	9	0	1
YBL056W	PTC3	protein_coding	4	0	800	1	0	1407	1	0	1407	0	0	0	0	0	0	0	0	0	0	0	0	0	0	800	0	0	0	0	4	0	0	0	0	0	0	0	0	0	0	1	0	0
YBL057C	PTH2	protein_coding	2	0	800	0	0	627	0	0	627	0	0	0	0	0	0	0	0	0	0	0	0	0	0	800	0	0	0	0	2	0	0	0	0	0	0	0	0	0	0	0	0	0
YBL058W	SHP1	protein_coding	0	0	800	2	0	1272	2	0	1272	0	0	0	0	0	0	0	0	0	0	0	0	0	0	800	0	0	0	0	0	0	0	0	1	0	0	0	0	0	0	1	0	0
YBL059C-A	CMC2	protein_coding	1	0	800	0	0	328	0	0	415	0	0	87	0	0	2	0	0	2	0	0	0	0	0	800	0	0	0	0	1	0	0	0	0	0	0	0	0	0	0	0	0	0
YBL059W	YBL059W	protein_coding	0	0	800	0	0	580	0	0	651	0	0	71	0	0	2	0	0	2	0	0	0	0	0	800	0	0	0	0	0	0	0	0	0	0	0	0	0	0	0	0	0	0
YBL060W	YEL1	protein_coding	0	0	800	8	0	2064	6	0	2064	0	0	0	0	0	0	0	0	0	0	0	0	1	0	800	0	0	0	0	0	0	0	0	5	0	0	0	0	0	0	3	0	1
YBL061C	SKT5	protein_coding	6	0	800	12	0	2091	4	0	2091	0	0	0	0	0	0	0	0	0	0	0	0	6	0	800	0	0	0	0	6	0	0	0	5	0	0	0	0	0	0	7	0	6
YBL062W	YBL062W	protein_coding	1	0	800	0	0	381	0	0	381	0	0	0	0	0	0	0	0	0	0	0	0	6	0	800	0	0	0	0	1	0	0	0	0	0	0	0	0	0	0	0	0	6
YBL063W	KIP1	protein_coding	8	0	800	9	0	3336	4	0	3336	0	0	0	0	0	0	0	0	0	0	0	0	1	0	800	0	0	0	0	8	0	0	0	4	0	0	0	0	0	0	5	0	1
YBL064C	PRX1	protein_coding	0	0	800	3	0	786	0	0	786	0	0	0	0	0	0	0	0	0	0	0	0	6	0	800	0	0	0	0	0	0	0	0	0	0	0	0	0	0	0	3	0	6
YBL065W	YBL065W	protein_coding	4	0	800	0	0	345	0	0	345	0	0	0	0	0	0	0	0	0	0	0	0	2	0	800	0	0	0	0	4	0	0	0	0	0	0	0	0	0	0	0	0	2
YBL066C	SEF1	protein_coding	9	0	800	14	0	3447	14	0	3447	0	0	0	0	0	0	0	0	0	0	0	0	2	0	800	0	0	0	0	9	0	0	0	9	0	0	0	0	0	0	5	0	2
YBL067C	UBP13	protein_coding	2	0	800	10	0	2244	7	0	2244	0	0	0	0	0	0	0	0	0	0	0	0	9	0	800	0	0	0	0	2	0	0	0	5	0	0	0	0	0	0	5	0	9
YBL068W	PRS4	protein_coding	5	0	800	2	0	981	2	0	981	0	0	0	0	0	0	0	0	0	0	0	0	2	0	800	0	0	0	0	5	0	0	0	1	0	0	0	0	0	0	1	0	2
YBL068W-A	YBL068W-A	protein_coding	2	0	800	0	0	237	0	0	237	0	0	0	0	0	0	0	0	0	0	0	0	1	0	800	0	0	0	0	2	0	0	0	0	0	0	0	0	0	0	0	0	1
YBL069W	AST1	protein_coding	0	0	800	2	0	1290	1	0	1290	0	0	0	0	0	0	0	0	0	0	0	0	0	0	800	0	0	0	0	0	0	0	0	0	0	0	0	0	0	0	2	0	0
YBL070C	YBL070C	protein_coding	0	0	800	1	0	321	0	0	321	0	0	0	0	0	0	0	0	0	0	0	0	0	0	800	0	0	0	0	0	0	0	0	1	0	0	0	0	0	0	0	0	0
YBL071C	YBL071C	protein_coding	5	0	800	0	0	309	0	0	309	0	0	0	0	0	0	0	0	0	0	0	0	2	0	800	0	0	0	0	5	0	0	0	0	0	0	0	0	0	0	0	0	2
YBL071C-B	YBL071C-B	protein_coding	0	0	800	2	0	99	0	0	99	0	0	0	0	0	0	0	0	0	0	0	0	2	0	800	0	0	0	0	0	0	0	0	2	0	0	0	0	0	0	0	0	2
YBL071W-A	KTI11	protein_coding	1	0	800	2	0	249	0	0	249	0	0	0	0	0	0	0	0	0	0	0	0	3	0	800	0	0	0	0	1	0	0	0	2	0	0	0	0	0	0	0	0	3
YBL072C	RPS8A	protein_coding	7	0	800	0	0	603	0	0	603	0	0	0	0	0	0	0	0	0	0	0	0	0	0	800	0	0	0	0	7	0	0	0	0	0	0	0	0	0	0	0	0	0
YBL073W	YBL073W	protein_coding	0	0	800	0	0	312	0	0	312	0	0	0	0	0	0	0	0	0	0	0	0	0	0	800	0	0	0	0	0	0	0	0	0	0	0	0	0	0	0	0	0	0
YBL074C	AAR2	protein_coding	0	0	800	0	0	1068	0	0	1068	0	0	0	0	0	0	0	0	0	0	0	0	5	0	800	0	0	0	0	0	0	0	0	0	0	0	0	0	0	0	0	0	5
YBL075C	SSA3	protein_coding	0	0	800	0	0	1950	0	0	1950	0	0	0	0	0	0	0	0	0	0	0	0	0	0	800	0	0	0	0	0	0	0	0	0	0	0	0	0	0	0	0	0	0
YBL076C	ILS1	protein_coding	0	0	800	2	0	3219	2	0	3219	0	0	0	0	0	0	0	0	0	0	0	0	0	0	800	0	0	0	0	0	0	0	0	0	0	0	0	0	0	0	2	0	0
YBL077W	YBL077W	protein_coding	0	0	800	0	0	432	0	0	432	0	0	0	0	0	0	0	0	0	0	0	0	0	0	800	0	0	0	0	0	0	0	0	0	0	0	0	0	0	0	0	0	0
YBL078C	ATG8	protein_coding	0	0	800	0	0	354	0	0	354	0	0	0	0	0	0	0	0	0	0	0	0	0	0	800	0	0	0	0	0	0	0	0	0	0	0	0	0	0	0	0	0	0
YBL079W	NUP170	protein_coding	0	0	800	21	0	4509	21	0	4509	0	0	0	0	0	0	0	0	0	0	0	0	8	0	800	0	0	0	0	0	0	0	0	5	0	0	0	0	0	0	16	0	8
YBL080C	PET112	protein_coding	8	0	800	11	0	1626	11	0	1626	0	0	0	0	0	0	0	0	0	0	0	0	0	0	800	0	0	0	0	8	0	0	0	5	0	0	0	0	0	0	6	0	0
YBL081W	YBL081W	protein_coding	6	0	800	10	0	1107	10	0	1107	0	0	0	0	0	0	0	0	0	0	0	0	4	0	800	0	0	6	0	6	0	0	0	2	0	0	0	0	0	0	2	0	4
YBL082C	ALG3	protein_coding	1	0	800	0	0	1377	0	0	1377	0	0	0	0	0	0	0	0	0	0	0	0	0	0	800	0	0	0	0	1	0	0	0	0	0	0	0	0	0	0	1	0	0
YBL083C	YBL083C	protein_coding	0	0	800	1	0	426	0	0	426	0	0	0	0	0	0	0	0	0	0	0	0	0	0	800	0	0	0	0	0	0	0	0	1	0	0	0	0	0	0	0	0	0
YBL084C	CDC27	protein_coding	0	0	800	35	0	2277	35	0	2277	0	0	0	0	0	0	0	0	0	0	0	0	2	0	800	18	0	15	0	0	0	0	0	0	0	0	0	0	0	0	2	0	2
YBL085W	BOI1	protein_coding	1	0	800	2	0	2943	2	0	2943	0	0	0	0	0	0	0	0	0	0	0	0	0	0	800	0	0	0	0	1	0	0	0	2	0	0	0	0	0	0	0	0	0
YBL086C	YBL086C	protein_coding	0	0	800	1	0	1401	1	0	1401	0	0	0	0	0	0	0	0	0	0	0	0	3	0	800	0	0	0	0	0	0	0	0	1	0	0	0	0	0	0	0	0	3
YBL087C	RPL23A	protein_coding	4	0	800	0	0	414	0	0	918	0	0	504	0	0	2	0	0	2	0	0	0	1	0	800	0	0	0	0	4	0	0	0	0	0	0	0	0	0	0	0	0	1
YBL088C	TEL1	protein_coding	0	0	800	9	0	8364	7	0	8364	0	0	0	0	0	0	0	0	0	0	0	0	2	0	800	0	0	0	0	0	0	0	0	5	0	0	0	0	0	0	4	0	2
YBL089W	AVT5	protein_coding	0	0	800	1	0	1380	0	0	1380	0	0	0	0	0	0	0	0	0	0	0	0	0	0	800	0	0	0	0	0	0	0	0	0	0	0	0	0	0	0	1	0	0
YBL090W	MRP21	protein_coding	1	0	800	1	0	534	0	0	534	0	0	0	0	0	0	0	0	0	0	0	0	1	0	800	0	0	0	0	1	0	0	0	1	0	0	0	0	0	0	0	0	1
YBL091C	MAP2	protein_coding	2	0	800	1	0	1266	0	0	1266	0	0	0	0	0	0	0	0	0	0	0	0	1	0	800	0	0	0	0	2	0	0	0	0	0	0	0	0	0	0	1	0	1
YBL091C-A	SCS22	protein_coding	2	0	800	2	0	526	0	0	616	0	0	90	0	0	2	0	0	2	0	0	0	2	0	800	0	0	0	0	2	0	0	0	2	0	0	0	0	0	0	0	0	2
YBL092W	RPL32	protein_coding	2	0	800	0	0	393	0	0	393	0	0	0	0	0	0	0	0	0	0	0	0	4	0	800	0	0	0	0	2	0	0	0	0	0	0	0	0	0	0	0	0	4
YBL093C	ROX3	protein_coding	0	0	800	1	0	663	1	0	663	0	0	0	0	0	0	0	0	0	0	0	0	2	0	800	0	0	0	0	0	0	0	0	0	0	0	0	0	0	0	1	0	2
YBL094C	YBL094C	protein_coding	0	0	800	0	0	333	0	0	333	0	0	0	0	0	0	0	0	0	0	0	0	0	0	800	0	0	0	0	0	0	0	0	0	0	0	0	0	0	0	0	0	0
YBL095W	YBL095W	protein_coding	0	0	800	0	0	813	0	0	813	0	0	0	0	0	0	0	0	0	0	0	0	0	0	800	0	0	0	0	0	0	0	0	0	0	0	0	0	0	0	0	0	0
YBL096C	YBL096C	protein_coding	0	0	800	0	0	309	0	0	309	0	0	0	0	0	0	0	0	0	0	0	0	0	0	800	0	0	0	0	0	0	0	0	0	0	0	0	0	0	0	0	0	0
YBL097W	BRN1	protein_coding	0	0	800	10	0	2265	8	0	2265	0	0	0	0	0	0	0	0	0	0	0	0	8	0	800	0	0	0	0	0	0	0	0	4	0	0	0	0	0	0	6	0	8
YBL098W	BNA4	protein_coding	9	0	800	2	0	1383	0	0	1383	0	0	0	0	0	0	0	0	0	0	0	0	4	0	800	0	0	0	0	9	0	0	0	0	0	0	0	0	0	0	2	0	4
YBL099W	ATP1	protein_coding	5	0	800	5	0	1638	5	0	1638	0	0	0	0	0	0	0	0	0	0	0	0	8	0	800	0	0	0	0	5	0	0	0	0	0	0	0	0	0	0	5	0	8
YBL100C	YBL100C	protein_coding	4	0	800	1	0	315	0	0	315	0	0	0	0	0	0	0	0	0	0	0	0	4	0	800	0	0	0	0	4	0	1	0	0	0	0	0	0	0	0	0	0	4
YBL100W-A	YBL100W-A	protein_coding	1	0	800	0	0	1317	0	0	1317	0	0	0	0	0	0	0	0	0	0	0	0	2	0	800	0	0	0	0	1	0	0	0	0	0	0	0	0	0	0	0	0	2
YBL100W-B	YBL100W-B	protein_coding	26	0	800	18	0	5313	18	0	5314	0	0	1	0	0	1	0	0	1	0	0	0	0	0	800	0	0	0	0	26	0	0	0	10	0	0	0	0	0	0	8	0	0
YBL100W-C	YBL100W-C	protein_coding	1	0	800	0	0	120	0	0	120	0	0	0	0	0	0	0	0	0	0	0	0	2	0	800	0	0	0	0	1	0	0	0	0	0	0	0	0	0	0	0	0	2
YBL101C	ECM21	protein_coding	2	0	800	10	0	3354	10	0	3354	0	0	0	0	0	0	0	0	0	0	0	0	1	0	800	0	0	0	0	2	0	0	0	3	0	0	0	0	0	0	7	0	1
YBL102W	SFT2	protein_coding	2	0	800	1	0	648	0	0	648	0	0	0	0	0	0	0	0	0	0	0	0	0	0	800	0	0	0	0	2	0	0	0	0	0	0	0	0	0	0	1	0	0
YBL103C	RTG3	protein_coding	8	0	800	0	0	1461	0	0	1461	0	0	0	0	0	0	0	0	0	0	0	0	4	0	800	0	0	0	0	8	0	0	0	0	0	0	0	0	0	0	0	0	4
YBL104C	SEA4	protein_coding	3	0	800	11	0	3117	11	0	3117	0	0	0	0	0	0	0	0	0	0	0	0	8	0	800	0	0	0	0	3	0	0	0	2	0	0	0	0	0	0	9	0	8
YBL105C	PKC1	protein_coding	4	0	800	15	0	3456	15	0	3456	0	0	0	0	0	0	0	0	0	0	0	0	2	0	800	0	0	0	0	4	0	0	0	4	0	0	0	0	0	0	11	0	2
YBL106C	SRO77	protein_coding	1	0	800	10	0	3033	10	0	3033	0	0	0	0	0	0	0	0	0	0	0	0	4	0	800	0	0	0	0	1	0	2	0	6	0	0	0	0	0	0	2	0	4
YBL107C	YBL107C	protein_coding	3	0	800	1	0	591	0	0	591	0	0	0	0	0	0	0	0	0	0	0	0	3	0	800	0	0	0	0	3	0	0	0	0	0	0	0	0	0	0	1	0	3
YBL107W-A	YBL107W-A	protein_coding	1	0	800	0	0	105	0	0	105	0	0	0	0	0	0	0	0	0	0	0	0	2	0	800	0	0	0	0	1	0	0	0	0	0	0	0	0	0	0	0	0	2
YBL108C-A	PAU9	protein_coding	43	0	800	3	0	129	0	0	129	0	0	0	0	0	0	0	0	0	0	0	0	26	0	800	0	0	0	0	43	0	0	0	1	0	0	0	0	0	0	2	0	26
YBL108W	YBL108W	protein_coding	2	0	800	17	0	306	0	0	306	0	0	0	0	0	0	0	0	0	0	0	0	20	0	800	0	0	0	0	2	0	2	0	10	0	0	0	0	1	0	4	0	20
YBL109W	YBL109W	protein_coding	45	0	800	31	0	336	31	0	336	0	0	0	0	0	0	0	0	0	0	0	0	0	0	800	0	0	0	0	45	0	4	0	14	0	0	0	0	0	0	13	0	0
YBL111C	YBL111C	protein_coding	0	0	800	0	0	2003	0	0	2103	0	0	100	0	0	2	0	0	2	0	0	0	0	0	800	0	0	0	0	0	0	0	0	0	0	0	0	0	0	0	0	0	0
YBL112C	YBL112C	protein_coding	13	0	800	0	0	318	0	0	318	0	0	0	0	0	0	0	0	0	0	0	0	0	0	800	0	0	0	0	13	0	0	0	0	0	0	0	0	0	0	0	0	0
YBL113C	YBL113C	protein_coding	9	0	279	21	0	2379	21	0	2379	0	0	0	0	0	0	0	0	0	0	0	0	0	0	800	0	0	0	0	9	0	0	0	11	0	0	0	0	0	0	10	0	0
YBL113W-A	YBL113W-A	protein_coding	7	0	800	0	0	483	0	0	483	0	0	0	0	0	0	0	0	0	0	0	0	9	0	645	0	0	0	0	7	0	0	0	1	0	0	0	0	0	0	0	0	9
YBR001C	NTH2	protein_coding	16	0	800	17	0	2343	17	0	2343	0	0	0	0	0	0	0	0	0	0	0	0	4	0	800	0	0	0	0	16	0	0	0	9	0	0	0	0	0	0	8	0	4
YBR002C	RER2	protein_coding	6	0	800	3	0	861	1	0	861	0	0	0	0	0	0	0	0	0	0	0	0	0	0	800	0	0	0	0	6	0	0	0	1	0	0	0	0	0	0	2	0	0
YBR003W	COQ1	protein_coding	1	0	800	7	0	1422	7	0	1422	0	0	0	0	0	0	0	0	0	0	0	0	4	0	800	0	0	0	0	1	0	0	0	1	0	0	0	0	0	0	6	0	4
YBR004C	GPI18	protein_coding	5	0	800	4	0	1302	4	0	1302	0	0	0	0	0	0	0	0	0	0	0	0	3	0	800	0	0	0	0	5	0	0	0	2	0	0	0	0	0	0	2	0	3
YBR005W	RCR1	protein_coding	8	0	800	5	0	642	5	0	642	0	0	0	0	0	0	0	0	0	0	0	0	5	0	800	0	0	0	0	8	0	0	0	2	0	0	0	0	0	0	3	0	5
YBR006W	UGA2	protein_coding	4	0	800	11	0	1494	11	0	1494	0	0	0	0	0	0	0	0	0	0	0	0	8	0	800	0	0	0	0	4	0	0	0	0	0	0	0	0	0	0	11	0	8
YBR007C	DSF2	protein_coding	7	0	800	16	0	2211	12	0	2211	0	0	0	0	0	0	0	0	0	0	0	0	7	0	800	0	0	0	0	7	0	0	0	7	0	0	0	0	0	0	9	0	7
YBR008C	FLR1	protein_coding	12	0	800	12	0	1647	12	0	1647	0	0	0	0	0	0	0	0	0	0	0	0	13	0	800	0	0	0	0	12	0	0	0	5	0	0	0	0	0	0	7	0	13
YBR009C	HHF1	protein_coding	10	0	800	1	0	312	1	0	312	0	0	0	0	0	0	0	0	0	0	0	0	0	0	800	0	0	0	0	10	0	0	0	0	0	0	0	0	0	0	1	0	0
YBR010W	HHT1	protein_coding	1	0	800	0	0	411	0	0	411	0	0	0	0	0	0	0	0	0	0	0	0	7	0	800	0	0	0	0	1	0	0	0	0	0	0	0	0	0	0	0	0	7
YBR011C	IPP1	protein_coding	2	0	800	2	0	864	1	0	864	0	0	0	0	0	0	0	0	0	0	0	0	8	0	800	0	0	0	0	2	0	0	0	0	0	0	0	0	0	0	2	0	8
YBR012C	YBR012C	protein_coding	15	0	800	10	0	420	0	0	420	0	0	0	0	0	0	0	0	0	0	0	0	0	0	800	0	0	0	0	15	0	1	0	7	0	0	0	0	0	0	2	0	0
YBR012W-A	YBR012W-A	protein_coding	0	0	800	0	0	1323	0	0	1323	0	0	0	0	0	0	0	0	0	0	0	0	10	0	800	0	0	0	0	0	0	0	0	0	0	0	0	0	0	0	0	0	10
YBR012W-B	YBR012W-B	protein_coding	2	0	800	0	0	5271	0	0	5272	0	0	1	0	0	1	0	0	1	0	0	0	0	0	800	0	0	0	0	2	0	0	0	0	0	0	0	0	0	0	0	0	0
YBR013C	YBR013C	protein_coding	0	0	800	2	0	390	0	0	390	0	0	0	0	0	0	0	0	0	0	0	0	4	0	800	0	0	0	0	0	0	0	0	1	0	0	0	0	0	0	1	0	4
YBR014C	GRX7	protein_coding	5	0	800	3	0	612	0	0	612	0	0	0	0	0	0	0	0	0	0	0	0	3	0	800	0	0	0	0	5	0	0	0	2	0	0	0	0	0	0	1	0	3
YBR015C	MNN2	protein_coding	3	0	800	0	0	1794	0	0	1794	0	0	0	0	0	0	0	0	0	0	0	0	1	0	800	0	0	0	0	3	0	0	0	0	0	0	0	0	0	0	0	0	1
YBR016W	YBR016W	protein_coding	0	0	800	0	0	387	0	0	387	0	0	0	0	0	0	0	0	0	0	0	0	0	0	800	0	0	0	0	0	0	0	0	0	0	0	0	0	0	0	0	0	0
YBR017C	KAP104	protein_coding	0	0	800	11	0	2757	11	0	2757	0	0	0	0	0	0	0	0	0	0	0	0	3	0	800	6	0	0	0	0	0	0	0	1	0	0	0	0	0	0	4	0	3
YBR018C	GAL7	protein_coding	3	0	800	2	0	1101	2	0	1101	0	0	0	0	0	0	0	0	0	0	0	0	8	0	800	0	0	0	0	3	0	0	0	2	0	0	0	0	0	0	0	0	8
YBR019C	GAL10	protein_coding	7	0	800	4	0	2100	4	0	2100	0	0	0	0	0	0	0	0	0	0	0	0	0	0	800	0	0	0	0	7	0	0	0	2	0	0	0	0	0	0	2	0	0
YBR020W	GAL1	protein_coding	1	0	800	3	0	1587	3	0	1587	0	0	0	0	0	0	0	0	0	0	0	0	0	0	800	0	0	0	0	1	0	0	0	1	0	0	0	0	0	0	2	0	0
YBR021W	FUR4	protein_coding	4	0	800	1	0	1902	1	0	1902	0	0	0	0	0	0	0	0	0	0	0	0	1	0	800	0	0	0	0	4	0	0	0	1	0	0	0	0	0	0	0	0	1
YBR022W	POA1	protein_coding	0	0	800	1	0	534	0	0	534	0	0	0	0	0	0	0	0	0	0	0	0	4	0	800	0	0	0	0	0	0	0	0	0	0	0	0	0	0	0	1	0	4
YBR023C	CHS3	protein_coding	1	0	800	3	0	3498	3	0	3498	0	0	0	0	0	0	0	0	0	0	0	0	1	0	800	0	0	0	0	1	0	0	0	2	0	0	0	0	0	0	1	0	1
YBR024W	SCO2	protein_coding	1	0	800	4	0	906	4	0	906	0	0	0	0	0	0	0	0	0	0	0	0	9	0	800	0	0	0	0	1	0	0	0	0	0	0	0	0	0	0	4	0	9
YBR025C	OLA1	protein_coding	6	0	800	3	0	1185	3	0	1185	0	0	0	0	0	0	0	0	0	0	0	0	13	0	800	0	0	0	0	6	0	0	0	0	0	0	0	0	0	0	3	0	13
YBR026C	ETR1	protein_coding	19	0	800	7	0	1143	7	0	1143	0	0	0	0	0	0	0	0	0	0	0	0	1	0	800	0	0	0	0	19	0	0	0	1	0	0	0	0	0	0	6	0	1
YBR027C	YBR027C	protein_coding	4	0	800	1	0	333	0	0	333	0	0	0	0	0	0	0	0	0	0	0	0	0	0	800	0	0	0	0	4	0	0	0	1	0	0	0	0	0	0	0	0	0
YBR028C	YPK3	protein_coding	1	0	800	1	0	1578	1	0	1578	0	0	0	0	0	0	0	0	0	0	0	0	0	0	800	0	0	0	0	1	0	0	0	1	0	0	0	0	0	0	0	0	0
YBR029C	CDS1	protein_coding	1	0	800	2	0	1374	2	0	1374	0	0	0	0	0	0	0	0	0	0	0	0	0	0	800	0	0	0	0	1	0	0	0	0	0	0	0	0	0	0	2	0	0
YBR030W	RKM3	protein_coding	5	0	800	15	0	1659	15	0	1659	0	0	0	0	0	0	0	0	0	0	0	0	5	0	800	0	0	0	0	5	0	0	0	5	0	0	0	0	0	0	10	0	5
YBR031W	RPL4A	protein_coding	0	0	800	5	0	1089	5	0	1089	0	0	0	0	0	0	0	0	0	0	0	0	8	0	800	0	0	0	0	0	0	0	0	0	0	0	0	0	0	0	5	0	8
YBR032W	YBR032W	protein_coding	0	0	800	0	0	303	0	0	303	0	0	0	0	0	0	0	0	0	0	0	0	5	0	800	0	0	0	0	0	0	0	0	0	0	0	0	0	0	0	0	0	5
YBR033W	EDS1	protein_coding	0	0	800	3	0	2760	3	0	2760	0	0	0	0	0	0	0	0	0	0	0	0	0	0	800	0	0	0	0	0	0	0	0	2	0	0	0	0	0	0	1	0	0
YBR034C	HMT1	protein_coding	1	0	800	0	0	1047	0	0	1047	0	0	0	0	0	0	0	0	0	0	0	0	3	0	800	0	0	0	0	1	0	0	0	0	0	0	0	0	0	0	0	0	3
YBR035C	PDX3	protein_coding	2	0	800	1	0	687	0	0	687	0	0	0	0	0	0	0	0	0	0	0	0	1	0	800	0	0	0	0	2	0	0	0	0	0	0	0	0	0	0	1	0	1
YBR036C	CSG2	protein_coding	1	0	800	0	0	1233	0	0	1233	0	0	0	0	0	0	0	0	0	0	0	0	0	0	800	0	0	0	0	1	0	0	0	0	0	0	0	0	0	0	0	0	0
YBR037C	SCO1	protein_coding	0	0	800	0	0	888	0	0	888	0	0	0	0	0	0	0	0	0	0	0	0	0	0	800	0	0	0	0	0	0	0	0	0	0	0	0	0	0	0	0	0	0
YBR038W	CHS2	protein_coding	6	0	800	1	0	2892	1	0	2892	0	0	0	0	0	0	0	0	0	0	0	0	0	0	800	0	0	0	0	6	0	0	0	0	0	0	0	0	0	0	1	0	0
YBR039W	ATP3	protein_coding	0	0	800	0	0	936	0	0	936	0	0	0	0	0	0	0	0	0	0	0	0	6	0	800	0	0	0	0	0	0	0	0	0	0	0	0	0	0	0	0	0	6
YBR040W	FIG1	protein_coding	0	0	800	0	0	897	0	0	897	0	0	0	0	0	0	0	0	0	0	0	0	0	0	800	0	0	0	0	0	0	0	0	0	0	0	0	0	0	0	0	0	0
YBR041W	FAT1	protein_coding	11	0	800	2	0	2010	2	0	2010	0	0	0	0	0	0	0	0	0	0	0	0	0	0	800	0	0	0	0	11	0	0	0	0	0	0	0	0	0	0	2	0	0
YBR042C	CST26	protein_coding	3	0	800	14	0	1194	14	0	1194	0	0	0	0	0	0	0	0	0	0	0	0	4	0	800	0	0	0	0	3	0	0	0	4	0	0	0	0	0	0	10	0	4
YBR043C	QDR3	protein_coding	4	0	800	13	0	2070	13	0	2070	0	0	0	0	0	0	0	0	0	0	0	0	4	0	800	0	0	0	0	4	0	0	0	1	0	0	0	0	0	0	12	0	4
YBR044C	TCM62	protein_coding	3	0	800	10	0	1719	10	0	1719	0	0	0	0	0	0	0	0	0	0	0	0	14	0	800	0	0	0	0	3	0	0	0	2	0	0	0	0	0	0	8	0	14
YBR045C	GIP1	protein_coding	9	0	800	17	0	1920	17	0	1920	0	0	0	0	0	0	0	0	0	0	0	0	5	0	800	0	0	0	0	9	0	0	0	8	0	0	0	0	0	0	9	0	5
YBR046C	ZTA1	protein_coding	6	0	800	5	0	1005	5	0	1005	0	0	0	0	0	0	0	0	0	0	0	0	6	0	800	0	0	0	0	6	0	0	0	3	0	0	0	0	0	0	2	0	6
YBR047W	FMP23	protein_coding	15	0	800	2	0	528	0	0	528	0	0	0	0	0	0	0	0	0	0	0	0	3	0	800	0	0	0	0	15	0	0	0	0	0	0	0	0	0	0	2	0	3
YBR048W	RPS11B	protein_coding	4	0	800	0	0	471	15	0	982	15	0	511	0	0	2	0	0	2	0	0	0	8	0	800	0	0	0	0	4	0	0	15	0	0	0	0	0	0	0	0	0	8
YBR049C	REB1	protein_coding	0	0	800	8	0	2433	7	0	2433	0	0	0	0	0	0	0	0	0	0	0	0	8	0	800	0	0	0	0	0	0	0	0	0	0	0	0	0	0	0	8	0	8
YBR050C	REG2	protein_coding	5	0	800	6	0	1017	1	0	1017	0	0	0	0	0	0	0	0	0	0	0	0	3	0	800	0	1	0	0	5	0	0	0	3	0	0	0	0	0	0	2	0	3
YBR051W	YBR051W	protein_coding	4	0	800	0	0	351	0	0	351	0	0	0	0	0	0	0	0	0	0	0	0	1	0	800	0	0	0	0	4	0	0	0	0	0	0	0	0	0	0	0	0	1
YBR052C	RFS1	protein_coding	0	0	800	3	0	633	2	0	633	0	0	0	0	0	0	0	0	0	0	0	0	8	0	800	0	0	0	0	0	0	0	0	0	0	0	0	0	0	0	3	0	8
YBR053C	YBR053C	protein_coding	6	0	800	8	0	1077	8	0	1077	0	0	0	0	0	0	0	0	0	0	0	0	10	0	800	0	0	0	0	6	0	0	0	3	0	0	0	0	0	0	5	0	10
YBR054W	YRO2	protein_coding	1	0	800	6	0	1035	6	0	1035	0	0	0	0	0	0	0	0	0	0	0	0	5	0	800	0	0	0	0	1	0	0	0	1	0	0	0	0	0	0	5	0	5
YBR055C	PRP6	protein_coding	14	0	800	20	0	2700	17	0	2700	0	0	0	0	0	0	0	0	0	0	0	0	1	0	800	0	0	0	0	14	0	0	0	9	0	0	0	0	0	0	11	0	1
YBR056C-B	YBR056C-B	protein_coding	1	0	800	0	0	159	0	0	159	0	0	0	0	0	0	0	0	0	0	0	0	1	0	800	0	0	0	0	1	0	0	0	0	0	0	0	0	0	0	0	0	1
YBR056W	YBR056W	protein_coding	2	0	800	4	0	1506	3	0	1506	0	0	0	0	0	0	0	0	0	0	0	0	10	0	800	0	0	0	0	2	0	0	0	0	0	0	0	0	0	0	4	0	10
YBR056W-A	YBR056W-A	protein_coding	1	0	800	0	0	201	0	0	201	0	0	0	0	0	0	0	0	0	0	0	0	0	0	800	0	0	0	0	1	0	0	0	0	0	0	0	0	0	0	0	0	0
YBR057C	MUM2	protein_coding	0	0	800	1	0	1101	0	0	1101	0	0	0	0	0	0	0	0	0	0	0	0	0	0	800	0	0	0	0	0	0	0	0	1	0	0	0	0	0	0	0	0	0
YBR058C	UBP14	protein_coding	0	0	800	3	0	2346	1	0	2346	0	0	0	0	0	0	0	0	0	0	0	0	1	0	800	0	0	0	0	0	0	0	0	2	0	0	0	0	0	0	1	0	1
YBR058C-A	TSC3	protein_coding	3	0	800	0	0	243	0	0	243	0	0	0	0	0	0	0	0	0	0	0	0	1	0	800	0	0	0	0	3	0	0	0	0	0	0	0	0	0	0	0	0	1
YBR059C	AKL1	protein_coding	0	0	800	9	0	3327	6	0	3327	0	0	0	0	0	0	0	0	0	0	0	0	2	0	800	0	0	0	0	0	0	0	0	2	0	0	0	0	0	0	7	0	2
YBR060C	ORC2	protein_coding	3	0	800	7	0	1863	6	0	1863	0	0	0	0	0	0	0	0	0	0	0	0	16	0	800	0	0	0	0	3	0	0	0	2	0	0	0	0	0	0	5	0	16
YBR061C	TRM7	protein_coding	10	0	800	6	0	933	3	0	933	0	0	0	0	0	0	0	0	0	0	0	0	5	0	800	0	0	0	0	10	0	0	0	0	0	0	0	0	0	0	6	0	5
YBR062C	YBR062C	protein_coding	5	0	800	3	0	541	3	0	625	0	0	84	0	0	2	0	0	2	0	0	0	4	0	800	0	0	0	0	5	0	0	0	3	0	0	0	0	0	0	0	0	4
YBR063C	YBR063C	protein_coding	5	0	800	7	0	1215	0	0	1215	0	0	0	0	0	0	0	0	0	0	0	0	7	0	800	0	0	0	0	5	0	0	0	6	0	0	0	0	0	0	3	0	7
YBR064W	YBR064W	protein_coding	1	0	800	6	0	429	6	0	429	0	0	0	0	0	0	0	0	0	0	0	0	6	0	800	0	0	0	0	1	0	0	0	5	0	0	0	0	0	0	1	0	6
YBR065C	ECM2	protein_coding	11	0	800	4	0	1095	3	0	1095	0	0	0	0	0	0	0	0	0	0	0	0	7	0	800	0	0	0	0	11	0	0	0	2	0	0	0	0	0	0	2	0	7
YBR066C	NRG2	protein_coding	7	0	800	3	0	663	3	0	663	0	0	0	0	0	0	0	0	0	0	0	0	6	0	800	0	0	0	0	7	0	0	0	2	0	0	0	0	0	0	1	0	6
YBR067C	TIP1	protein_coding	8	0	800	26	0	633	26	0	633	0	0	0	0	0	0	0	0	0	0	0	0	9	0	800	0	1	21	0	8	0	0	0	0	0	0	0	0	0	0	4	0	9
YBR068C	BAP2	protein_coding	10	0	800	11	0	1830	11	0	1830	0	0	0	0	0	0	0	0	0	0	0	0	13	0	800	0	0	0	0	10	0	0	0	5	0	0	0	0	0	0	6	0	13
YBR069C	TAT1	protein_coding	13	0	800	17	0	1860	17	0	1860	0	0	0	0	0	0	0	0	0	0	0	0	8	0	800	0	0	0	0	13	0	0	0	7	0	0	0	0	0	0	10	0	8
YBR070C	ALG14	protein_coding	8	0	800	6	0	714	6	0	714	0	0	0	0	0	0	0	0	0	0	0	0	0	0	800	0	0	0	0	8	0	0	0	3	0	0	0	0	0	0	3	0	0
YBR071W	YBR071W	protein_coding	23	0	800	5	0	636	5	0	636	0	0	0	0	0	0	0	0	0	0	0	0	5	0	800	0	0	0	1	23	0	0	0	1	0	0	0	0	0	0	3	0	5
YBR072C-A	YBR072C-A	protein_coding	8	0	800	5	0	162	0	0	162	0	0	0	0	0	0	0	0	0	0	0	0	12	0	800	0	0	0	0	8	0	1	0	3	0	0	0	0	0	0	1	0	12
YBR072W	HSP26	protein_coding	16	0	800	6	0	645	6	0	645	0	0	0	0	0	0	0	0	0	0	0	0	24	0	800	0	0	0	0	16	0	0	0	5	0	0	0	0	0	0	1	0	24
YBR073W	RDH54	protein_coding	1	0	800	15	0	2877	15	0	2877	0	0	0	0	0	0	0	0	0	0	0	0	12	0	800	0	0	0	0	1	0	1	0	6	0	0	0	0	0	0	8	0	12
YBR074W	YBR074W	protein_coding	6	0	800	11	0	2931	11	0	2931	0	0	0	0	0	0	0	0	0	0	0	0	2	0	800	0	0	0	0	6	0	0	0	5	0	0	0	0	0	0	6	0	2
YBR076C-A	YBR076C-A	protein_coding	3	0	800	2	0	267	0	0	267	0	0	0	0	0	0	0	0	0	0	0	0	7	0	800	0	0	0	0	3	0	1	0	1	0	0	0	0	0	0	0	0	7
YBR076W	ECM8	protein_coding	4	0	800	4	0	1065	4	0	1065	0	0	0	0	0	0	0	0	0	0	0	0	2	0	800	0	0	0	0	4	0	0	0	2	0	0	0	0	0	0	2	0	2
YBR077C	SLM4	protein_coding	2	0	800	6	0	489	0	0	489	0	0	0	0	0	0	0	0	0	0	0	0	3	0	800	0	0	0	0	2	0	0	0	2	0	0	0	0	0	0	4	0	3
YBR078W	ECM33	protein_coding	10	0	800	5	0	1288	5	0	1620	0	0	332	0	0	2	0	0	2	0	0	0	0	0	800	0	0	0	0	10	0	0	0	3	0	0	0	0	1	0	0	1	0
YBR079C	RPG1	protein_coding	10	0	800	30	0	2895	30	0	2895	0	0	0	0	0	0	0	0	0	0	0	0	4	0	800	9	0	0	0	10	0	0	0	8	0	0	0	0	0	0	13	0	4
YBR080C	SEC18	protein_coding	5	0	800	7	0	2277	7	0	2277	0	0	0	0	0	0	0	0	0	0	0	0	7	0	800	0	0	0	0	5	0	0	0	1	0	0	0	0	0	0	6	0	7
YBR081C	SPT7	protein_coding	6	0	800	20	0	3999	20	0	3999	0	0	0	0	0	0	0	0	0	0	0	0	1	0	800	0	0	0	0	6	0	0	0	10	0	0	0	0	0	0	10	0	1
YBR082C	UBC4	protein_coding	5	0	800	2	0	446	4	0	542	2	0	96	0	0	2	0	0	2	0	0	0	18	0	800	0	0	0	0	5	0	0	2	1	0	0	0	0	0	0	1	0	18
YBR083W	TEC1	protein_coding	5	0	800	7	0	1461	7	0	1461	0	0	0	0	0	0	0	0	0	0	0	0	9	0	800	0	0	0	0	5	0	1	0	2	0	0	0	0	0	0	4	0	9
YBR084C-A	RPL19A	protein_coding	1	0	800	0	0	569	5	0	1076	6	0	507	0	0	2	0	0	2	0	0	0	1	0	800	0	0	0	0	1	0	0	6	0	0	0	0	0	0	0	0	0	1
YBR084W	MIS1	protein_coding	1	0	800	12	0	2928	11	0	2928	0	0	0	0	0	0	0	0	0	0	0	0	5	0	800	0	0	0	0	1	0	0	0	2	0	0	0	0	0	0	10	0	5
YBR085C-A	YBR085C-A	protein_coding	18	0	800	2	0	258	2	0	258	0	0	0	0	0	0	0	0	0	0	0	0	6	0	800	0	0	0	0	18	0	0	0	1	0	0	0	0	0	0	1	0	6
YBR085W	AAC3	protein_coding	10	0	800	4	0	924	3	0	924	0	0	0	0	0	0	0	0	0	0	0	0	18	0	800	0	0	0	0	10	0	0	0	1	0	0	0	0	0	0	3	0	18
YBR086C	IST2	protein_coding	6	0	800	28	0	2841	28	0	2841	0	0	0	0	0	0	0	0	0	0	0	0	1	0	800	3	0	0	1	6	0	0	0	8	0	0	0	0	0	0	16	0	1
YBR087W	RFC5	protein_coding	1	0	800	15	0	1065	15	0	1065	0	0	0	0	0	0	0	0	0	0	0	0	11	0	800	0	0	0	0	1	0	0	0	2	0	0	0	0	0	0	13	0	11
YBR088C	POL30	protein_coding	13	0	800	2	0	777	0	0	777	0	0	0	0	0	0	0	0	0	0	0	0	0	0	800	0	0	0	0	13	0	0	0	0	0	0	0	0	0	0	2	0	0
YBR089C-A	NHP6B	protein_coding	1	0	800	0	0	300	0	0	300	0	0	0	0	0	0	0	0	0	0	0	0	7	0	800	0	0	0	0	1	0	0	0	0	0	0	0	0	0	0	0	0	7
YBR089W	YBR089W	protein_coding	0	0	800	0	0	600	0	0	600	0	0	0	0	0	0	0	0	0	0	0	0	10	0	800	0	0	0	0	0	0	0	0	1	0	0	0	0	0	0	0	0	10
YBR090C	YBR090C	protein_coding	0	0	800	4	0	368	3	0	726	3	0	358	0	0	2	0	0	2	0	0	0	9	0	800	0	0	0	0	0	0	2	3	1	0	0	0	0	1	0	0	0	9
YBR091C	TIM12	protein_coding	3	0	800	1	0	330	0	0	330	0	0	0	0	0	0	0	0	0	0	0	0	9	0	800	0	0	0	0	3	0	0	0	0	0	0	0	0	0	0	1	0	9
YBR092C	PHO3	protein_coding	11	0	800	23	0	1404	4	0	1404	0	0	0	0	0	0	0	0	0	0	0	0	11	0	800	0	0	0	0	11	0	0	0	6	0	0	0	0	0	0	17	0	11
YBR093C	PHO5	protein_coding	15	0	800	12	0	1404	8	0	1404	0	0	0	0	0	0	0	0	0	0	0	0	11	0	800	0	0	0	0	15	0	0	0	2	0	0	0	0	0	0	10	0	11
YBR094W	PBY1	protein_coding	1	0	800	13	0	2262	12	0	2262	0	0	0	0	0	0	0	0	0	0	0	0	6	0	800	0	0	0	0	1	0	0	0	2	0	0	0	0	0	0	11	0	6
YBR095C	RXT2	protein_coding	1	0	800	6	0	1293	1	0	1293	0	0	0	0	0	0	0	0	0	0	0	0	1	0	800	0	0	0	0	1	0	0	0	3	0	0	0	0	0	0	3	0	1
YBR096W	YBR096W	protein_coding	6	0	800	2	0	693	0	0	693	0	0	0	0	0	0	0	0	0	0	0	0	5	0	800	0	0	0	0	6	0	0	0	0	0	0	0	0	0	0	2	0	5
YBR097W	VPS15	protein_coding	1	0	800	11	0	4365	6	0	4365	0	0	0	0	0	0	0	0	0	0	0	0	3	0	800	0	0	0	0	1	0	0	0	3	0	0	0	0	0	0	8	0	3
YBR098W	MMS4	protein_coding	4	0	800	4	0	2076	2	0	2076	0	0	0	0	0	0	0	0	0	0	0	0	1	0	800	0	0	0	0	4	0	0	0	2	0	0	0	0	0	0	2	0	1
YBR099C	YBR099C	protein_coding	2	0	800	0	0	384	0	0	384	0	0	0	0	0	0	0	0	0	0	0	0	2	0	800	0	0	0	0	2	0	0	0	0	0	0	0	0	0	0	0	0	2
YBR101C	FES1	protein_coding	2	0	800	6	0	873	2	0	873	0	0	0	0	0	0	0	0	0	0	0	0	3	0	800	0	0	0	0	2	0	0	0	0	0	0	0	0	0	0	6	0	3
YBR102C	EXO84	protein_coding	3	0	800	13	0	2262	11	0	2262	0	0	0	0	0	0	0	0	0	0	0	0	2	0	800	0	0	0	0	3	0	0	0	2	0	0	0	0	0	0	11	0	2
YBR103C-A	YBR103C-A	protein_coding	2	0	800	1	0	144	0	0	144	0	0	0	0	0	0	0	0	0	0	0	0	0	0	800	0	0	0	0	2	0	0	0	0	0	0	0	0	0	0	1	0	0
YBR103W	SIF2	protein_coding	1	0	800	5	0	1608	5	0	1608	0	0	0	0	0	0	0	0	0	0	0	0	2	0	800	0	0	0	0	1	0	0	0	3	0	0	0	0	0	0	2	0	2
YBR104W	YMC2	protein_coding	6	0	800	3	0	990	3	0	990	0	0	0	0	0	0	0	0	0	0	0	0	2	0	800	0	0	0	0	6	0	0	0	1	0	0	0	0	0	0	2	0	2
YBR105C	VID24	protein_coding	3	0	800	9	0	1089	3	0	1089	0	0	0	0	0	0	0	0	0	0	0	0	10	0	800	0	0	0	0	3	0	0	0	4	0	0	0	0	0	0	5	0	10
YBR106W	PHO88	protein_coding	11	0	800	5	0	567	5	0	567	0	0	0	0	0	0	0	0	0	0	0	0	0	0	800	0	0	0	0	11	0	0	0	0	0	0	0	0	0	0	5	0	0
YBR107C	IML3	protein_coding	4	0	800	12	0	738	0	0	738	0	0	0	0	0	0	0	0	0	0	0	0	1	0	800	0	0	0	0	4	0	0	0	6	0	0	0	0	0	0	6	0	1
YBR108W	AIM3	protein_coding	0	0	800	10	0	2844	8	0	2844	0	0	0	0	0	0	0	0	0	0	0	0	11	0	800	0	0	6	0	0	0	0	0	3	0	0	0	0	0	0	1	0	11
YBR109C	CMD1	protein_coding	1	0	800	0	0	444	0	0	444	0	0	0	0	0	0	0	0	0	0	0	0	0	0	800	0	0	0	0	1	0	0	0	0	0	0	0	0	0	0	0	0	0
YBR109W-A	YBR109W-A	protein_coding	1	0	800	0	0	225	0	0	225	0	0	0	0	0	0	0	0	0	0	0	0	0	0	800	0	0	0	0	1	0	0	0	0	0	0	0	0	0	0	0	0	0
YBR110W	ALG1	protein_coding	16	0	800	4	0	1350	3	0	1350	0	0	0	0	0	0	0	0	0	0	0	0	0	0	800	0	0	0	0	16	0	0	0	2	0	0	0	0	0	0	2	0	0
YBR111C	YSA1	protein_coding	2	0	800	5	0	696	1	0	696	0	0	0	0	0	0	0	0	0	0	0	0	5	0	800	0	0	0	0	2	0	0	0	2	0	0	0	0	0	0	3	0	5
YBR111W-A	SUS1	protein_coding	5	0	800	1	0	289	0	0	441	1	0	152	0	0	4	0	0	4	0	0	0	4	0	800	0	0	0	0	5	0	0	1	0	0	0	0	0	0	0	1	0	4
YBR112C	CYC8	protein_coding	5	0	800	48	0	2901	48	0	2901	0	0	0	0	0	0	0	0	0	0	0	0	3	0	800	21	2	0	0	5	0	0	0	4	0	0	0	0	0	0	21	0	3
YBR113W	YBR113W	protein_coding	6	0	800	2	0	483	2	0	483	0	0	0	0	0	0	0	0	0	0	0	0	1	0	800	0	0	0	1	6	0	0	0	2	0	0	0	0	2	0	1	0	1
YBR114W	RAD16	protein_coding	3	0	800	17	0	2373	9	0	2373	0	0	0	0	0	0	0	0	0	0	0	0	11	0	800	0	0	0	0	3	0	0	0	3	0	0	0	0	0	0	14	0	11
YBR115C	LYS2	protein_coding	10	0	800	18	0	4179	15	0	4179	0	0	0	0	0	0	0	0	0	0	0	0	5	0	800	0	0	0	0	10	0	0	0	4	0	0	0	0	0	0	14	0	5
YBR116C	YBR116C	protein_coding	6	0	800	3	0	528	0	0	528	0	0	0	0	0	0	0	0	0	0	0	0	2	0	800	0	0	0	0	6	0	2	0	0	0	0	0	0	0	0	1	0	2
YBR117C	TKL2	protein_coding	3	0	800	10	0	2046	10	0	2046	0	0	0	0	0	0	0	0	0	0	0	0	17	0	800	0	0	0	0	3	0	1	0	0	0	0	0	1	0	0	9	0	17
YBR118W	TEF2	protein_coding	11	0	800	1	0	1377	1	0	1377	0	0	0	0	0	0	0	0	0	0	0	0	7	0	800	0	0	0	0	11	0	0	0	0	0	0	0	0	0	0	1	0	7
YBR119W	MUD1	protein_coding	1	0	800	11	0	896	6	0	986	1	0	90	0	0	2	0	0	2	0	0	0	5	0	800	0	0	0	0	1	0	0	1	5	0	0	0	0	0	2	4	0	5
YBR120C	CBP6	protein_coding	9	0	800	0	0	489	0	0	489	0	0	0	0	0	0	0	0	0	0	0	0	19	0	800	0	0	0	0	9	0	0	0	0	0	0	0	0	0	0	0	0	19
YBR121C	GRS1	protein_coding	4	0	800	17	0	2004	17	0	2004	0	0	0	0	0	0	0	0	0	0	0	0	2	0	800	0	0	12	0	4	0	0	0	1	0	0	0	0	0	0	4	0	2
YBR121C-A	YBR121C-A	protein_coding	3	0	800	0	0	159	0	0	159	0	0	0	0	0	0	0	0	0	0	0	0	1	0	800	0	0	0	0	3	0	0	0	0	0	0	0	0	0	0	0	0	1
YBR122C	MRPL36	protein_coding	1	0	800	1	0	534	0	0	534	0	0	0	0	0	0	0	0	0	0	0	0	7	0	800	0	0	0	0	1	0	0	0	0	0	0	0	0	0	0	1	0	7
YBR123C	TFC1	protein_coding	7	0	800	9	0	1950	7	0	1950	0	0	0	0	0	0	0	0	0	0	0	0	5	0	800	0	0	0	0	7	0	0	0	4	0	0	0	0	0	0	5	0	5
YBR124W	YBR124W	protein_coding	2	0	800	1	0	360	0	0	360	0	0	0	0	0	0	0	0	0	0	0	0	3	0	800	0	0	0	0	2	0	0	0	0	0	0	0	0	0	0	1	0	3
YBR125C	PTC4	protein_coding	6	0	800	2	0	1182	0	0	1182	0	0	0	0	0	0	0	0	0	0	0	0	8	0	800	0	0	0	0	6	0	0	0	0	0	0	0	0	0	0	2	0	8
YBR126C	TPS1	protein_coding	8	0	800	9	0	1488	8	0	1488	0	0	0	0	0	0	0	0	0	0	0	0	0	0	800	0	0	0	0	8	0	0	0	0	0	0	0	0	0	0	9	0	0
YBR126W-A	YBR126W-A	protein_coding	1	0	800	0	0	207	0	0	207	0	0	0	0	0	0	0	0	0	0	0	0	3	0	800	0	0	0	0	1	0	0	0	0	0	0	0	0	0	0	0	0	3
YBR126W-B	YBR126W-B	protein_coding	0	0	800	0	0	144	0	0	144	0	0	0	0	0	0	0	0	0	0	0	0	0	0	800	0	0	0	0	0	0	0	0	0	0	0	0	0	0	0	0	0	0
YBR127C	VMA2	protein_coding	2	0	800	1	0	1554	1	0	1554	0	0	0	0	0	0	0	0	0	0	0	0	8	0	800	0	0	0	0	2	0	0	0	0	0	0	0	0	0	0	1	0	8
YBR128C	ATG14	protein_coding	5	0	800	10	0	1035	7	0	1035	0	0	0	0	0	0	0	0	0	0	0	0	3	0	800	0	0	0	0	5	0	0	0	4	0	0	0	0	0	0	6	0	3
YBR129C	OPY1	protein_coding	9	0	800	3	0	987	2	0	987	0	0	0	0	0	0	0	0	0	0	0	0	4	0	800	0	0	0	0	9	0	0	0	1	0	0	0	0	0	0	2	0	4
YBR130C	SHE3	protein_coding	3	0	800	5	0	1278	0	0	1278	0	0	0	0	0	0	0	0	0	0	0	0	1	0	800	0	0	0	0	3	0	0	0	2	0	0	0	0	0	0	3	0	1
YBR131C-A	YBR131C-A	protein_coding	3	0	800	0	0	90	0	0	90	0	0	0	0	0	0	0	0	0	0	0	0	0	0	800	0	0	0	0	3	0	0	0	0	0	0	0	0	0	0	0	0	0
YBR131W	CCZ1	protein_coding	30	0	800	11	0	2115	10	0	2115	0	0	0	0	0	0	0	0	0	0	0	0	4	0	800	0	0	0	0	30	0	0	0	5	0	0	0	0	0	0	6	0	4
YBR132C	AGP2	protein_coding	9	0	800	13	0	1791	9	0	1791	0	0	0	0	0	0	0	0	0	0	0	0	2	0	800	0	0	0	0	9	0	0	0	2	0	0	0	0	0	0	11	0	2
YBR133C	HSL7	protein_coding	4	0	800	3	0	2484	3	0	2484	0	0	0	0	0	0	0	0	0	0	0	0	0	0	800	0	0	0	0	4	0	0	0	1	0	0	0	0	0	0	2	0	0
YBR134W	YBR134W	protein_coding	0	0	800	1	0	402	0	0	402	0	0	0	0	0	0	0	0	0	0	0	0	1	0	800	0	0	0	0	0	0	1	0	0	0	0	0	0	0	0	0	0	1
YBR135W	CKS1	protein_coding	0	0	800	0	0	453	0	0	453	0	0	0	0	0	0	0	0	0	0	0	0	1	0	800	0	0	0	0	0	0	0	0	0	0	0	0	0	0	0	0	0	1
YBR136W	MEC1	protein_coding	1	0	800	15	0	7107	13	0	7107	0	0	0	0	0	0	0	0	0	0	0	0	0	0	800	0	0	0	0	1	0	0	0	4	0	0	0	0	0	0	11	0	0
YBR137W	YBR137W	protein_coding	4	0	800	2	0	540	0	0	540	0	0	0	0	0	0	0	0	0	0	0	0	4	0	800	0	0	0	0	4	0	0	0	0	0	0	0	0	0	0	2	0	4
YBR138C	YBR138C	protein_coding	5	0	800	13	0	1575	3	0	1575	0	0	0	0	0	0	0	0	0	0	0	0	8	0	800	0	0	0	0	5	0	0	0	4	0	0	0	0	0	0	9	0	8
YBR139W	YBR139W	protein_coding	2	0	800	9	0	1527	0	0	1527	0	0	0	0	0	0	0	0	0	0	0	0	8	0	800	0	0	0	0	2	0	0	0	2	0	0	0	0	0	0	7	0	8
YBR140C	IRA1	protein_coding	1	0	800	46	0	9279	39	0	9279	0	0	0	0	0	0	0	0	0	0	0	0	6	0	800	0	0	0	0	1	0	0	0	15	0	0	0	0	0	0	31	0	6
YBR141C	YBR141C	protein_coding	9	0	800	6	0	1014	4	0	1014	0	0	0	0	0	0	0	0	0	0	0	0	5	0	800	0	0	0	0	9	0	0	0	2	0	0	0	0	0	0	4	0	5
YBR141W-A	YBR141W-A	protein_coding	4	0	800	0	0	96	0	0	96	0	0	0	0	0	0	0	0	0	0	0	0	4	0	800	0	0	0	0	4	0	0	0	0	0	0	0	0	0	0	0	0	4
YBR142W	MAK5	protein_coding	5	0	800	10	0	2322	8	0	2322	0	0	0	0	0	0	0	0	0	0	0	0	3	0	800	0	0	0	0	5	0	0	0	5	0	0	0	0	0	0	5	0	3
YBR143C	SUP45	protein_coding	3	0	800	8	0	1314	4	0	1314	0	0	0	0	0	0	0	0	0	0	0	0	19	0	800	0	0	0	0	3	0	0	0	1	0	0	0	0	0	0	7	0	19
YBR144C	YBR144C	protein_coding	22	0	800	3	0	315	0	0	315	0	0	0	0	0	0	0	0	0	0	0	0	7	0	800	0	0	0	0	22	0	0	0	1	0	0	0	0	0	0	2	0	7
YBR145W	ADH5	protein_coding	9	0	800	4	0	1056	3	0	1056	0	0	0	0	0	0	0	0	0	0	0	0	9	0	800	0	0	0	0	9	0	0	0	0	0	0	0	0	0	0	4	0	9
YBR146W	MRPS9	protein_coding	9	0	800	8	0	837	5	0	837	0	0	0	0	0	0	0	0	0	0	0	0	9	0	800	0	0	0	0	9	0	0	0	1	0	0	0	0	0	0	7	0	9
YBR147W	RTC2	protein_coding	11	0	800	14	0	891	7	0	891	0	0	0	0	0	0	0	0	0	0	0	0	6	0	800	0	0	0	1	11	0	0	0	3	0	0	0	0	0	0	10	0	6
YBR148W	YSW1	protein_coding	15	0	800	22	0	1830	15	0	1830	0	0	0	0	0	0	0	0	0	0	0	0	9	0	800	0	0	0	0	15	0	1	0	14	0	0	0	0	0	0	7	0	9
YBR149W	ARA1	protein_coding	29	0	800	5	0	1035	1	0	1035	0	0	0	0	0	0	0	0	0	0	0	0	14	0	800	0	0	0	0	29	0	0	0	3	0	0	0	0	0	0	2	0	14
YBR150C	TBS1	protein_coding	10	0	800	60	0	3285	60	0	3285	0	0	0	0	0	0	0	0	0	0	0	0	1	0	800	18	0	0	0	10	0	0	0	14	0	0	0	0	0	0	28	0	1
YBR151W	APD1	protein_coding	12	0	800	3	0	951	3	0	951	0	0	0	0	0	0	0	0	0	0	0	0	14	0	800	0	0	0	0	12	0	0	0	0	0	0	0	0	0	0	3	0	14
YBR152W	SPP381	protein_coding	7	0	800	6	0	876	4	0	876	0	0	0	0	0	0	0	0	0	0	0	0	10	0	800	0	0	0	0	7	0	0	0	3	0	0	0	0	0	0	3	0	10
YBR153W	RIB7	protein_coding	4	0	800	8	0	735	1	0	735	0	0	0	0	0	0	0	0	0	0	0	0	6	0	800	0	0	0	0	4	0	0	0	3	0	0	0	0	0	0	5	0	6
YBR154C	RPB5	protein_coding	1	0	800	2	0	648	0	0	648	0	0	0	0	0	0	0	0	0	0	0	0	10	0	800	0	0	0	0	1	0	0	0	0	0	0	0	0	0	0	2	0	10
YBR155W	CNS1	protein_coding	7	0	800	12	0	1158	12	0	1158	0	0	0	0	0	0	0	0	0	0	0	0	0	0	800	0	0	0	0	7	0	0	0	3	0	0	0	0	0	0	9	0	0
YBR156C	SLI15	protein_coding	5	0	800	11	0	2097	5	0	2097	0	0	0	0	0	0	0	0	0	0	0	0	9	0	800	0	0	0	0	5	0	0	0	4	0	0	0	0	0	0	7	0	9
YBR157C	ICS2	protein_coding	5	0	800	6	0	768	1	0	768	0	0	0	0	0	0	0	0	0	0	0	0	6	0	800	0	0	0	0	5	0	0	0	2	0	0	0	0	0	0	4	0	6
YBR158W	AMN1	protein_coding	12	0	800	7	0	1650	7	0	1650	0	0	0	0	0	0	0	0	0	0	0	0	11	0	800	0	0	0	0	12	0	0	0	3	0	0	0	0	0	0	4	0	11
YBR159W	IFA38	protein_coding	11	0	800	10	0	1044	8	0	1044	0	0	0	0	0	0	0	0	0	0	0	0	10	0	800	0	0	0	0	11	0	0	0	4	0	0	0	0	0	0	6	0	10
YBR160W	CDC28	protein_coding	3	0	800	2	0	897	0	0	897	0	0	0	0	0	0	0	0	0	0	0	0	14	0	800	0	0	0	0	3	0	0	0	0	0	0	0	0	0	0	2	0	14
YBR161W	CSH1	protein_coding	16	0	800	4	0	1131	4	0	1131	0	0	0	0	0	0	0	0	0	0	0	0	3	0	800	0	0	0	0	16	0	0	0	0	0	0	0	0	0	0	3	1	3
YBR162C	TOS1	protein_coding	3	0	800	8	0	1368	5	0	1368	0	0	0	0	0	0	0	0	0	0	0	0	8	0	800	0	0	0	0	3	0	0	0	2	0	0	0	0	0	0	5	1	8
YBR162W-A	YSY6	protein_coding	10	0	800	2	0	198	0	0	198	0	0	0	0	0	0	0	0	0	0	0	0	1	0	800	0	0	0	0	10	0	0	0	1	0	0	0	0	0	0	1	0	1
YBR163W	EXO5	protein_coding	5	0	800	14	0	1758	14	0	1758	0	0	0	0	0	0	0	0	0	0	0	0	5	0	800	0	0	0	0	5	0	0	0	6	0	0	0	0	0	0	7	1	5
YBR164C	ARL1	protein_coding	2	0	800	2	0	552	2	0	552	0	0	0	0	0	0	0	0	0	0	0	0	2	0	800	0	0	0	0	2	0	0	0	0	0	0	0	0	0	0	2	0	2
YBR165W	UBS1	protein_coding	6	0	800	5	0	834	3	0	834	0	0	0	0	0	0	0	0	0	0	0	0	7	0	800	0	0	0	0	6	0	0	0	1	0	0	0	0	0	0	4	0	7
YBR166C	TYR1	protein_coding	4	0	800	11	0	1359	11	0	1359	0	0	0	0	0	0	0	0	0	0	0	0	7	0	800	0	0	0	0	4	0	0	0	7	0	0	0	0	0	0	4	0	7
YBR167C	POP7	protein_coding	9	0	800	2	0	423	0	0	423	0	0	0	0	0	0	0	0	0	0	0	0	7	0	800	0	0	0	0	9	0	0	0	1	0	0	0	0	0	0	1	0	7
YBR168W	PEX32	protein_coding	9	0	800	7	0	1242	6	0	1242	0	0	0	0	0	0	0	0	0	0	0	0	0	0	800	0	0	0	0	9	0	0	0	5	0	0	0	0	0	0	2	0	0
YBR169C	SSE2	protein_coding	4	0	800	16	0	2082	15	0	2082	0	0	0	0	0	0	0	0	0	0	0	0	14	0	800	0	0	0	0	4	0	0	0	5	0	0	0	0	0	0	11	0	14
YBR170C	NPL4	protein_coding	17	0	800	4	0	1743	3	0	1743	0	0	0	0	0	0	0	0	0	0	0	0	1	0	800	0	0	0	0	17	0	0	0	1	0	0	0	0	0	0	3	0	1
YBR171W	SEC66	protein_coding	7	0	800	1	0	621	0	0	621	0	0	0	0	0	0	0	0	0	0	0	0	0	0	800	0	0	0	0	7	0	0	0	0	0	0	0	0	0	0	1	0	0
YBR172C	SMY2	protein_coding	1	0	800	24	0	2223	21	0	2223	0	0	0	0	0	0	0	0	0	0	0	0	6	0	800	0	0	0	0	1	0	0	0	13	0	0	0	0	0	0	11	0	6
YBR173C	UMP1	protein_coding	12	0	800	1	0	447	0	0	447	0	0	0	0	0	0	0	0	0	0	0	0	4	0	800	0	0	0	0	12	0	0	0	0	0	0	0	0	0	0	1	0	4
YBR174C	YBR174C	protein_coding	7	0	800	5	0	315	0	0	315	0	0	0	0	0	0	0	0	0	0	0	0	3	0	800	0	0	0	0	7	0	0	0	3	0	0	0	0	0	0	2	0	3
YBR175W	SWD3	protein_coding	26	0	800	4	0	948	3	0	948	0	0	0	0	0	0	0	0	0	0	0	0	9	0	800	0	0	0	0	26	0	0	0	1	0	0	0	0	0	0	4	0	9
YBR176W	ECM31	protein_coding	3	0	800	4	0	939	2	0	939	0	0	0	0	0	0	0	0	0	0	0	0	24	0	800	0	0	0	0	3	0	0	0	2	0	0	0	0	0	0	2	0	24
YBR177C	EHT1	protein_coding	3	0	800	6	0	1356	1	0	1356	0	0	0	0	0	0	0	0	0	0	0	0	9	0	800	0	0	0	0	3	0	0	0	3	0	0	0	0	0	0	3	0	9
YBR178W	YBR178W	protein_coding	4	0	800	6	0	375	0	0	375	0	0	0	0	0	0	0	0	0	0	0	0	3	0	800	0	0	0	0	4	0	3	0	2	0	0	0	0	0	0	1	0	3
YBR179C	FZO1	protein_coding	10	0	800	12	0	2568	10	0	2568	0	0	0	0	0	0	0	0	0	0	0	0	8	0	800	0	0	0	0	10	0	0	0	2	0	0	0	0	0	0	10	0	8
YBR180W	DTR1	protein_coding	1	0	800	16	0	1719	12	0	1719	0	0	0	0	0	0	0	0	0	0	0	0	0	0	800	0	0	0	0	1	0	0	0	7	0	0	0	0	0	0	9	0	0
YBR181C	RPS6B	protein_coding	14	0	800	1	0	711	9	0	1063	8	0	352	0	0	2	0	0	2	0	0	0	9	0	800	0	0	0	0	14	0	0	8	0	0	0	0	0	0	0	1	0	9
YBR182C	SMP1	protein_coding	11	0	800	11	0	1359	9	0	1359	0	0	0	0	0	0	0	0	0	0	0	0	7	0	800	0	0	0	0	11	0	0	0	3	0	0	0	0	0	0	8	0	7
YBR182C-A	YBR182C-A	protein_coding	4	0	800	5	0	195	0	0	195	0	0	0	0	0	0	0	0	0	0	0	0	1	0	800	0	0	0	0	4	0	1	0	3	0	0	0	0	0	0	1	0	1
YBR183W	YPC1	protein_coding	6	0	800	4	0	951	3	0	951	0	0	0	0	0	0	0	0	0	0	0	0	4	0	800	0	0	0	0	6	0	0	0	0	0	0	0	0	0	0	4	0	4
YBR184W	YBR184W	protein_coding	8	0	800	12	0	1572	10	0	1572	0	0	0	0	0	0	0	0	0	0	0	0	7	0	800	0	0	0	0	8	0	0	0	7	0	0	0	0	0	0	5	0	7
YBR185C	MBA1	protein_coding	3	0	800	7	0	837	2	0	837	0	0	0	0	0	0	0	0	0	0	0	0	5	0	800	0	0	0	0	3	0	0	0	1	0	0	0	0	0	0	6	0	5
YBR186W	PCH2	protein_coding	7	0	800	14	0	1695	15	0	1808	2	0	113	0	0	2	0	0	2	0	0	0	2	0	800	0	0	0	0	7	0	0	2	9	0	0	0	0	0	0	5	0	2
YBR187W	GDT1	protein_coding	13	0	800	6	0	843	0	0	843	0	0	0	0	0	0	0	0	0	0	0	0	5	0	800	0	0	0	0	13	0	0	0	3	0	0	0	0	0	0	3	0	5
YBR188C	NTC20	protein_coding	1	0	800	8	0	423	0	0	423	0	0	0	0	0	0	0	0	0	0	0	0	1	0	800	0	0	0	0	1	0	0	0	5	0	0	0	0	0	0	3	0	1
YBR189W	RPS9B	protein_coding	9	0	800	2	0	586	2	0	1001	1	0	415	0	0	2	0	0	2	0	0	0	12	0	800	0	0	0	0	9	0	0	1	1	0	0	0	0	0	0	1	0	12
YBR190W	YBR190W	protein_coding	6	0	800	3	0	312	0	0	312	0	0	0	0	0	0	0	0	0	0	0	0	6	0	800	0	0	0	0	6	0	0	0	3	0	0	0	0	0	0	0	0	6
YBR191W	RPL21A	protein_coding	15	0	800	2	0	482	6	0	871	4	0	389	0	0	2	0	0	2	0	0	0	3	0	800	0	0	0	0	15	0	0	4	2	0	0	0	0	0	0	0	0	3
YBR191W-A	YBR191W-A	protein_coding	1	0	800	0	0	75	0	0	75	0	0	0	0	0	0	0	0	0	0	0	0	4	0	800	0	0	0	0	1	0	0	0	0	0	0	0	0	0	0	0	0	4
YBR192W	RIM2	protein_coding	7	0	800	12	0	1134	7	0	1134	0	0	0	0	0	0	0	0	0	0	0	0	12	0	800	0	0	0	0	7	0	0	0	1	0	0	0	0	0	0	11	0	12
YBR193C	MED8	protein_coding	4	0	800	5	0	672	0	0	672	0	0	0	0	0	0	0	0	0	0	0	0	10	0	800	0	0	0	0	4	0	0	0	2	0	0	0	0	0	0	3	0	10
YBR194W	AIM4	protein_coding	2	0	800	7	0	372	0	0	372	0	0	0	0	0	0	0	0	0	0	0	0	5	0	800	0	0	0	0	2	0	0	0	4	0	0	0	0	0	0	3	0	5
YBR195C	MSI1	protein_coding	11	0	800	5	0	1269	5	0	1269	0	0	0	0	0	0	0	0	0	0	0	0	7	0	800	0	0	0	0	11	0	0	0	2	0	0	0	0	0	0	3	0	7
YBR196C	PGI1	protein_coding	4	0	800	10	0	1665	10	0	1665	0	0	0	0	0	0	0	0	0	0	0	0	13	0	800	0	0	0	0	4	0	0	0	0	0	0	0	0	0	0	10	0	13
YBR196C-A	YBR196C-A	protein_coding	3	0	800	1	0	150	0	0	150	0	0	0	0	0	0	0	0	0	0	0	0	0	0	800	0	0	0	0	3	0	0	0	1	0	0	0	0	0	0	0	0	0
YBR196C-B	YBR196C-B	protein_coding	11	0	800	1	0	105	0	0	105	0	0	0	0	0	0	0	0	0	0	0	0	7	0	800	0	0	0	0	11	0	0	0	0	0	0	0	0	0	0	1	0	7
YBR197C	YBR197C	protein_coding	7	0	800	7	0	654	5	0	654	0	0	0	0	0	0	0	0	0	0	0	0	7	0	800	0	0	0	0	7	0	0	0	3	0	0	0	0	0	1	3	0	7
YBR198C	TAF5	protein_coding	9	0	800	16	0	2397	16	0	2397	0	0	0	0	0	0	0	0	0	0	0	0	3	0	800	0	0	0	0	9	0	0	0	0	0	0	0	0	0	0	16	0	3
YBR199W	KTR4	protein_coding	8	0	800	10	0	1395	10	0	1395	0	0	0	0	0	0	0	0	0	0	0	0	11	0	800	0	0	0	0	8	0	0	0	3	0	0	0	0	0	0	6	1	11
YBR200W	BEM1	protein_coding	10	0	800	6	0	1656	6	0	1656	0	0	0	0	0	0	0	0	0	0	0	0	10	0	800	0	0	0	0	10	0	0	0	1	0	0	0	0	0	0	5	0	10
YBR200W-A	YBR200W-A	protein_coding	5	0	800	1	0	165	0	0	165	0	0	0	0	0	0	0	0	0	0	0	0	2	0	800	0	0	0	0	5	0	0	0	0	0	0	0	0	0	0	1	0	2
YBR201C-A	YBR201C-A	protein_coding	4	0	800	3	0	204	0	0	204	0	0	0	0	0	0	0	0	0	0	0	0	16	0	800	0	0	0	0	4	0	0	0	2	0	0	0	0	0	0	0	1	16
YBR201W	DER1	protein_coding	11	0	800	6	0	636	0	0	636	0	0	0	0	0	0	0	0	0	0	0	0	12	0	800	0	0	0	0	11	0	0	0	1	0	0	0	0	0	0	5	0	12
YBR202W	MCM7	protein_coding	17	0	800	18	0	2538	18	0	2538	0	0	0	0	0	0	0	0	0	0	0	0	8	0	800	0	0	0	0	17	0	0	0	2	0	0	0	0	0	0	16	0	8
YBR203W	COS111	protein_coding	0	0	800	25	0	2775	25	0	2775	0	0	0	0	0	0	0	0	0	0	0	0	17	0	800	0	0	0	0	0	0	0	0	5	0	0	0	0	0	0	20	0	17
YBR204C	LDH1	protein_coding	4	0	800	13	0	1128	13	0	1128	0	0	0	0	0	0	0	0	0	0	0	0	0	0	800	0	0	0	0	4	0	0	0	6	0	0	0	0	0	0	7	0	0
YBR205W	KTR3	protein_coding	6	0	800	6	0	1215	6	0	1215	0	0	0	0	0	0	0	0	0	0	0	0	16	0	800	0	0	0	0	6	0	0	0	0	0	0	0	0	0	0	6	0	16
YBR206W	YBR206W	protein_coding	0	0	800	0	0	324	0	0	324	0	0	0	0	0	0	0	0	0	0	0	0	6	0	800	0	0	0	0	0	0	0	0	0	0	0	0	0	0	0	0	0	6
YBR207W	FTH1	protein_coding	4	0	800	11	0	1398	0	0	1398	0	0	0	0	0	0	0	0	0	0	0	0	2	0	800	0	0	0	0	4	0	0	0	1	0	0	0	0	0	0	10	0	2
YBR208C	DUR1,2	protein_coding	8	0	800	27	0	5508	21	0	5508	0	0	0	0	0	0	0	0	0	0	0	0	10	0	800	0	0	0	0	8	0	0	0	9	0	0	0	0	0	0	18	0	10
YBR209W	YBR209W	protein_coding	5	0	800	3	0	318	0	0	318	0	0	0	0	0	0	0	0	0	0	0	0	2	0	800	0	0	0	0	5	0	1	0	2	0	0	0	0	0	0	0	0	2
YBR210W	ERV15	protein_coding	4	0	800	5	0	429	0	0	429	0	0	0	0	0	0	0	0	0	0	0	0	14	0	800	0	0	0	0	4	0	0	0	1	0	0	0	0	0	0	4	0	14
YBR211C	AME1	protein_coding	58	0	800	7	0	975	3	0	975	0	0	0	0	0	0	0	0	0	0	0	0	1	0	800	0	0	0	0	58	0	0	0	2	0	0	0	0	0	0	5	0	1
YBR212W	NGR1	protein_coding	13	0	800	12	0	2019	10	0	2019	0	0	0	0	0	0	0	0	0	0	0	0	5	0	800	0	0	6	0	13	0	0	0	1	0	0	0	0	0	0	5	0	5
YBR213W	MET8	protein_coding	5	0	800	7	0	825	0	0	825	0	0	0	0	0	0	0	0	0	0	0	0	8	0	800	0	0	0	0	5	0	0	0	3	0	0	0	0	0	0	4	0	8
YBR214W	SDS24	protein_coding	12	0	800	9	0	1584	4	0	1584	0	0	0	0	0	0	0	0	0	0	0	0	5	0	800	0	0	0	0	12	0	0	0	3	0	0	0	0	0	0	6	0	5
YBR215W	HPC2	protein_coding	0	0	800	14	0	1876	11	0	1962	3	0	86	0	0	2	0	0	2	0	0	0	8	0	800	0	0	0	0	0	0	0	3	9	0	0	0	0	0	2	1	2	8
YBR216C	YBP1	protein_coding	3	0	800	8	0	2025	8	0	2025	0	0	0	0	0	0	0	0	0	0	0	0	0	0	800	0	0	0	0	3	0	0	0	2	0	0	0	0	0	0	6	0	0
YBR217W	ATG12	protein_coding	3	0	800	0	0	561	0	0	561	0	0	0	0	0	0	0	0	0	0	0	0	5	0	800	0	0	0	0	3	0	0	0	0	0	0	0	0	0	0	0	0	5
YBR218C	PYC2	protein_coding	0	0	800	18	0	3543	16	0	3543	0	0	0	0	0	0	0	0	0	0	0	0	7	0	800	0	0	0	0	0	0	0	0	1	0	0	0	0	0	0	17	0	7
YBR219C	YBR219C	protein_coding	5	0	800	2	0	382	1	0	805	3	0	423	0	0	2	0	0	2	0	0	0	3	0	800	0	0	0	0	5	0	1	3	0	0	0	0	0	0	0	1	0	3
YBR220C	YBR220C	protein_coding	7	0	800	5	0	1683	4	0	1683	0	0	0	0	0	0	0	0	0	0	0	0	2	0	800	0	0	0	0	7	0	0	0	0	0	0	0	0	0	0	5	0	2
YBR221C	PDB1	protein_coding	3	0	800	2	0	1101	1	0	1101	0	0	0	0	0	0	0	0	0	0	0	0	6	0	800	0	0	0	0	3	0	0	0	1	0	0	0	0	0	0	1	0	6
YBR221W-A	YBR221W-A	protein_coding	5	0	800	0	0	105	0	0	105	0	0	0	0	0	0	0	0	0	0	0	0	1	0	800	0	0	0	0	5	0	0	0	0	0	0	0	0	0	0	0	0	1
YBR222C	PCS60	protein_coding	3	0	800	6	0	1632	1	0	1632	0	0	0	0	0	0	0	0	0	0	0	0	6	0	800	0	0	0	0	3	0	0	0	0	0	0	0	0	0	0	6	0	6
YBR223C	TDP1	protein_coding	3	0	800	9	0	1635	6	0	1635	0	0	0	0	0	0	0	0	0	0	0	0	3	0	800	0	0	0	0	3	0	0	0	6	0	0	0	0	0	0	3	0	3
YBR223W-A	YBR223W-A	protein_coding	5	0	800	0	0	120	0	0	120	0	0	0	0	0	0	0	0	0	0	0	0	0	0	800	0	0	0	0	5	0	0	0	0	0	0	0	0	0	0	0	0	0
YBR224W	YBR224W	protein_coding	3	0	800	2	0	516	2	0	516	0	0	0	0	0	0	0	0	0	0	0	0	2	0	800	0	0	0	0	3	0	0	0	2	0	0	0	0	0	0	0	0	2
YBR225W	YBR225W	protein_coding	1	0	800	12	0	2703	9	0	2703	0	0	0	0	0	0	0	0	0	0	0	0	2	0	800	0	0	0	0	1	0	0	0	3	0	0	0	0	0	0	9	0	2
YBR226C	YBR226C	protein_coding	0	0	800	3	0	411	0	0	411	0	0	0	0	0	0	0	0	0	0	0	0	2	0	800	0	0	0	0	0	0	1	0	2	0	0	0	0	0	0	0	0	2
YBR227C	MCX1	protein_coding	5	0	800	3	0	1563	0	0	1563	0	0	0	0	0	0	0	0	0	0	0	0	4	0	800	0	0	0	0	5	0	0	0	2	0	0	0	0	0	0	1	0	4
YBR228W	SLX1	protein_coding	7	0	800	9	0	915	0	0	915	0	0	0	0	0	0	0	0	0	0	0	0	6	0	800	0	0	0	0	7	0	0	0	4	0	0	0	0	0	0	5	0	6
YBR229C	ROT2	protein_coding	11	0	800	17	0	2865	6	0	2865	0	0	0	0	0	0	0	0	0	0	0	0	7	0	800	0	0	0	0	11	0	0	0	7	0	0	0	0	0	0	10	0	7
YBR230C	OM14	protein_coding	8	0	800	3	0	404	0	0	502	0	0	98	0	0	2	0	0	2	0	0	0	5	0	800	0	0	0	0	8	0	0	0	3	0	0	0	0	0	0	0	0	5
YBR230W-A	YBR230W-A	protein_coding	6	0	800	3	0	201	0	0	201	0	0	0	0	0	0	0	0	0	0	0	0	5	0	800	0	0	0	0	6	0	0	0	2	0	0	0	0	0	0	1	0	5
YBR231C	SWC5	protein_coding	9	0	800	7	0	912	0	0	912	0	0	0	0	0	0	0	0	0	0	0	0	1	0	800	0	0	0	0	9	0	0	0	4	0	0	0	0	0	0	3	0	1
YBR232C	YBR232C	protein_coding	3	0	800	1	0	360	0	0	360	0	0	0	0	0	0	0	0	0	0	0	0	0	0	800	0	0	0	0	3	0	0	0	0	0	0	0	0	0	0	1	0	0
YBR233W	PBP2	protein_coding	0	0	800	2	0	1242	0	0	1242	0	0	0	0	0	0	0	0	0	0	0	0	4	0	800	0	0	0	0	0	0	0	0	0	0	0	0	0	0	0	2	0	4
YBR233W-A	DAD3	protein_coding	2	0	800	1	0	285	0	0	285	0	0	0	0	0	0	0	0	0	0	0	0	4	0	800	0	0	0	0	2	0	0	0	0	0	0	0	0	0	0	1	0	4
YBR234C	ARC40	protein_coding	6	0	800	4	0	1155	0	0	1155	0	0	0	0	0	0	0	0	0	0	0	0	2	0	800	0	0	0	0	6	0	0	0	1	0	0	0	0	0	0	3	0	2
YBR235W	YBR235W	protein_coding	1	0	800	19	0	3363	13	0	3363	0	0	0	0	0	0	0	0	0	0	0	0	6	0	800	0	0	0	0	1	0	0	0	1	0	0	0	0	0	0	18	0	6
YBR236C	ABD1	protein_coding	6	0	800	6	0	1311	0	0	1311	0	0	0	0	0	0	0	0	0	0	0	0	4	0	800	0	0	0	0	6	0	0	0	2	0	0	0	0	0	0	4	0	4
YBR237W	PRP5	protein_coding	0	0	800	21	0	2550	15	0	2550	0	0	0	0	0	0	0	0	0	0	0	0	14	0	800	0	0	0	0	0	0	0	0	14	0	0	0	0	0	0	7	0	14
YBR238C	YBR238C	protein_coding	6	0	800	8	0	2196	8	0	2196	0	0	0	0	0	0	0	0	0	0	0	0	10	0	800	0	0	0	0	6	0	0	0	1	0	0	0	0	0	0	7	0	10
YBR239C	ERT1	protein_coding	10	0	800	8	0	1590	7	0	1590	0	0	0	0	0	0	0	0	0	0	0	0	13	0	800	0	0	0	0	10	0	0	0	4	0	0	0	0	0	0	4	0	13
YBR240C	THI2	protein_coding	11	0	800	4	0	1353	1	0	1353	0	0	0	0	0	0	0	0	0	0	0	0	7	0	800	0	0	0	0	11	0	0	0	0	0	0	0	0	0	0	4	0	7
YBR241C	YBR241C	protein_coding	6	0	800	7	0	1467	4	0	1467	0	0	0	0	0	0	0	0	0	0	0	0	0	0	800	0	0	0	0	6	0	0	0	2	0	0	0	0	0	0	5	0	0
YBR242W	YBR242W	protein_coding	2	0	800	2	0	717	0	0	717	0	0	0	0	0	0	0	0	0	0	0	0	10	0	800	0	0	0	0	2	0	0	0	1	0	0	0	0	0	0	1	0	10
YBR243C	ALG7	protein_coding	3	0	800	5	0	1347	2	0	1347	0	0	0	0	0	0	0	0	0	0	0	0	1	0	800	0	0	0	0	3	0	0	0	0	0	0	0	0	0	0	5	0	1
YBR244W	GPX2	protein_coding	3	0	800	2	0	489	0	0	489	0	0	0	0	0	0	0	0	0	0	0	0	7	0	800	0	0	0	0	3	0	0	0	1	0	0	0	0	0	0	1	0	7
YBR245C	ISW1	protein_coding	5	0	800	17	0	3390	14	0	3390	0	0	0	0	0	0	0	0	0	0	0	0	11	0	800	0	0	0	0	5	0	0	0	6	0	0	0	0	0	0	11	0	11
YBR246W	RRT2	protein_coding	23	0	800	17	0	1164	7	0	1164	0	0	0	0	0	0	0	0	0	0	0	0	7	0	800	0	0	0	0	23	0	0	0	7	0	0	0	0	0	0	10	0	7
YBR247C	ENP1	protein_coding	8	0	800	8	0	1452	2	0	1452	0	0	0	0	0	0	0	0	0	0	0	0	9	0	800	0	0	0	0	8	0	0	0	3	0	0	0	0	0	0	5	0	9
YBR248C	HIS7	protein_coding	9	0	800	7	0	1659	6	0	1659	0	0	0	0	0	0	0	0	0	0	0	0	7	0	800	0	0	0	0	9	0	0	0	2	0	0	0	0	0	0	5	0	7
YBR249C	ARO4	protein_coding	9	0	800	7	0	1113	6	0	1113	0	0	0	0	0	0	0	0	0	0	0	0	0	0	800	0	0	0	0	9	0	0	0	0	0	0	0	0	0	0	7	0	0
YBR250W	SPO23	protein_coding	7	0	800	1	0	1572	1	0	1572	0	0	0	0	0	0	0	0	0	0	0	0	0	0	800	0	0	0	0	7	0	0	0	1	0	0	0	0	0	0	0	0	0
YBR251W	MRPS5	protein_coding	2	0	800	2	0	924	2	0	924	0	0	0	0	0	0	0	0	0	0	0	0	7	0	800	0	0	0	0	2	0	0	0	0	0	0	0	0	0	0	2	0	7
YBR252W	DUT1	protein_coding	0	0	800	0	0	444	0	0	444	0	0	0	0	0	0	0	0	0	0	0	0	1	0	800	0	0	0	0	0	0	0	0	0	0	0	0	0	0	0	0	0	1
YBR253W	SRB6	protein_coding	1	0	800	2	0	366	0	0	366	0	0	0	0	0	0	0	0	0	0	0	0	5	0	800	0	0	0	0	1	0	0	0	2	0	0	0	0	0	0	0	0	5
YBR254C	TRS20	protein_coding	9	0	800	0	0	528	0	0	528	0	0	0	0	0	0	0	0	0	0	0	0	2	0	800	0	0	0	0	9	0	0	0	0	0	0	0	0	0	0	0	0	2
YBR255C-A	YBR255C-A	protein_coding	2	0	800	1	0	363	0	0	457	1	0	94	0	0	2	0	0	2	0	0	0	4	0	800	0	0	0	0	2	0	0	1	0	0	0	0	0	0	0	1	0	4
YBR255W	MTC4	protein_coding	3	0	800	4	0	2085	3	0	2085	0	0	0	0	0	0	0	0	0	0	0	0	4	0	800	0	0	0	0	3	0	0	0	4	0	0	0	0	0	0	0	0	4
YBR256C	RIB5	protein_coding	0	0	800	5	0	717	2	0	717	0	0	0	0	0	0	0	0	0	0	0	0	0	0	800	0	0	0	0	0	0	0	0	2	0	0	0	0	0	0	3	0	0
YBR257W	POP4	protein_coding	0	0	800	1	0	840	1	0	840	0	0	0	0	0	0	0	0	0	0	0	0	3	0	800	0	0	0	0	0	0	0	0	1	0	0	0	0	0	0	0	0	3
YBR258C	SHG1	protein_coding	0	0	800	0	0	429	0	0	429	0	0	0	0	0	0	0	0	0	0	0	0	0	0	800	0	0	0	0	0	0	0	0	0	0	0	0	0	0	0	0	0	0
YBR259W	YBR259W	protein_coding	1	0	800	1	0	2067	1	0	2067	0	0	0	0	0	0	0	0	0	0	0	0	0	0	800	0	0	0	0	1	0	0	0	0	0	0	0	0	0	0	1	0	0
YBR260C	RGD1	protein_coding	1	0	800	4	0	2001	0	0	2001	0	0	0	0	0	0	0	0	0	0	0	0	6	0	800	0	0	0	0	1	0	0	0	1	0	0	0	0	0	0	3	0	6
YBR261C	TAE1	protein_coding	5	0	800	4	0	699	0	0	699	0	0	0	0	0	0	0	0	0	0	0	0	1	0	800	0	0	0	0	5	0	0	0	0	0	0	0	0	0	0	4	0	1
YBR262C	AIM5	protein_coding	5	0	800	0	0	321	0	0	321	0	0	0	0	0	0	0	0	0	0	0	0	0	0	800	0	0	0	0	5	0	0	0	0	0	0	0	0	0	0	0	0	0
YBR263W	SHM1	protein_coding	3	0	800	3	0	1473	3	0	1473	0	0	0	0	0	0	0	0	0	0	0	0	0	0	800	0	0	0	0	3	0	0	0	2	0	0	0	0	0	0	1	0	0
YBR264C	YPT10	protein_coding	3	0	800	1	0	600	0	0	600	0	0	0	0	0	0	0	0	0	0	0	0	1	0	800	0	0	0	0	3	0	0	0	0	0	0	0	0	0	0	1	0	1
YBR265W	TSC10	protein_coding	1	0	800	1	0	963	0	0	963	0	0	0	0	0	0	0	0	0	0	0	0	3	0	800	0	0	0	0	1	0	0	0	0	0	0	0	0	0	0	1	0	3
YBR266C	SLM6	protein_coding	1	0	800	0	0	453	0	0	453	0	0	0	0	0	0	0	0	0	0	0	0	0	0	800	0	0	0	0	1	0	0	0	0	0	0	0	0	0	0	0	0	0
YBR267W	REI1	protein_coding	4	0	800	4	0	1182	4	0	1182	0	0	0	0	0	0	0	0	0	0	0	0	0	0	800	0	0	0	0	4	0	0	0	3	0	0	0	0	0	0	1	0	0
YBR268W	MRPL37	protein_coding	0	0	800	3	0	318	0	0	318	0	0	0	0	0	0	0	0	0	0	0	0	3	0	800	0	0	0	0	0	0	0	0	2	0	0	0	0	0	0	1	0	3
YBR269C	FMP21	protein_coding	2	0	800	0	0	417	0	0	417	0	0	0	0	0	0	0	0	0	0	0	0	2	0	800	0	0	0	0	2	0	0	0	0	0	0	0	0	0	0	0	0	2
YBR270C	BIT2	protein_coding	2	0	800	5	0	1638	0	0	1638	0	0	0	0	0	0	0	0	0	0	0	0	2	0	800	0	0	0	0	2	0	0	0	2	0	0	0	0	0	0	3	0	2
YBR271W	YBR271W	protein_coding	11	0	800	5	0	1260	2	0	1260	0	0	0	0	0	0	0	0	0	0	0	0	14	0	800	0	0	0	0	11	0	0	0	2	0	0	0	0	0	0	3	0	14
YBR272C	HSM3	protein_coding	2	0	800	13	0	1443	2	0	1443	0	0	0	0	0	0	0	0	0	0	0	0	6	0	800	0	0	0	0	2	0	7	0	1	0	0	0	0	0	7	5	0	6
YBR273C	UBX7	protein_coding	2	0	800	8	0	1311	2	0	1311	0	0	0	0	0	0	0	0	0	0	0	0	3	0	800	0	0	0	0	2	0	0	0	5	0	0	0	0	0	0	3	0	3
YBR274W	CHK1	protein_coding	1	0	800	9	0	1584	0	0	1584	0	0	0	0	0	0	0	0	0	0	0	0	2	0	800	0	0	0	0	1	0	0	0	2	0	0	0	0	0	0	7	0	2
YBR275C	RIF1	protein_coding	8	0	800	53	0	5751	52	0	5751	0	0	0	0	0	0	0	0	0	0	0	0	5	0	800	0	0	0	0	8	0	0	0	23	0	0	0	0	0	0	30	0	5
YBR276C	PPS1	protein_coding	5	0	800	3	0	2424	3	0	2424	0	0	0	0	0	0	0	0	0	0	0	0	0	0	800	0	0	0	0	5	0	0	0	3	0	0	0	0	0	0	0	0	0
YBR277C	YBR277C	protein_coding	0	0	800	0	0	402	0	0	402	0	0	0	0	0	0	0	0	0	0	0	0	0	0	800	0	0	0	0	0	0	0	0	0	0	0	0	0	0	0	0	0	0
YBR278W	DPB3	protein_coding	0	0	800	0	0	606	0	0	606	0	0	0	0	0	0	0	0	0	0	0	0	0	0	800	0	0	0	0	0	0	0	0	0	0	0	0	0	0	0	0	0	0
YBR279W	PAF1	protein_coding	0	0	800	0	0	1338	0	0	1338	0	0	0	0	0	0	0	0	0	0	0	0	0	0	800	0	0	0	0	0	0	0	0	0	0	0	0	0	0	0	0	0	0
YBR280C	SAF1	protein_coding	0	0	800	4	0	1914	4	0	1914	0	0	0	0	0	0	0	0	0	0	0	0	1	0	800	0	0	0	0	0	0	0	0	3	0	0	0	0	0	0	1	0	1
YBR281C	DUG2	protein_coding	3	0	800	1	0	2637	0	0	2637	0	0	0	0	0	0	0	0	0	0	0	0	15	0	800	0	0	0	0	3	0	0	0	0	0	0	0	0	0	0	1	0	15
YBR282W	MRPL27	protein_coding	4	0	800	2	0	441	0	0	441	0	0	0	0	0	0	0	0	0	0	0	0	0	0	800	0	0	0	0	4	0	0	0	0	0	0	0	0	0	0	2	0	0
YBR283C	SSH1	protein_coding	7	0	800	5	0	1473	1	0	1473	0	0	0	0	0	0	0	0	0	0	0	0	3	0	800	0	0	0	0	7	0	0	0	0	0	0	0	0	0	0	5	0	3
YBR284W	YBR284W	protein_coding	3	0	800	12	0	2394	12	0	2394	0	0	0	0	0	0	0	0	0	0	0	0	0	0	800	0	0	0	0	3	0	0	0	5	0	0	0	0	0	0	7	0	0
YBR285W	YBR285W	protein_coding	4	0	800	0	0	435	0	0	435	0	0	0	0	0	0	0	0	0	0	0	0	5	0	800	0	0	0	0	4	0	0	0	0	0	0	0	0	0	0	0	0	5
YBR286W	APE3	protein_coding	0	0	800	2	0	1614	2	0	1614	0	0	0	0	0	0	0	0	0	0	0	0	3	0	800	0	0	0	0	0	0	0	0	1	0	0	0	0	0	0	1	0	3
YBR287W	YBR287W	protein_coding	0	0	800	2	0	1284	2	0	1284	0	0	0	0	0	0	0	0	0	0	0	0	0	0	800	0	0	0	0	0	0	0	0	2	0	0	0	0	0	0	0	0	0
YBR288C	APM3	protein_coding	5	0	800	2	0	1452	2	0	1452	0	0	0	0	0	0	0	0	0	0	0	0	3	0	800	0	0	0	0	5	0	0	0	1	0	0	0	0	0	0	1	0	3
YBR289W	SNF5	protein_coding	1	0	800	21	0	2718	18	0	2718	0	0	0	0	0	0	0	0	0	0	0	0	2	0	800	0	0	0	3	1	0	0	0	6	0	0	0	0	0	0	12	0	2
YBR290W	BSD2	protein_coding	3	0	800	0	0	966	0	0	966	0	0	0	0	0	0	0	0	0	0	0	0	7	0	800	0	0	0	0	3	0	0	0	0	0	0	0	0	0	0	0	0	7
YBR291C	CTP1	protein_coding	0	0	800	5	0	900	2	0	900	0	0	0	0	0	0	0	0	0	0	0	0	12	0	800	0	0	0	0	0	0	0	0	3	0	0	0	0	0	0	2	0	12
YBR292C	YBR292C	protein_coding	4	0	800	6	0	372	0	0	372	0	0	0	0	0	0	0	0	0	0	0	0	7	0	800	0	0	0	0	4	0	4	0	2	0	0	0	0	0	0	0	0	7
YBR293W	VBA2	protein_coding	7	0	800	8	0	1425	8	0	1425	0	0	0	0	0	0	0	0	0	0	0	0	8	0	800	0	0	0	0	7	0	0	0	2	0	0	0	0	0	0	6	0	8
YBR294W	SUL1	protein_coding	1	0	800	4	0	2580	4	0	2580	0	0	0	0	0	0	0	0	0	0	0	0	7	0	800	0	0	0	0	1	0	0	0	0	0	0	0	0	0	0	4	0	7
YBR295W	PCA1	protein_coding	1	0	800	1	0	3651	1	0	3651	0	0	0	0	0	0	0	0	0	0	0	0	1	0	800	0	0	0	0	1	0	0	0	1	0	0	0	0	0	0	0	0	1
YBR296C	PHO89	protein_coding	0	0	800	1	0	1725	1	0	1725	0	0	0	0	0	0	0	0	0	0	0	0	2	0	800	0	0	0	0	0	0	0	0	0	0	0	0	0	0	0	1	0	2
YBR296C-A	YBR296C-A	protein_coding	2	0	800	0	0	120	0	0	120	0	0	0	0	0	0	0	0	0	0	0	0	4	0	800	0	0	0	0	2	0	0	0	0	0	0	0	0	0	0	0	0	4
YBR297W	MAL33	protein_coding	9	0	800	16	0	1407	12	0	1407	0	0	0	0	0	0	0	0	0	0	0	0	2	0	800	0	0	0	0	9	0	0	0	10	0	0	0	0	0	0	6	0	2
YBR298C	MAL31	protein_coding	0	0	800	88	0	1845	83	0	1845	0	0	0	0	0	0	0	0	0	0	0	0	2	0	800	0	0	0	0	0	0	0	0	24	0	0	0	0	0	0	64	0	2
YBR298C-A	YBR298C-A	protein_coding	8	0	800	1	0	222	0	0	222	0	0	0	0	0	0	0	0	0	0	0	0	1	0	800	0	0	0	0	8	0	0	0	1	0	0	0	0	0	0	0	0	1
YBR299W	MAL32	protein_coding	4	0	800	1	0	1755	1	0	1755	0	0	0	0	0	0	0	0	0	0	0	0	0	0	800	0	0	0	0	4	0	0	0	0	0	0	0	0	0	0	1	0	0
YBR300C	YBR300C	protein_coding	7	0	800	1	0	498	0	0	498	0	0	0	0	0	0	0	0	0	0	0	0	8	0	800	0	0	0	0	7	0	0	0	1	0	0	0	0	0	0	1	0	8
YBR301W	PAU24	protein_coding	16	0	800	2	0	363	2	0	363	0	0	0	0	0	0	0	0	0	0	0	0	6	0	800	0	0	0	0	16	0	0	0	1	0	0	0	1	0	0	0	0	6
YBR302C	COS2	protein_coding	1	0	800	6	0	1140	6	0	1140	0	0	0	0	0	0	0	0	0	0	0	0	0	0	800	0	0	0	0	1	0	0	0	4	0	0	0	0	0	0	1	1	0
YCL001W	RER1	protein_coding	0	0	800	1	0	567	0	0	567	0	0	0	0	0	0	0	0	0	0	0	0	1	0	800	0	0	0	0	0	0	0	0	0	0	0	0	0	0	0	1	0	1
YCL001W-A	YCL001W-A	protein_coding	3	0	800	0	0	462	0	0	462	0	0	0	0	0	0	0	0	0	0	0	0	0	0	800	0	0	0	0	3	0	0	0	0	0	0	0	0	0	0	0	0	0
YCL001W-B	YCL001W-B	protein_coding	14	0	800	0	0	255	0	0	255	0	0	0	0	0	0	0	0	0	0	0	0	0	0	800	0	0	0	0	14	0	0	0	0	0	0	0	0	0	0	0	0	0
YCL002C	YCL002C	protein_coding	1	0	800	1	0	792	1	0	868	0	0	76	0	0	2	0	0	2	0	0	0	2	0	800	0	0	0	0	1	0	0	0	1	0	0	0	0	0	0	0	0	2
YCL004W	PGS1	protein_coding	1	0	800	1	0	1566	1	0	1566	0	0	0	0	0	0	0	0	0	0	0	0	4	0	800	0	0	0	0	1	0	0	0	1	0	0	0	0	0	0	0	0	4
YCL005W	LDB16	protein_coding	2	0	800	6	0	771	2	0	771	0	0	0	0	0	0	0	0	0	0	0	0	0	0	800	0	0	0	0	2	0	0	0	1	0	0	0	0	0	0	4	1	0
YCL005W-A	VMA9	protein_coding	0	0	800	0	0	221	0	0	395	0	0	174	0	0	4	0	0	4	0	0	0	0	0	800	0	0	0	0	0	0	0	0	0	0	0	0	0	0	0	0	0	0
YCL007C	YCL007C	protein_coding	0	0	800	0	0	393	0	0	393	0	0	0	0	0	0	0	0	0	0	0	0	0	0	800	0	0	0	0	0	0	0	0	0	0	0	0	0	0	0	0	0	0
YCL008C	STP22	protein_coding	5	0	800	1	0	1158	0	0	1158	0	0	0	0	0	0	0	0	0	0	0	0	0	0	800	0	0	0	0	5	0	0	0	1	0	0	0	0	0	0	0	0	0
YCL009C	ILV6	protein_coding	0	0	800	4	0	930	3	0	930	0	0	0	0	0	0	0	0	0	0	0	0	2	0	800	0	0	0	0	0	0	0	0	2	0	0	0	0	0	0	2	0	2
YCL010C	SGF29	protein_coding	0	0	800	2	0	780	0	0	780	0	0	0	0	0	0	0	0	0	0	0	0	1	0	800	0	0	0	0	0	0	0	0	2	0	0	0	0	0	0	0	0	1
YCL011C	GBP2	protein_coding	0	0	800	1	0	1284	1	0	1284	0	0	0	0	0	0	0	0	0	0	0	0	2	0	800	0	0	0	0	0	0	0	0	1	0	0	0	0	0	0	0	0	2
YCL012C	YCL012C	protein_coding	7	0	800	3	0	403	0	0	472	0	0	69	0	0	2	0	0	2	0	0	0	3	0	800	0	0	0	0	7	0	0	0	1	0	0	0	0	1	0	1	0	3
YCL014W	BUD3	protein_coding	8	0	800	26	0	4911	26	0	4911	0	0	0	0	0	0	0	0	0	0	0	0	9	0	800	0	0	0	0	8	0	0	0	8	0	0	0	0	0	0	18	0	9
YCL016C	DCC1	protein_coding	9	0	800	5	0	1143	5	0	1143	0	0	0	0	0	0	0	0	0	0	0	0	0	0	800	0	0	0	0	9	0	0	0	1	0	0	0	0	0	0	4	0	0
YCL017C	NFS1	protein_coding	7	0	800	7	0	1494	5	0	1494	0	0	0	0	0	0	0	0	0	0	0	0	8	0	800	0	0	0	0	7	0	0	0	1	0	0	0	0	0	0	6	0	8
YCL018W	LEU2	protein_coding	0	0	800	6	0	1095	0	0	1095	0	0	0	0	0	0	0	0	0	0	0	0	3	0	800	0	0	0	0	0	0	0	0	0	0	0	0	0	0	0	6	0	3
YCL019W	YCL019W	protein_coding	1	0	800	0	0	5313	0	0	5314	0	0	1	0	0	1	0	0	1	0	0	0	5	0	800	0	0	0	0	1	0	0	0	0	0	0	0	0	0	0	0	0	5
YCL020W	YCL020W	protein_coding	0	0	800	4	0	1317	4	0	1317	0	0	0	0	0	0	0	0	0	0	0	0	0	0	800	0	0	0	0	0	0	0	0	2	0	0	0	0	0	0	2	0	0
YCL021W-A	YCL021W-A	protein_coding	4	0	800	1	0	378	1	0	378	0	0	0	0	0	0	0	0	0	0	0	0	6	0	800	0	0	0	0	4	0	0	0	0	0	0	0	0	0	0	1	0	6
YCL022C	YCL022C	protein_coding	0	0	800	0	0	516	0	0	516	0	0	0	0	0	0	0	0	0	0	0	0	4	0	800	0	0	0	0	0	0	0	0	0	0	0	0	0	0	0	0	0	4
YCL023C	YCL023C	protein_coding	2	0	800	1	0	348	0	0	348	0	0	0	0	0	0	0	0	0	0	0	0	1	0	800	0	0	0	0	2	0	0	0	1	0	0	0	0	0	0	1	0	1
YCL024W	KCC4	protein_coding	4	0	800	4	0	3114	4	0	3114	0	0	0	0	0	0	0	0	0	0	0	0	1	0	800	0	0	0	0	4	0	0	0	2	0	0	0	0	0	0	2	0	1
YCL025C	AGP1	protein_coding	6	0	800	8	0	1902	8	0	1902	0	0	0	0	0	0	0	0	0	0	0	0	2	0	800	0	0	0	0	6	0	0	0	2	0	0	0	0	0	0	6	0	2
YCL026C-A	FRM2	protein_coding	9	0	800	6	0	582	6	0	582	0	0	0	0	0	0	0	0	0	0	0	0	6	0	800	0	0	0	0	9	0	0	0	2	0	0	0	0	0	0	4	0	6
YCL026C-B	HBN1	protein_coding	6	0	800	2	0	582	0	0	582	0	0	0	0	0	0	0	0	0	0	0	0	13	0	800	0	0	0	0	6	0	0	0	0	0	0	0	0	0	0	2	0	13
YCL027W	FUS1	protein_coding	6	0	800	10	0	1539	3	0	1539	0	0	0	0	0	0	0	0	0	0	0	0	4	0	800	0	0	0	0	6	0	0	0	3	0	0	0	0	0	0	7	0	4
YCL028W	RNQ1	protein_coding	3	0	800	29	0	1218	3	0	1218	0	0	0	0	0	0	0	0	0	0	0	0	0	0	800	0	0	24	0	3	0	0	0	0	0	0	0	0	1	0	4	0	0
YCL029C	BIK1	protein_coding	3	0	800	0	0	1323	0	0	1323	0	0	0	0	0	0	0	0	0	0	0	0	27	0	800	0	0	0	0	3	0	0	0	0	0	0	0	0	0	0	0	0	27
YCL030C	HIS4	protein_coding	4	0	800	4	0	2400	4	0	2400	0	0	0	0	0	0	0	0	0	0	0	0	0	0	800	0	0	0	0	4	0	0	0	2	0	0	0	0	0	0	2	0	0
YCL031C	RRP7	protein_coding	3	0	800	4	0	894	0	0	894	0	0	0	0	0	0	0	0	0	0	0	0	1	0	800	0	0	0	0	3	0	0	0	2	0	0	0	0	0	0	2	0	1
YCL032W	STE50	protein_coding	1	0	800	3	0	1041	0	0	1041	0	0	0	0	0	0	0	0	0	0	0	0	4	0	800	0	0	0	0	1	0	0	0	1	0	0	0	0	0	0	2	0	4
YCL033C	MXR2	protein_coding	3	0	800	2	0	507	0	0	507	0	0	0	0	0	0	0	0	0	0	0	0	2	0	800	0	0	0	0	3	0	0	0	0	0	0	0	0	0	0	2	0	2
YCL034W	LSB5	protein_coding	2	0	800	2	0	1065	0	0	1065	0	0	0	0	0	0	0	0	0	0	0	0	1	0	800	0	0	0	0	2	0	0	0	0	0	0	0	0	0	0	2	0	1
YCL035C	GRX1	protein_coding	5	0	800	1	0	333	0	0	333	0	0	0	0	0	0	0	0	0	0	0	0	8	0	800	0	0	0	0	5	0	0	0	0	0	0	0	0	0	0	1	0	8
YCL036W	GFD2	protein_coding	9	0	800	11	0	1701	11	0	1701	0	0	0	0	0	0	0	0	0	0	0	0	0	0	800	0	0	0	0	9	0	0	0	2	0	0	0	0	0	0	9	0	0
YCL037C	SRO9	protein_coding	9	0	800	1	0	1305	1	0	1305	0	0	0	0	0	0	0	0	0	0	0	0	2	0	800	0	0	0	0	9	0	0	0	0	0	0	0	0	0	0	1	0	2
YCL038C	ATG22	protein_coding	9	0	800	9	0	1587	9	0	1587	0	0	0	0	0	0	0	0	0	0	0	0	9	0	800	6	0	0	0	9	0	0	0	1	0	0	0	0	0	0	2	0	9
YCL039W	GID7	protein_coding	0	0	800	9	0	2238	1	0	2238	0	0	0	0	0	0	0	0	0	0	0	0	2	0	800	0	0	0	0	0	0	0	0	3	0	0	0	0	0	0	6	0	2
YCL040W	GLK1	protein_coding	2	0	800	5	0	1503	2	0	1503	0	0	0	0	0	0	0	0	0	0	0	0	1	0	800	0	0	0	0	2	0	0	0	1	0	0	0	0	0	0	4	0	1
YCL041C	YCL041C	protein_coding	8	0	800	16	0	495	0	0	495	0	0	0	0	0	0	0	0	0	0	0	0	10	0	800	6	0	0	0	8	0	6	0	4	0	0	0	0	0	0	0	0	10
YCL042W	YCL042W	protein_coding	4	0	800	7	0	360	0	0	360	0	0	0	0	0	0	0	0	0	0	0	0	18	0	800	0	0	0	0	4	0	2	0	4	0	0	0	0	1	0	0	0	18
YCL043C	PDI1	protein_coding	5	0	800	11	0	1569	11	0	1569	0	0	0	0	0	0	0	0	0	0	0	0	0	0	800	0	1	0	0	5	0	0	0	3	0	0	0	0	0	0	7	0	0
YCL044C	MGR1	protein_coding	4	0	800	7	0	1254	7	0	1254	0	0	0	0	0	0	0	0	0	0	0	0	4	0	800	0	0	0	0	4	0	0	0	2	0	0	0	0	0	0	5	0	4
YCL045C	EMC1	protein_coding	2	0	800	9	0	2283	9	0	2283	0	0	0	0	0	0	0	0	0	0	0	0	4	0	800	0	0	0	0	2	0	0	0	4	0	0	0	0	0	0	5	0	4
YCL046W	YCL046W	protein_coding	4	0	800	0	0	324	0	0	324	0	0	0	0	0	0	0	0	0	0	0	0	4	0	800	0	0	0	0	4	0	0	0	0	0	0	0	0	0	0	0	0	4
YCL047C	POF1	protein_coding	5	0	800	3	0	777	0	0	777	0	0	0	0	0	0	0	0	0	0	0	0	3	0	800	0	0	0	0	5	0	0	0	1	0	0	0	0	0	0	2	0	3
YCL048W	SPS22	protein_coding	5	0	800	10	0	1392	10	0	1392	0	0	0	0	0	0	0	0	0	0	0	0	2	0	800	0	0	0	0	5	0	0	0	3	0	0	0	0	0	0	7	0	2
YCL048W-A	YCL048W-A	protein_coding	2	0	800	0	0	240	0	0	240	0	0	0	0	0	0	0	0	0	0	0	0	5	0	800	0	0	0	0	2	0	0	0	0	0	0	0	0	0	0	0	0	5
YCL049C	YCL049C	protein_coding	8	0	800	4	0	939	4	0	939	0	0	0	0	0	0	0	0	0	0	0	0	0	0	800	0	0	0	0	8	0	0	0	3	0	0	0	0	0	0	1	0	0
YCL050C	APA1	protein_coding	3	0	800	4	0	966	1	0	966	0	0	0	0	0	0	0	0	0	0	0	0	9	0	800	0	0	0	0	3	0	0	0	0	0	0	0	0	0	0	4	0	9
YCL051W	LRE1	protein_coding	8	0	800	8	0	1752	7	0	1752	0	0	0	0	0	0	0	0	0	0	0	0	0	0	800	0	0	0	0	8	0	0	0	5	0	0	0	0	0	0	3	0	0
YCL052C	PBN1	protein_coding	2	0	800	8	0	1251	8	0	1251	0	0	0	0	0	0	0	0	0	0	0	0	2	0	800	0	0	0	0	2	0	0	0	2	0	0	0	0	0	0	6	0	2
YCL054W	SPB1	protein_coding	7	0	800	4	0	2526	4	0	2526	0	0	0	0	0	0	0	0	0	0	0	0	5	0	800	0	0	0	0	7	0	0	0	1	0	0	0	0	0	0	3	0	5
YCL055W	KAR4	protein_coding	25	0	800	7	0	1008	7	0	1008	0	0	0	0	0	0	0	0	0	0	0	0	8	0	800	0	0	0	0	25	0	0	0	1	0	0	0	0	0	0	6	0	8
YCL056C	PEX34	protein_coding	7	0	800	0	0	435	0	0	435	0	0	0	0	0	0	0	0	0	0	0	0	0	0	800	0	0	0	0	7	0	0	0	0	0	0	0	0	0	0	0	0	0
YCL057C-A	MOS1	protein_coding	5	0	800	2	0	294	0	0	294	0	0	0	0	0	0	0	0	0	0	0	0	6	0	800	0	0	0	0	5	0	0	0	0	0	0	0	0	0	0	2	0	6
YCL057W	PRD1	protein_coding	5	0	800	16	0	2139	14	0	2139	0	0	0	0	0	0	0	0	0	0	0	0	0	0	800	0	0	0	0	5	0	0	0	5	0	0	0	0	0	0	11	0	0
YCL058C	FYV5	protein_coding	4	0	800	3	0	459	0	0	459	0	0	0	0	0	0	0	0	0	0	0	0	0	0	800	0	0	0	0	4	0	0	0	3	0	0	0	0	0	0	0	0	0
YCL058W-A	ADF1	protein_coding	6	0	800	0	0	342	0	0	342	0	0	0	0	0	0	0	0	0	0	0	0	4	0	800	0	0	0	0	6	0	0	0	0	0	0	0	0	0	0	0	0	4
YCL059C	KRR1	protein_coding	14	0	800	4	0	951	4	0	951	0	0	0	0	0	0	0	0	0	0	0	0	7	0	800	0	0	0	0	14	0	0	0	1	0	0	0	0	0	0	3	0	7
YCL061C	MRC1	protein_coding	13	0	800	33	0	3291	24	0	3291	0	0	0	0	0	0	0	0	0	0	0	0	9	0	800	3	0	0	0	13	0	0	0	14	0	0	0	0	0	0	16	0	9
YCL063W	VAC17	protein_coding	4	0	800	9	0	1272	2	0	1272	0	0	0	0	0	0	0	0	0	0	0	0	4	0	800	0	0	0	1	4	0	0	0	6	0	0	0	0	0	0	2	0	4
YCL064C	CHA1	protein_coding	22	0	800	8	0	1083	8	0	1083	0	0	0	0	0	0	0	0	0	0	0	0	5	0	800	0	0	0	0	22	0	0	0	1	0	0	0	0	0	0	7	0	5
YCL065W	YCL065W	protein_coding	24	0	800	11	0	369	11	0	369	0	0	0	0	0	0	0	0	0	0	0	0	0	0	800	0	0	0	1	24	0	0	0	7	0	0	0	0	1	0	2	0	0
YCL066W	HMLALPHA1	protein_coding	11	0	800	0	0	528	0	0	528	0	0	0	0	0	0	0	0	0	0	0	0	0	0	800	0	0	0	0	11	0	0	0	0	0	0	0	0	0	0	0	0	0
YCL067C	HMLALPHA2	protein_coding	5	0	800	0	0	633	0	0	633	0	0	0	0	0	0	0	0	0	0	0	0	0	0	800	0	0	0	0	5	0	0	0	0	0	0	0	0	0	0	0	0	0
YCL068C	YCL068C	protein_coding	3	0	800	6	0	783	0	0	783	0	0	0	0	0	0	0	0	0	0	0	0	0	0	800	0	0	0	0	3	0	0	0	2	0	0	0	0	0	0	4	0	0
YCL069W	VBA3	protein_coding	18	0	800	6	0	1377	6	0	1377	0	0	0	0	0	0	0	0	0	0	0	0	10	0	800	0	0	0	0	18	0	0	0	5	0	0	0	0	0	0	1	0	10
YCL073C	GEX1	protein_coding	9	0	800	23	0	1848	23	0	1848	0	0	0	0	0	0	0	0	0	0	0	0	20	0	800	0	0	0	0	9	0	0	0	11	0	0	0	0	0	0	12	0	20
YCL074W	YCL074W	pseudogene	38	0	800	23	0	927	6	0	927	0	0	0	0	0	0	0	0	0	0	0	0	33	0	800	0	0	0	0	38	23	0	0	0	0	0	0	0	0	0	0	0	33
YCL075W	YCL075W	pseudogene	16	0	800	19	0	441	0	0	441	0	0	0	0	0	0	0	0	0	0	0	0	8	0	800	0	0	0	0	16	19	0	0	0	0	0	0	0	0	0	0	0	8
YCL076W	YCL076W	protein_coding	28	0	800	14	0	744	14	0	744	0	0	0	0	0	0	0	0	0	0	0	0	41	0	800	0	0	0	0	28	0	1	0	10	0	0	0	0	1	0	2	0	41
YCR001W	YCR001W	protein_coding	7	0	800	2	0	315	2	0	315	0	0	0	0	0	0	0	0	0	0	0	0	13	0	800	0	0	0	1	7	0	0	0	1	0	0	0	0	0	0	0	0	13
YCR002C	CDC10	protein_coding	1	0	800	6	0	969	6	0	969	0	0	0	0	0	0	0	0	0	0	0	0	11	0	800	0	0	0	0	1	0	0	0	1	0	0	0	0	0	0	5	0	11
YCR003W	MRPL32	protein_coding	3	0	800	7	0	552	0	0	552	0	0	0	0	0	0	0	0	0	0	0	0	3	0	800	0	0	0	0	3	0	0	0	3	0	0	0	0	0	0	4	0	3
YCR004C	YCP4	protein_coding	27	0	800	6	0	744	2	0	744	0	0	0	0	0	0	0	0	0	0	0	0	10	0	800	0	0	0	0	27	0	0	0	1	0	0	0	0	0	0	5	0	10
YCR005C	CIT2	protein_coding	10	0	800	12	0	1383	4	0	1383	0	0	0	0	0	0	0	0	0	0	0	0	7	0	800	0	0	0	0	10	0	0	0	2	0	0	0	0	0	0	10	0	7
YCR006C	YCR006C	protein_coding	10	0	800	4	0	474	0	0	474	0	0	0	0	0	0	0	0	0	0	0	0	8	0	800	0	0	0	0	10	0	0	0	3	0	0	0	0	0	0	1	0	8
YCR007C	YCR007C	protein_coding	7	0	800	5	0	720	5	0	720	0	0	0	0	0	0	0	0	0	0	0	0	6	0	800	0	0	0	0	7	0	0	0	1	0	0	0	0	0	0	4	0	6
YCR008W	SAT4	protein_coding	1	0	800	15	0	1812	12	0	1812	0	0	0	0	0	0	0	0	0	0	0	0	19	0	800	0	0	0	0	1	0	0	0	3	0	0	0	0	0	0	12	0	19
YCR009C	RVS161	protein_coding	5	0	800	2	0	798	2	0	798	0	0	0	0	0	0	0	0	0	0	0	0	2	0	800	0	0	0	0	5	0	0	0	1	0	0	0	0	0	0	1	0	2
YCR010C	ADY2	protein_coding	2	0	800	0	0	852	0	0	852	0	0	0	0	0	0	0	0	0	0	0	0	2	0	800	0	0	0	0	2	0	0	0	0	0	0	0	0	0	0	0	0	2
YCR011C	ADP1	protein_coding	2	0	800	0	0	3150	0	0	3150	0	0	0	0	0	0	0	0	0	0	0	0	1	0	800	0	0	0	0	2	0	0	0	0	0	0	0	0	0	0	0	0	1
YCR012W	PGK1	protein_coding	1	0	800	0	0	1251	0	0	1251	0	0	0	0	0	0	0	0	0	0	0	0	0	0	800	0	0	0	0	1	0	0	0	0	0	0	0	0	0	0	0	0	0
YCR013C	YCR013C	protein_coding	1	0	800	0	0	648	0	0	648	0	0	0	0	0	0	0	0	0	0	0	0	1	0	800	0	0	0	0	1	0	0	0	0	0	0	0	0	0	0	0	0	1
YCR014C	POL4	protein_coding	0	0	800	3	0	1749	2	0	1749	0	0	0	0	0	0	0	0	0	0	0	0	0	0	800	0	0	0	0	0	0	0	0	2	0	0	0	0	0	0	1	0	0
YCR015C	YCR015C	protein_coding	1	0	800	0	0	954	0	0	954	0	0	0	0	0	0	0	0	0	0	0	0	1	0	800	0	0	0	0	1	0	0	0	0	0	0	0	0	0	0	0	0	1
YCR016W	YCR016W	protein_coding	1	0	800	0	0	873	0	0	873	0	0	0	0	0	0	0	0	0	0	0	0	0	0	800	0	0	0	0	1	0	0	0	0	0	0	0	0	0	0	0	0	0
YCR017C	CWH43	protein_coding	0	0	800	6	0	2862	6	0	2862	0	0	0	0	0	0	0	0	0	0	0	0	1	0	800	0	0	0	0	0	0	0	0	4	0	0	0	0	0	0	2	0	1
YCR018C	SRD1	protein_coding	1	0	800	5	0	666	5	0	666	0	0	0	0	0	0	0	0	0	0	0	0	1	0	800	0	0	0	0	1	0	0	0	2	0	0	0	0	0	0	3	0	1
YCR018C-A	YCR018C-A	protein_coding	3	0	800	0	0	255	0	0	255	0	0	0	0	0	0	0	0	0	0	0	0	2	0	800	0	0	0	0	3	0	0	0	0	0	0	0	0	0	0	0	0	2
YCR019W	MAK32	protein_coding	1	0	800	0	0	1092	0	0	1092	0	0	0	0	0	0	0	0	0	0	0	0	0	0	800	0	0	0	0	1	0	0	0	0	0	0	0	0	0	0	0	0	0
YCR020C	PET18	protein_coding	0	0	800	0	0	648	0	0	648	0	0	0	0	0	0	0	0	0	0	0	0	0	0	800	0	0	0	0	0	0	0	0	0	0	0	0	0	0	0	0	0	0
YCR020C-A	MAK31	protein_coding	0	0	800	1	0	267	0	0	267	0	0	0	0	0	0	0	0	0	0	0	0	1	0	800	0	0	0	0	0	0	0	0	0	0	0	0	0	0	0	1	0	1
YCR020W-B	HTL1	protein_coding	1	0	800	0	0	237	0	0	237	0	0	0	0	0	0	0	0	0	0	0	0	2	0	800	0	0	0	0	1	0	0	0	0	0	0	0	0	0	0	0	0	2
YCR021C	HSP30	protein_coding	0	0	800	2	0	999	2	0	999	0	0	0	0	0	0	0	0	0	0	0	0	0	0	800	0	0	0	0	0	0	0	0	1	0	0	0	0	0	0	1	0	0
YCR022C	YCR022C	protein_coding	2	0	800	0	0	345	0	0	345	0	0	0	0	0	0	0	0	0	0	0	0	4	0	800	0	0	0	0	2	0	0	0	0	0	0	0	0	0	0	0	0	4
YCR023C	YCR023C	protein_coding	4	0	800	4	0	1836	4	0	1836	0	0	0	0	0	0	0	0	0	0	0	0	0	0	800	0	0	0	0	4	0	0	0	3	0	0	0	0	0	0	1	0	0
YCR024C	SLM5	protein_coding	0	0	800	1	0	1479	1	0	1479	0	0	0	0	0	0	0	0	0	0	0	0	4	0	800	0	0	0	0	0	0	0	0	0	0	0	0	0	0	0	1	0	4
YCR024C-A	PMP1	protein_coding	1	0	800	0	0	123	0	0	123	0	0	0	0	0	0	0	0	0	0	0	0	2	0	800	0	0	0	0	1	0	0	0	0	0	0	0	0	0	0	0	0	2
YCR024C-B	YCR024C-B	protein_coding	1	0	800	2	0	267	0	0	267	0	0	0	0	0	0	0	0	0	0	0	0	4	0	800	0	0	0	0	1	0	1	0	1	0	0	0	0	0	0	0	0	4
YCR025C	YCR025C	protein_coding	5	0	800	3	0	411	0	0	411	0	0	0	0	0	0	0	0	0	0	0	0	3	0	800	0	0	0	0	5	0	0	0	3	0	0	0	0	0	0	0	0	3
YCR026C	NPP1	protein_coding	3	0	800	6	0	2229	3	0	2229	0	0	0	0	0	0	0	0	0	0	0	0	1	0	800	0	0	0	0	3	0	0	0	5	0	0	0	0	0	0	1	0	1
YCR027C	RHB1	protein_coding	0	0	800	1	0	630	1	0	630	0	0	0	0	0	0	0	0	0	0	0	0	1	0	800	0	0	0	0	0	0	0	0	1	0	0	0	0	0	0	0	0	1
YCR028C	FEN2	protein_coding	0	0	800	0	0	1539	0	0	1539	0	0	0	0	0	0	0	0	0	0	0	0	0	0	800	0	0	0	0	0	0	0	0	0	0	0	0	0	0	0	0	0	0
YCR028C-A	RIM1	protein_coding	0	0	800	0	0	407	0	0	491	0	0	84	0	0	2	0	0	2	0	0	0	0	0	800	0	0	0	0	0	0	0	0	0	0	0	0	0	0	0	0	0	0
YCR030C	SYP1	protein_coding	0	0	800	3	0	2613	3	0	2613	0	0	0	0	0	0	0	0	0	0	0	0	1	0	800	0	0	0	0	0	0	0	0	1	0	0	0	0	0	0	2	0	1
YCR031C	RPS14A	protein_coding	3	0	800	0	0	412	0	0	721	2	0	309	0	0	2	0	0	2	0	0	0	6	0	800	0	0	0	0	3	0	0	2	0	0	0	0	0	0	0	0	0	6
YCR032W	BPH1	protein_coding	5	0	800	23	0	6504	23	0	6504	0	0	0	0	0	0	0	0	0	0	0	0	2	0	800	0	0	0	0	5	0	0	0	8	0	0	0	0	0	0	15	0	2
YCR033W	SNT1	protein_coding	4	0	800	26	0	3681	26	0	3681	0	0	0	0	0	0	0	0	0	0	0	0	4	0	800	0	0	0	0	4	0	0	0	15	0	0	0	0	0	0	11	0	4
YCR034W	FEN1	protein_coding	2	0	800	3	0	1044	3	0	1044	0	0	0	0	0	0	0	0	0	0	0	0	5	0	800	0	0	0	0	2	0	0	0	0	0	0	0	0	0	0	3	0	5
YCR035C	RRP43	protein_coding	1	0	800	6	0	1185	4	0	1185	0	0	0	0	0	0	0	0	0	0	0	0	4	0	800	0	0	0	0	1	0	0	0	3	0	0	0	0	0	0	3	0	4
YCR036W	RBK1	protein_coding	1	0	800	3	0	1002	0	0	1002	0	0	0	0	0	0	0	0	0	0	0	0	4	0	800	0	0	0	0	1	0	0	0	1	0	0	0	0	0	0	2	0	4
YCR037C	PHO87	protein_coding	3	0	800	3	0	2772	2	0	2772	0	0	0	0	0	0	0	0	0	0	0	0	3	0	800	0	0	0	0	3	0	0	0	1	0	0	0	0	0	0	2	0	3
YCR038C	BUD5	protein_coding	2	0	800	7	0	1929	7	0	1929	0	0	0	0	0	0	0	0	0	0	0	0	0	0	800	0	0	0	0	2	0	0	0	2	0	0	0	0	0	0	5	0	0
YCR038W-A	YCR038W-A	protein_coding	0	0	800	0	0	126	0	0	126	0	0	0	0	0	0	0	0	0	0	0	0	3	0	800	0	0	0	0	0	0	0	0	0	0	0	0	0	0	0	0	0	3
YCR039C	MATALPHA2	protein_coding	4	0	800	0	0	633	0	0	633	0	0	0	0	0	0	0	0	0	0	0	0	0	0	800	0	0	0	0	4	0	0	0	0	0	0	0	0	0	0	0	0	0
YCR040W	MATALPHA1	protein_coding	1	0	800	0	0	528	0	0	528	0	0	0	0	0	0	0	0	0	0	0	0	0	0	800	0	0	0	0	1	0	0	0	0	0	0	0	0	0	0	0	0	0
YCR041W	YCR041W	protein_coding	1	0	800	1	0	333	1	0	333	0	0	0	0	0	0	0	0	0	0	0	0	0	0	800	0	0	0	0	1	0	0	0	0	0	0	0	0	0	0	1	0	0
YCR042C	TAF2	protein_coding	0	0	800	5	0	4224	5	0	4224	0	0	0	0	0	0	0	0	0	0	0	0	9	0	800	0	0	0	0	0	0	0	0	3	0	0	0	0	0	0	3	0	9
YCR043C	YCR043C	protein_coding	8	0	800	0	0	384	0	0	384	0	0	0	0	0	0	0	0	0	0	0	0	1	0	800	0	0	0	0	8	0	0	0	0	0	0	0	0	0	0	0	0	1
YCR044C	PER1	protein_coding	0	0	800	2	0	1074	1	0	1074	0	0	0	0	0	0	0	0	0	0	0	0	11	0	800	0	0	0	0	0	0	0	0	2	0	0	0	0	0	0	0	0	11
YCR045C	RRT12	protein_coding	7	0	800	5	0	1476	5	0	1476	0	0	0	0	0	0	0	0	0	0	0	0	1	0	800	0	0	0	0	7	0	0	0	1	0	0	0	0	0	0	4	0	1
YCR045W-A	YCR045W-A	protein_coding	0	0	800	0	0	351	0	0	351	0	0	0	0	0	0	0	0	0	0	0	0	0	0	800	0	0	0	0	0	0	0	0	0	0	0	0	0	0	0	0	0	0
YCR046C	IMG1	protein_coding	0	0	800	1	0	510	0	0	510	0	0	0	0	0	0	0	0	0	0	0	0	1	0	800	0	0	0	0	0	0	0	0	0	0	0	0	0	0	0	1	0	1
YCR047C	BUD23	protein_coding	2	0	800	1	0	828	0	0	828	0	0	0	0	0	0	0	0	0	0	0	0	20	0	800	0	0	0	0	2	0	0	0	0	0	0	0	0	0	0	1	0	20
YCR047W-A	YCR047W-A	protein_coding	21	0	800	0	0	207	0	0	207	0	0	0	0	0	0	0	0	0	0	0	0	0	0	800	0	0	0	0	21	0	0	0	0	0	0	0	0	0	0	0	0	0
YCR048W	ARE1	protein_coding	1	0	800	22	0	1833	22	0	1833	0	0	0	0	0	0	0	0	0	0	0	0	5	0	800	0	0	18	0	1	0	0	0	2	0	0	0	0	0	0	2	0	5
YCR049C	YCR049C	protein_coding	4	0	800	1	0	447	0	0	447	0	0	0	0	0	0	0	0	0	0	0	0	2	0	800	0	0	0	0	4	0	0	0	1	0	0	0	0	0	0	0	0	2
YCR050C	YCR050C	protein_coding	0	0	800	0	0	309	0	0	309	0	0	0	0	0	0	0	0	0	0	0	0	0	0	800	0	0	0	0	0	0	0	0	0	0	0	0	0	0	0	0	0	0
YCR051W	YCR051W	protein_coding	3	0	800	0	0	669	0	0	669	0	0	0	0	0	0	0	0	0	0	0	0	1	0	800	0	0	0	0	3	0	0	0	0	0	0	0	0	0	0	0	0	1
YCR052W	RSC6	protein_coding	1	0	800	3	0	1452	1	0	1452	0	0	0	0	0	0	0	0	0	0	0	0	1	0	800	0	0	0	0	1	0	0	0	1	0	0	0	0	0	0	2	0	1
YCR053W	THR4	protein_coding	0	0	800	0	0	1545	0	0	1545	0	0	0	0	0	0	0	0	0	0	0	0	1	0	800	0	0	0	0	0	0	0	0	0	0	0	0	0	0	0	0	0	1
YCR054C	CTR86	protein_coding	0	0	800	0	0	1692	0	0	1692	0	0	0	0	0	0	0	0	0	0	0	0	1	0	800	0	0	0	0	0	0	0	0	0	0	0	0	0	0	0	0	0	1
YCR057C	PWP2	protein_coding	0	0	800	3	0	2772	3	0	2772	0	0	0	0	0	0	0	0	0	0	0	0	4	0	800	0	0	0	0	0	0	0	0	3	0	0	0	0	0	0	0	0	4
YCR059C	YIH1	protein_coding	2	0	800	4	0	777	1	0	777	0	0	0	0	0	0	0	0	0	0	0	0	13	0	800	0	0	0	0	2	0	0	0	3	0	0	0	0	0	0	1	0	13
YCR060W	TAH1	protein_coding	14	0	800	3	0	336	0	0	336	0	0	0	0	0	0	0	0	0	0	0	0	1	0	800	0	0	0	0	14	0	0	0	3	0	0	0	0	0	0	0	0	1
YCR061W	YCR061W	protein_coding	1	0	800	20	0	1896	20	0	1896	0	0	0	0	0	0	0	0	0	0	0	0	9	0	800	0	0	12	0	1	0	0	0	4	0	0	0	0	0	0	4	0	9
YCR063W	BUD31	protein_coding	3	0	800	0	0	474	0	0	474	0	0	0	0	0	0	0	0	0	0	0	0	8	0	800	0	0	0	0	3	0	0	0	0	0	0	0	0	0	0	0	0	8
YCR064C	YCR064C	protein_coding	9	0	800	3	0	411	0	0	411	0	0	0	0	0	0	0	0	0	0	0	0	3	0	800	0	0	0	0	9	0	0	0	3	0	0	0	0	0	0	0	0	3
YCR065W	HCM1	protein_coding	1	0	800	3	0	1695	3	0	1695	0	0	0	0	0	0	0	0	0	0	0	0	0	0	800	0	0	0	0	1	0	0	0	2	0	0	0	0	0	0	1	0	0
YCR066W	RAD18	protein_coding	0	0	800	2	0	1464	2	0	1464	0	0	0	0	0	0	0	0	0	0	0	0	1	0	800	0	0	0	0	0	0	0	0	2	0	0	0	0	0	0	0	0	1
YCR067C	SED4	protein_coding	0	0	800	9	0	3198	9	0	3198	0	0	0	0	0	0	0	0	0	0	0	0	13	0	800	0	0	0	0	0	0	0	0	3	0	0	0	0	0	0	6	0	13
YCR068W	ATG15	protein_coding	6	0	800	14	0	1563	14	0	1563	0	0	0	0	0	0	0	0	0	0	0	0	0	0	800	0	0	0	0	6	0	0	0	5	0	0	0	0	0	0	9	0	0
YCR069W	CPR4	protein_coding	0	0	800	4	0	957	0	0	957	0	0	0	0	0	0	0	0	0	0	0	0	9	0	800	0	0	0	0	0	0	0	0	2	0	0	0	0	0	0	2	0	9
YCR071C	IMG2	protein_coding	4	0	800	2	0	441	0	0	441	0	0	0	0	0	0	0	0	0	0	0	0	7	0	800	0	0	0	0	4	0	0	0	0	0	0	0	0	0	0	2	0	7
YCR072C	RSA4	protein_coding	6	0	800	13	0	1548	13	0	1548	0	0	0	0	0	0	0	0	0	0	0	0	8	0	800	0	0	0	0	6	0	0	0	0	0	0	0	0	0	0	13	0	8
YCR073C	SSK22	protein_coding	12	0	800	22	0	3996	22	0	3996	0	0	0	0	0	0	0	0	0	0	0	0	5	0	800	0	0	0	0	12	0	0	0	6	0	0	0	1	0	0	15	0	5
YCR073W-A	SOL2	protein_coding	9	0	800	2	0	948	1	0	948	0	0	0	0	0	0	0	0	0	0	0	0	3	0	800	0	0	0	0	9	0	0	0	1	0	0	0	0	0	0	1	0	3
YCR075C	ERS1	protein_coding	1	0	800	2	0	783	0	0	783	0	0	0	0	0	0	0	0	0	0	0	0	32	0	800	0	0	0	0	1	0	0	0	0	0	0	0	0	0	0	2	0	32
YCR075W-A	YCR075W-A	protein_coding	26	0	800	0	0	228	0	0	228	0	0	0	0	0	0	0	0	0	0	0	0	3	0	800	0	0	0	0	26	0	0	0	0	0	0	0	0	0	0	0	0	3
YCR076C	YCR076C	protein_coding	7	0	800	29	0	753	0	0	753	0	0	0	0	0	0	0	0	0	0	0	0	3	0	800	24	0	0	0	7	0	0	0	3	0	0	0	0	0	0	2	0	3
YCR077C	PAT1	protein_coding	5	0	800	15	0	2391	6	0	2391	0	0	0	0	0	0	0	0	0	0	0	0	3	0	800	0	0	0	0	5	0	0	0	4	0	0	0	0	0	0	11	0	3
YCR079W	PTC6	protein_coding	8	0	800	8	0	1329	8	0	1329	0	0	0	0	0	0	0	0	0	0	0	0	9	0	800	0	0	0	0	8	0	0	0	1	0	0	0	0	0	0	7	0	9
YCR081C-A	YCR081C-A	protein_coding	4	0	800	0	0	237	0	0	237	0	0	0	0	0	0	0	0	0	0	0	0	0	0	800	0	0	0	0	4	0	0	0	2	0	0	0	0	0	0	0	0	0
YCR081W	SRB8	protein_coding	8	0	800	25	0	4284	25	0	4284	0	0	0	0	0	0	0	0	0	0	0	0	5	0	800	0	0	0	0	8	0	0	0	7	0	0	0	0	0	0	18	0	5
YCR082W	AHC2	protein_coding	7	0	800	1	0	387	0	0	387	0	0	0	0	0	0	0	0	0	0	0	0	4	0	800	0	0	0	0	7	0	0	0	0	0	0	0	0	0	0	1	0	4
YCR083W	TRX3	protein_coding	1	0	800	2	0	384	0	0	384	0	0	0	0	0	0	0	0	0	0	0	0	11	0	800	0	0	0	0	1	0	0	0	0	0	0	0	0	0	0	2	0	11
YCR084C	TUP1	protein_coding	0	0	800	6	0	2142	6	0	2142	0	0	0	0	0	0	0	0	0	0	0	0	0	0	800	0	0	0	0	0	0	0	0	1	0	0	0	0	0	0	5	0	0
YCR085W	YCR085W	protein_coding	0	0	800	1	0	354	0	0	354	0	0	0	0	0	0	0	0	0	0	0	0	2	0	800	0	0	0	0	0	0	0	0	0	0	0	0	0	0	0	1	0	2
YCR086W	CSM1	protein_coding	22	0	800	1	0	573	0	0	573	0	0	0	0	0	0	0	0	0	0	0	0	4	0	800	0	0	0	0	22	0	0	0	0	0	0	0	0	0	0	1	0	4
YCR087C-A	YCR087C-A	protein_coding	3	0	800	0	0	462	0	0	462	0	0	0	0	0	0	0	0	0	0	0	0	2	0	800	0	0	0	0	3	0	0	0	0	0	0	0	0	0	0	3	0	2
YCR087W	YCR087W	protein_coding	5	0	800	18	0	516	0	0	516	0	0	0	0	0	0	0	0	0	0	0	0	1	0	800	0	0	15	0	5	0	0	0	2	0	0	0	0	1	0	0	0	1
YCR088W	ABP1	protein_coding	0	0	800	9	0	1779	9	0	1779	0	0	0	0	0	0	0	0	0	0	0	0	9	0	800	0	0	0	0	0	0	0	0	5	0	0	0	0	0	0	4	0	9
YCR089W	FIG2	protein_coding	3	0	800	2	0	4830	2	0	4830	0	0	0	0	0	0	0	0	0	0	0	0	0	0	800	0	0	0	0	3	0	0	0	2	0	0	0	0	0	0	0	0	0
YCR090C	YCR090C	protein_coding	1	0	800	0	0	549	0	0	549	0	0	0	0	0	0	0	0	0	0	0	0	3	0	800	0	0	0	0	1	0	0	0	0	0	0	0	0	0	0	0	0	3
YCR091W	KIN82	protein_coding	0	0	800	2	0	2163	2	0	2163	0	0	0	0	0	0	0	0	0	0	0	0	1	0	800	0	0	0	0	0	0	1	0	0	0	0	0	0	0	0	1	0	1
YCR092C	MSH3	protein_coding	0	0	800	24	0	3057	12	0	3057	0	0	0	0	0	0	0	0	0	0	0	0	3	0	800	0	0	0	0	0	0	0	0	11	0	0	0	0	0	0	13	0	3
YCR093W	CDC39	protein_coding	9	0	800	29	0	6327	29	0	6327	0	0	0	0	0	0	0	0	0	0	0	0	16	0	800	0	0	0	1	9	0	0	0	10	0	0	0	0	0	0	18	0	16
YCR094W	CDC50	protein_coding	7	0	800	11	0	1176	11	0	1176	0	0	0	0	0	0	0	0	0	0	0	0	5	0	800	0	0	0	0	7	0	0	0	4	0	0	0	0	0	0	7	0	5
YCR095C	OCA4	protein_coding	7	0	800	3	0	1089	0	0	1089	0	0	0	0	0	0	0	0	0	0	0	0	1	0	800	0	0	0	0	7	0	0	0	1	0	0	0	0	0	0	2	0	1
YCR095W-A	YCR095W-A	protein_coding	0	0	800	1	0	159	0	0	159	0	0	0	0	0	0	0	0	0	0	0	0	0	0	800	0	0	0	0	0	0	1	0	0	0	0	0	0	0	0	0	0	0
YCR096C	HMRA2	protein_coding	11	0	800	0	0	360	0	0	360	0	0	0	0	0	0	0	0	0	0	0	0	0	0	800	0	0	0	0	11	0	0	0	0	0	0	0	0	0	0	0	0	0
YCR097W	HMRA1	protein_coding	1	0	800	0	0	381	0	0	487	0	0	106	0	0	4	0	0	4	0	0	0	4	0	800	0	0	0	0	1	0	0	0	0	0	0	0	0	0	0	0	0	4
YCR097W-A	YCR097W-A	protein_coding	0	0	800	0	0	267	0	0	267	0	0	0	0	0	0	0	0	0	0	0	0	1	0	800	0	0	0	0	0	0	0	0	0	0	0	0	0	0	0	0	0	1
YCR098C	GIT1	protein_coding	1	0	800	9	0	1557	9	0	1557	0	0	0	0	0	0	0	0	0	0	0	0	13	0	800	0	0	0	0	1	0	0	0	1	0	0	0	0	0	0	8	0	13
YCR099C	YCR099C	protein_coding	0	0	800	17	0	468	1	0	468	0	0	0	0	0	0	0	0	0	0	0	0	17	0	800	0	0	0	0	0	0	1	0	10	0	0	0	0	1	0	5	0	17
YCR100C	YCR100C	protein_coding	18	0	800	17	0	951	17	0	951	0	0	0	0	0	0	0	0	0	0	0	0	13	0	800	0	0	0	0	18	0	0	0	10	0	0	0	0	1	1	6	0	13
YCR101C	YCR101C	protein_coding	15	0	800	9	0	549	0	0	549	0	0	0	0	0	0	0	0	0	0	0	0	20	0	800	0	0	0	0	15	0	1	0	5	0	0	0	0	0	0	3	0	20
YCR102C	YCR102C	protein_coding	25	0	800	10	0	1107	10	0	1107	0	0	0	0	0	0	0	0	0	0	0	0	7	0	800	0	0	0	0	25	0	0	0	6	0	0	0	0	0	0	4	0	7
YCR102W-A	YCR102W-A	protein_coding	38	0	800	8	0	198	8	0	198	0	0	0	0	0	0	0	0	0	0	0	0	10	0	800	0	0	0	0	38	0	0	0	5	0	0	0	1	0	0	2	0	10
YCR104W	PAU3	protein_coding	11	0	800	2	0	375	2	0	375	0	0	0	0	0	0	0	0	0	0	0	0	35	0	800	0	0	0	0	11	0	0	0	1	0	0	0	0	0	0	1	0	35
YCR105W	ADH7	protein_coding	2	0	800	2	0	1086	2	0	1086	0	0	0	0	0	0	0	0	0	0	0	0	13	0	800	0	0	0	0	2	0	0	0	1	0	0	0	0	0	0	1	0	13
YCR106W	RDS1	protein_coding	2	0	800	12	0	2499	9	0	2499	0	0	0	0	0	0	0	0	0	0	0	0	2	0	800	0	0	0	0	2	0	0	0	9	0	0	0	0	0	0	3	0	2
YCR107W	AAD3	protein_coding	0	0	800	13	0	1092	12	0	1092	0	0	0	0	0	0	0	0	0	0	0	0	4	0	800	0	0	0	0	0	0	0	0	3	0	0	0	0	0	0	10	0	4
YCR108C	YCR108C	protein_coding	6	0	800	7	0	192	7	0	192	0	0	0	0	0	0	0	0	0	0	0	0	12	0	432	0	0	0	0	6	0	1	0	4	0	0	0	0	0	0	2	0	12
YDL001W	RMD1	protein_coding	0	0	800	5	0	1293	4	0	1293	0	0	0	0	0	0	0	0	0	0	0	0	3	0	800	0	0	0	0	0	0	0	0	1	0	0	0	0	0	0	4	0	3
YDL002C	NHP10	protein_coding	4	0	800	2	0	612	2	0	612	0	0	0	0	0	0	0	0	0	0	0	0	1	0	800	0	0	0	0	4	0	0	0	1	0	0	0	0	0	0	1	0	1
YDL003W	MCD1	protein_coding	0	0	800	7	0	1701	7	0	1701	0	0	0	0	0	0	0	0	0	0	0	0	30	0	800	0	0	0	0	0	0	0	0	5	0	0	0	0	0	0	2	0	30
YDL004W	ATP16	protein_coding	5	0	800	3	0	483	3	0	483	0	0	0	0	0	0	0	0	0	0	0	0	5	0	800	0	0	0	0	5	0	0	0	0	0	0	0	0	0	0	3	0	5
YDL005C	MED2	protein_coding	2	0	800	17	0	1296	6	0	1296	0	0	0	0	0	0	0	0	0	0	0	0	0	0	800	6	0	0	0	2	0	0	0	7	0	0	0	0	0	0	4	0	0
YDL006W	PTC1	protein_coding	11	0	800	1	0	846	1	0	846	0	0	0	0	0	0	0	0	0	0	0	0	4	0	800	0	0	0	0	11	0	0	0	0	0	0	0	0	0	0	1	0	4
YDL007C-A	YDL007C-A	protein_coding	23	0	800	0	0	258	0	0	258	0	0	0	0	0	0	0	0	0	0	0	0	1	0	800	0	0	0	0	23	0	0	0	0	0	0	0	0	0	0	0	0	1
YDL007W	RPT2	protein_coding	4	0	800	4	0	1314	3	0	1314	0	0	0	0	0	0	0	0	0	0	0	0	4	0	800	0	0	0	0	4	0	0	0	0	0	0	0	0	0	0	4	0	4
YDL008W	APC11	protein_coding	18	0	800	4	0	498	0	0	498	0	0	0	0	0	0	0	0	0	0	0	0	2	0	800	0	0	0	0	18	0	0	0	1	0	0	0	0	0	0	3	0	2
YDL009C	YDL009C	protein_coding	2	0	800	9	0	324	0	0	324	0	0	0	0	0	0	0	0	0	0	0	0	4	0	800	0	0	0	0	2	0	1	0	7	0	0	0	0	0	0	2	1	4
YDL010W	GRX6	protein_coding	15	0	800	4	0	696	4	0	696	0	0	0	0	0	0	0	0	0	0	0	0	0	0	800	0	0	0	0	15	0	0	0	1	0	0	0	0	0	0	3	0	0
YDL011C	YDL011C	protein_coding	7	0	800	0	0	324	0	0	324	0	0	0	0	0	0	0	0	0	0	0	0	17	0	800	0	0	0	0	7	0	0	0	0	0	0	0	0	0	0	0	0	17
YDL012C	YDL012C	protein_coding	3	0	800	0	0	324	0	0	410	0	0	86	0	0	2	0	0	2	0	0	0	10	0	800	0	0	0	0	3	0	0	0	0	0	0	0	0	0	0	0	0	10
YDL013W	SLX5	protein_coding	4	0	800	4	0	1860	4	0	1860	0	0	0	0	0	0	0	0	0	0	0	0	1	0	800	0	0	0	0	4	0	0	0	0	0	0	0	0	0	0	4	0	1
YDL014W	NOP1	protein_coding	1	0	800	1	0	984	1	0	984	0	0	0	0	0	0	0	0	0	0	0	0	3	0	800	0	0	0	0	1	0	0	0	0	0	0	0	0	0	0	1	0	3
YDL015C	TSC13	protein_coding	0	0	800	2	0	933	0	0	933	0	0	0	0	0	0	0	0	0	0	0	0	0	0	800	0	0	0	0	0	0	0	0	1	0	0	0	0	0	0	1	0	0
YDL016C	YDL016C	protein_coding	2	0	800	0	0	303	0	0	303	0	0	0	0	0	0	0	0	0	0	0	0	1	0	800	0	0	0	0	2	0	0	0	0	0	0	0	0	0	0	0	0	1
YDL017W	CDC7	protein_coding	1	0	800	5	0	1524	4	0	1524	0	0	0	0	0	0	0	0	0	0	0	0	10	0	800	0	0	0	0	1	0	0	0	2	0	0	0	0	0	0	3	0	10
YDL018C	ERP3	protein_coding	21	0	800	8	0	678	7	0	678	0	0	0	0	0	0	0	0	0	0	0	0	1	0	800	0	0	0	0	21	0	0	0	2	0	0	0	0	0	0	6	0	1
YDL019C	OSH2	protein_coding	25	0	800	18	0	3852	18	0	3852	0	0	0	0	0	0	0	0	0	0	0	0	15	0	800	0	0	0	0	25	0	0	0	8	0	0	0	0	0	0	10	0	15
YDL020C	RPN4	protein_coding	5	0	800	2	0	1596	1	0	1596	0	0	0	0	0	0	0	0	0	0	0	0	4	0	800	0	0	0	0	5	0	0	0	2	0	0	0	0	0	0	0	0	4
YDL021W	GPM2	protein_coding	1	0	800	5	0	936	2	0	936	0	0	0	0	0	0	0	0	0	0	0	0	8	0	800	0	0	0	0	1	0	0	0	0	0	0	0	0	0	0	5	0	8
YDL022C-A	YDL022C-A	protein_coding	8	0	800	7	0	249	0	0	249	0	0	0	0	0	0	0	0	0	0	0	0	3	0	800	0	0	0	0	8	0	2	0	5	0	0	0	0	1	0	0	0	3
YDL022W	GPD1	protein_coding	7	0	800	4	0	1176	4	0	1176	0	0	0	0	0	0	0	0	0	0	0	0	10	0	800	0	0	0	0	7	0	0	0	0	0	0	0	0	0	0	4	0	10
YDL023C	YDL023C	protein_coding	8	0	800	2	0	321	0	0	321	0	0	0	0	0	0	0	0	0	0	0	0	3	0	800	0	0	0	0	8	0	2	0	0	0	0	0	0	0	0	0	0	3
YDL024C	DIA3	protein_coding	10	0	800	16	0	1407	16	0	1407	0	0	0	0	0	0	0	0	0	0	0	0	6	0	800	0	0	0	0	10	0	0	0	11	0	0	0	0	0	0	5	0	6
YDL025C	RTK1	protein_coding	9	0	800	14	0	1863	14	0	1863	0	0	0	0	0	0	0	0	0	0	0	0	7	0	800	0	0	0	0	9	0	0	0	3	0	0	0	0	0	0	11	0	7
YDL025W-A	YDL025W-A	protein_coding	6	0	800	0	0	105	0	0	105	0	0	0	0	0	0	0	0	0	0	0	0	9	0	800	0	0	0	0	6	0	0	0	1	0	0	0	0	0	0	0	0	9
YDL026W	YDL026W	protein_coding	2	0	800	0	0	312	0	0	312	0	0	0	0	0	0	0	0	0	0	0	0	2	0	800	0	0	0	0	2	0	0	0	0	0	0	0	0	0	0	0	0	2
YDL027C	YDL027C	protein_coding	1	0	800	10	0	1263	2	0	1263	0	0	0	0	0	0	0	0	0	0	0	0	1	0	800	0	0	0	0	1	0	0	0	8	0	0	0	0	0	0	2	0	1
YDL028C	MPS1	protein_coding	1	0	800	4	0	2295	3	0	2295	0	0	0	0	0	0	0	0	0	0	0	0	3	0	800	0	0	0	0	1	0	0	0	2	0	0	0	0	0	0	2	0	3
YDL029W	ARP2	protein_coding	4	0	800	1	0	1174	1	0	1299	0	0	125	0	0	2	0	0	2	0	0	0	0	0	800	0	0	0	0	4	0	0	0	1	0	0	0	0	0	0	0	0	0
YDL030W	PRP9	protein_coding	0	0	800	1	0	1593	1	0	1593	0	0	0	0	0	0	0	0	0	0	0	0	0	0	800	0	0	0	0	0	0	0	0	1	0	0	0	0	0	0	0	0	0
YDL031W	DBP10	protein_coding	0	0	800	8	0	2988	6	0	2988	0	0	0	0	0	0	0	0	0	0	0	0	1	0	800	0	0	0	0	0	0	0	0	3	0	0	0	0	0	0	5	0	1
YDL032W	YDL032W	protein_coding	3	0	800	0	0	312	0	0	312	0	0	0	0	0	0	0	0	0	0	0	0	1	0	800	0	0	0	0	3	0	0	0	0	0	0	0	0	0	0	0	0	1
YDL033C	SLM3	protein_coding	1	0	800	2	0	1254	2	0	1254	0	0	0	0	0	0	0	0	0	0	0	0	2	0	800	0	0	0	0	1	0	0	0	2	0	0	0	0	0	0	0	0	2
YDL034W	YDL034W	protein_coding	7	0	800	1	0	345	0	0	345	0	0	0	0	0	0	0	0	0	0	0	0	3	0	800	0	0	0	0	7	0	1	0	0	0	0	0	0	0	0	0	0	3
YDL035C	GPR1	protein_coding	2	0	800	3	0	2886	3	0	2886	0	0	0	0	0	0	0	0	0	0	0	0	8	0	800	0	0	0	0	2	0	0	0	2	0	0	0	0	0	0	1	0	8
YDL036C	PUS9	protein_coding	2	0	800	5	0	1389	5	0	1389	0	0	0	0	0	0	0	0	0	0	0	0	1	0	800	0	0	0	0	2	0	0	0	1	0	0	0	0	0	0	4	0	1
YDL037C	BSC1	protein_coding	18	0	800	4	0	987	3	0	987	0	0	0	0	0	0	0	0	0	0	0	0	9	0	800	0	0	0	0	18	0	0	0	2	0	0	0	0	1	1	0	0	9
YDL039C	PRM7	protein_coding	3	0	800	60	0	2097	60	0	2097	0	0	0	0	0	0	0	0	0	0	0	0	6	0	800	0	0	0	0	3	0	40	0	10	0	0	0	0	0	0	10	0	6
YDL040C	NAT1	protein_coding	6	0	800	4	0	2565	4	0	2565	0	0	0	0	0	0	0	0	0	0	0	0	2	0	800	0	0	0	0	6	0	0	0	3	0	0	0	0	0	0	1	0	2
YDL041W	YDL041W	protein_coding	0	0	800	0	0	354	0	0	354	0	0	0	0	0	0	0	0	0	0	0	0	3	0	800	0	0	0	0	0	0	0	0	0	0	0	0	0	0	0	0	0	3
YDL042C	SIR2	protein_coding	0	0	800	7	0	1689	7	0	1689	0	0	0	0	0	0	0	0	0	0	0	0	1	0	800	0	0	0	0	0	0	0	0	4	0	0	0	0	0	0	3	0	1
YDL043C	PRP11	protein_coding	1	0	800	0	0	801	0	0	801	0	0	0	0	0	0	0	0	0	0	0	0	0	0	800	0	0	0	0	1	0	0	0	0	0	0	0	0	0	0	0	0	0
YDL044C	MTF2	protein_coding	2	0	800	2	0	1323	2	0	1323	0	0	0	0	0	0	0	0	0	0	0	0	1	0	800	0	0	0	0	2	0	0	0	1	0	0	0	0	0	0	1	0	1
YDL045C	FAD1	protein_coding	0	0	800	0	0	921	0	0	921	0	0	0	0	0	0	0	0	0	0	0	0	2	0	800	0	0	0	0	0	0	0	0	0	0	0	0	0	0	0	0	0	2
YDL045W-A	MRP10	protein_coding	0	0	800	0	0	288	0	0	288	0	0	0	0	0	0	0	0	0	0	0	0	7	0	800	0	0	0	0	0	0	0	0	0	0	0	0	0	0	0	0	0	7
YDL046W	NPC2	protein_coding	3	0	800	9	0	522	0	0	522	0	0	0	0	0	0	0	0	0	0	0	0	13	0	800	0	0	0	0	3	0	0	0	2	0	0	0	0	0	0	7	0	13
YDL047W	SIT4	protein_coding	17	0	800	4	0	936	2	0	936	0	0	0	0	0	0	0	0	0	0	0	0	7	0	800	0	0	0	0	17	0	0	0	0	0	0	0	0	0	0	4	0	7
YDL048C	STP4	protein_coding	4	0	800	9	0	1473	9	0	1473	0	0	0	0	0	0	0	0	0	0	0	0	7	0	800	0	0	0	0	4	0	0	0	2	0	0	0	0	0	0	7	0	7
YDL049C	KNH1	protein_coding	2	0	800	0	0	807	0	0	807	0	0	0	0	0	0	0	0	0	0	0	0	4	0	800	0	0	0	0	2	0	0	0	0	0	0	0	0	0	0	0	0	4
YDL050C	YDL050C	protein_coding	0	0	800	0	0	372	0	0	372	0	0	0	0	0	0	0	0	0	0	0	0	2	0	800	0	0	0	0	0	0	0	0	0	0	0	0	0	0	0	0	0	2
YDL051W	LHP1	protein_coding	0	0	800	0	0	828	0	0	828	0	0	0	0	0	0	0	0	0	0	0	0	2	0	800	0	0	0	0	0	0	0	0	0	0	0	0	0	0	0	0	0	2
YDL052C	SLC1	protein_coding	5	0	800	4	0	912	4	0	912	0	0	0	0	0	0	0	0	0	0	0	0	0	0	800	0	0	0	0	5	0	0	0	1	0	0	0	0	0	0	3	0	0
YDL053C	PBP4	protein_coding	6	0	800	5	0	558	1	0	558	0	0	0	0	0	0	0	0	0	0	0	0	5	0	800	0	0	0	0	6	0	0	0	2	0	0	0	0	0	0	3	0	5
YDL054C	MCH1	protein_coding	4	0	800	3	0	1461	3	0	1461	0	0	0	0	0	0	0	0	0	0	0	0	8	0	800	0	0	0	0	4	0	0	0	2	0	0	0	0	0	0	1	0	8
YDL055C	PSA1	protein_coding	1	0	800	3	0	1086	2	0	1086	0	0	0	0	0	0	0	0	0	0	0	0	4	0	800	0	0	0	0	1	0	0	0	0	0	0	0	0	0	0	3	0	4
YDL056W	MBP1	protein_coding	6	0	800	3	0	2502	3	0	2502	0	0	0	0	0	0	0	0	0	0	0	0	0	0	800	0	0	0	0	6	0	0	0	1	0	0	0	0	0	0	2	0	0
YDL057W	YDL057W	protein_coding	0	0	800	0	0	987	0	0	987	0	0	0	0	0	0	0	0	0	0	0	0	0	0	800	0	0	0	0	0	0	0	0	0	0	0	0	0	0	0	0	0	0
YDL058W	USO1	protein_coding	0	0	800	3	0	5373	3	0	5373	0	0	0	0	0	0	0	0	0	0	0	0	2	0	800	0	0	0	0	0	0	0	0	2	0	0	0	0	0	0	1	0	2
YDL059C	RAD59	protein_coding	0	0	800	0	0	717	0	0	717	0	0	0	0	0	0	0	0	0	0	0	0	0	0	800	0	0	0	0	0	0	0	0	0	0	0	0	0	0	0	0	0	0
YDL060W	TSR1	protein_coding	0	0	800	2	0	2367	2	0	2367	0	0	0	0	0	0	0	0	0	0	0	0	0	0	800	0	0	0	0	0	0	0	0	1	0	0	0	0	0	0	1	0	0
YDL061C	RPS29B	protein_coding	0	0	800	0	0	171	0	0	171	0	0	0	0	0	0	0	0	0	0	0	0	0	0	800	0	0	0	0	0	0	0	0	0	0	0	0	0	0	0	0	0	0
YDL062W	YDL062W	protein_coding	0	0	800	0	0	426	0	0	426	0	0	0	0	0	0	0	0	0	0	0	0	1	0	800	0	0	0	0	0	0	0	0	0	0	0	0	0	0	0	0	0	1
YDL063C	YDL063C	protein_coding	1	0	800	1	0	1863	1	0	1863	0	0	0	0	0	0	0	0	0	0	0	0	0	0	800	0	0	0	0	1	0	0	0	0	0	0	0	0	0	0	1	0	0
YDL064W	UBC9	protein_coding	0	0	800	1	0	473	0	0	584	0	0	111	0	0	2	0	0	2	0	0	0	3	0	800	0	0	0	0	0	0	0	0	0	0	0	0	0	0	0	1	0	3
YDL065C	PEX19	protein_coding	2	0	800	3	0	1029	3	0	1029	0	0	0	0	0	0	0	0	0	0	0	0	2	0	800	0	0	0	0	2	0	0	0	3	0	0	0	0	0	0	0	0	2
YDL066W	IDP1	protein_coding	1	0	800	0	0	1287	0	0	1287	0	0	0	0	0	0	0	0	0	0	0	0	2	0	800	0	0	0	0	1	0	0	0	0	0	0	0	0	0	0	0	0	2
YDL067C	COX9	protein_coding	0	0	800	1	0	180	0	0	180	0	0	0	0	0	0	0	0	0	0	0	0	0	0	800	0	0	0	0	0	0	0	0	1	0	0	0	0	0	0	0	0	0
YDL068W	YDL068W	protein_coding	1	0	800	0	0	330	0	0	330	0	0	0	0	0	0	0	0	0	0	0	0	5	0	800	0	0	0	0	1	0	0	0	0	0	0	0	0	0	0	0	0	5
YDL069C	CBS1	protein_coding	3	0	800	1	0	690	0	0	690	0	0	0	0	0	0	0	0	0	0	0	0	0	0	800	0	0	0	0	3	0	0	0	1	0	0	0	0	0	0	0	0	0
YDL070W	BDF2	protein_coding	2	0	800	11	0	1917	11	0	1917	0	0	0	0	0	0	0	0	0	0	0	0	1	0	800	0	0	0	0	2	0	0	0	3	0	0	0	0	0	0	8	0	1
YDL071C	YDL071C	protein_coding	3	0	800	3	0	375	0	0	375	0	0	0	0	0	0	0	0	0	0	0	0	3	0	800	0	0	0	0	3	0	1	0	2	0	0	0	0	0	0	0	0	3
YDL072C	YET3	protein_coding	5	0	800	4	0	612	0	0	612	0	0	0	0	0	0	0	0	0	0	0	0	6	0	800	0	0	0	0	5	0	0	0	3	0	0	0	0	0	0	1	0	6
YDL073W	YDL073W	protein_coding	18	0	800	26	0	2955	24	0	2955	0	0	0	0	0	0	0	0	0	0	0	0	0	0	800	0	0	0	0	18	0	0	0	9	0	0	0	0	0	0	17	0	0
YDL074C	BRE1	protein_coding	3	0	800	4	0	2103	4	0	2103	0	0	0	0	0	0	0	0	0	0	0	0	8	0	800	0	0	0	0	3	0	0	0	3	0	0	0	0	0	0	1	0	8
YDL075W	RPL31A	protein_coding	21	0	800	0	0	342	9	0	763	9	0	421	0	0	2	0	0	2	0	0	0	16	0	800	0	0	0	0	21	0	0	9	0	0	0	0	0	0	0	0	0	16
YDL076C	RXT3	protein_coding	11	0	800	19	0	885	15	0	885	0	0	0	0	0	0	0	0	0	0	0	0	0	0	800	0	0	0	0	11	0	0	0	2	0	0	0	0	0	0	16	1	0
YDL077C	VAM6	protein_coding	5	0	800	26	0	3150	25	0	3150	0	0	0	0	0	0	0	0	0	0	0	0	13	0	800	0	0	0	0	5	0	0	0	9	0	0	0	0	0	0	17	0	13
YDL078C	MDH3	protein_coding	15	0	800	4	0	1032	3	0	1032	0	0	0	0	0	0	0	0	0	0	0	0	5	0	800	0	0	0	0	15	0	0	0	0	0	0	0	0	0	0	4	0	5
YDL079C	MRK1	protein_coding	5	0	800	2	0	1504	2	0	1798	0	0	294	0	0	2	0	0	2	0	0	0	16	0	800	0	0	0	0	5	0	0	0	1	0	0	0	0	0	0	1	0	16
YDL080C	THI3	protein_coding	1	0	800	8	0	1830	4	0	1830	0	0	0	0	0	0	0	0	0	0	0	0	4	0	800	0	0	0	0	1	0	1	0	4	0	0	0	0	0	0	3	0	4
YDL081C	RPP1A	protein_coding	11	0	800	0	0	321	0	0	321	0	0	0	0	0	0	0	0	0	0	0	0	4	0	800	0	0	0	0	11	0	0	0	0	0	0	0	0	0	0	0	0	4
YDL082W	RPL13A	protein_coding	1	0	800	1	0	598	5	0	965	6	0	367	0	0	2	0	0	2	0	0	0	1	0	800	0	0	0	0	1	0	0	6	1	0	0	0	0	0	0	0	0	1
YDL083C	RPS16B	protein_coding	0	0	800	0	0	432	2	0	864	2	0	432	0	0	2	0	0	2	0	0	0	9	0	800	0	0	0	0	0	0	0	2	0	0	0	0	0	0	0	0	0	9
YDL084W	SUB2	protein_coding	0	0	800	2	0	1341	0	0	1341	0	0	0	0	0	0	0	0	0	0	0	0	1	0	800	0	0	0	0	0	0	0	0	1	0	0	0	0	0	0	1	0	1
YDL085C-A	YDL085C-A	protein_coding	3	0	800	1	0	207	0	0	207	0	0	0	0	0	0	0	0	0	0	0	0	0	0	800	0	0	0	0	3	0	0	0	0	0	0	0	0	0	0	1	0	0
YDL085W	NDE2	protein_coding	2	0	800	4	0	1638	4	0	1638	0	0	0	0	0	0	0	0	0	0	0	0	3	0	800	0	0	0	0	2	0	0	0	1	0	0	0	0	0	0	3	0	3
YDL086C-A	YDL086C-A	protein_coding	5	0	800	0	0	435	0	0	435	0	0	0	0	0	0	0	0	0	0	0	0	14	0	800	0	0	0	0	5	0	0	0	0	0	0	0	0	0	0	0	0	14
YDL086W	YDL086W	protein_coding	15	0	800	3	0	822	1	0	822	0	0	0	0	0	0	0	0	0	0	0	0	3	0	800	0	0	0	0	15	0	0	0	1	0	0	0	0	0	0	2	0	3
YDL087C	LUC7	protein_coding	3	0	800	7	0	786	2	0	786	0	0	0	0	0	0	0	0	0	0	0	0	5	0	800	0	0	0	0	3	0	0	0	2	0	0	0	0	0	0	5	0	5
YDL088C	ASM4	protein_coding	7	0	800	5	0	1587	5	0	1587	0	0	0	0	0	0	0	0	0	0	0	0	6	0	800	0	0	0	0	7	0	0	0	3	0	0	0	0	0	0	2	0	6
YDL089W	NUR1	protein_coding	2	0	800	7	0	1455	2	0	1455	0	0	0	0	0	0	0	0	0	0	0	0	5	0	800	0	0	0	0	2	0	0	0	3	0	0	0	0	0	0	4	0	5
YDL090C	RAM1	protein_coding	2	0	800	7	0	1296	2	0	1296	0	0	0	0	0	0	0	0	0	0	0	0	0	0	800	0	0	0	0	2	0	0	0	2	0	0	0	0	0	0	5	0	0
YDL091C	UBX3	protein_coding	10	0	800	4	0	1368	0	0	1368	0	0	0	0	0	0	0	0	0	0	0	0	4	0	800	0	0	0	0	10	0	0	0	0	0	0	0	0	0	0	4	0	4
YDL092W	SRP14	protein_coding	2	0	800	3	0	441	0	0	441	0	0	0	0	0	0	0	0	0	0	0	0	16	0	800	0	0	0	0	2	0	0	0	2	0	0	0	0	0	0	1	0	16
YDL093W	PMT5	protein_coding	8	0	800	14	0	2232	12	0	2232	0	0	0	0	0	0	0	0	0	0	0	0	5	0	800	0	0	0	0	8	0	0	0	1	0	0	0	0	0	0	13	0	5
YDL094C	YDL094C	protein_coding	7	0	800	2	0	510	0	0	510	0	0	0	0	0	0	0	0	0	0	0	0	3	0	800	0	0	0	0	7	0	0	0	1	0	0	0	1	0	0	1	0	3
YDL095W	PMT1	protein_coding	4	0	800	16	0	2454	14	0	2454	0	0	0	0	0	0	0	0	0	0	0	0	0	0	800	0	0	0	0	4	0	0	0	3	0	0	0	0	0	0	13	0	0
YDL096C	OPI6	protein_coding	2	0	800	0	0	327	0	0	327	0	0	0	0	0	0	0	0	0	0	0	0	2	0	800	0	0	0	0	2	0	0	0	1	0	0	0	0	0	0	0	0	2
YDL097C	RPN6	protein_coding	1	0	800	2	0	1305	1	0	1305	0	0	0	0	0	0	0	0	0	0	0	0	3	0	800	0	0	0	0	1	0	0	0	0	0	0	0	0	0	0	2	0	3
YDL098C	SNU23	protein_coding	5	0	800	0	0	585	0	0	585	0	0	0	0	0	0	0	0	0	0	0	0	2	0	800	0	0	0	0	5	0	0	0	0	0	0	0	0	0	0	0	0	2
YDL099W	BUG1	protein_coding	0	0	800	8	0	1026	8	0	1026	0	0	0	0	0	0	0	0	0	0	0	0	1	0	800	0	0	0	0	0	0	0	0	3	0	0	0	0	0	0	5	0	1
YDL100C	GET3	protein_coding	8	0	800	1	0	1065	0	0	1065	0	0	0	0	0	0	0	0	0	0	0	0	6	0	800	0	0	0	0	8	0	0	0	0	0	0	0	0	0	0	1	0	6
YDL101C	DUN1	protein_coding	4	0	800	17	0	1542	7	0	1542	0	0	0	0	0	0	0	0	0	0	0	0	2	0	800	0	0	0	0	4	0	0	0	3	0	0	0	0	0	0	14	0	2
YDL102W	POL3	protein_coding	4	0	800	11	0	3294	8	0	3294	0	0	0	0	0	0	0	0	0	0	0	0	4	0	800	0	0	0	0	4	0	0	0	3	0	0	0	0	0	0	8	0	4
YDL103C	QRI1	protein_coding	11	0	800	12	0	1434	6	0	1434	0	0	0	0	0	0	0	0	0	0	0	0	2	0	800	0	0	0	0	11	0	0	0	2	0	0	0	0	0	0	10	0	2
YDL104C	QRI7	protein_coding	5	0	800	9	0	1224	7	0	1224	0	0	0	0	0	0	0	0	0	0	0	0	9	0	800	0	0	0	0	5	0	0	0	3	0	0	0	0	0	0	6	0	9
YDL105W	NSE4	protein_coding	3	0	800	7	0	1209	6	0	1209	0	0	0	0	0	0	0	0	0	0	0	0	7	0	800	0	0	0	0	3	0	0	0	1	0	0	0	0	0	0	6	0	7
YDL106C	PHO2	protein_coding	6	0	800	14	0	1680	13	0	1680	0	0	0	0	0	0	0	0	0	0	0	0	4	0	800	3	0	0	0	6	0	0	0	4	0	0	0	0	0	0	7	0	4
YDL107W	MSS2	protein_coding	4	0	800	12	0	1056	6	0	1056	0	0	0	0	0	0	0	0	0	0	0	0	7	0	800	0	0	0	0	4	0	0	0	6	0	0	0	0	0	0	6	0	7
YDL108W	KIN28	protein_coding	11	0	800	2	0	919	2	0	1002	0	0	83	0	0	2	0	0	2	0	0	0	8	0	800	0	0	0	0	11	0	0	0	1	0	0	0	0	1	0	0	0	8
YDL109C	YDL109C	protein_coding	3	0	800	21	0	1944	15	0	1944	0	0	0	0	0	0	0	0	0	0	0	0	0	0	800	0	0	0	0	3	0	0	0	9	0	0	0	0	0	0	12	0	0
YDL110C	TMA17	protein_coding	7	0	800	2	0	453	0	0	453	0	0	0	0	0	0	0	0	0	0	0	0	4	0	800	0	0	0	0	7	0	0	0	1	0	0	0	0	0	0	1	0	4
YDL111C	RRP42	protein_coding	4	0	800	7	0	798	0	0	798	0	0	0	0	0	0	0	0	0	0	0	0	4	0	800	0	0	0	0	4	0	0	0	2	0	0	0	0	0	0	5	0	4
YDL112W	TRM3	protein_coding	3	0	800	33	0	4311	31	0	4311	0	0	0	0	0	0	0	0	0	0	0	0	3	0	800	0	0	0	0	3	0	0	0	12	0	0	0	0	0	0	21	0	3
YDL113C	ATG20	protein_coding	6	0	800	13	0	1923	13	0	1923	0	0	0	0	0	0	0	0	0	0	0	0	8	0	800	0	0	0	0	6	0	0	0	2	0	0	0	0	0	0	11	0	8
YDL114W	YDL114W	protein_coding	3	0	800	5	0	927	5	0	927	0	0	0	0	0	0	0	0	0	0	0	0	8	0	800	0	0	0	0	3	0	0	0	3	0	0	0	0	0	0	2	0	8
YDL114W-A	YDL114W-A	protein_coding	8	0	800	0	0	114	0	0	114	0	0	0	0	0	0	0	0	0	0	0	0	6	0	800	0	0	0	0	8	0	0	0	0	0	0	0	0	0	0	0	0	6
YDL115C	IWR1	protein_coding	6	0	800	10	0	1060	10	0	1132	0	0	72	0	0	2	0	0	2	0	0	0	3	0	800	0	0	0	0	6	0	0	0	5	0	0	0	0	2	0	3	0	3
YDL116W	NUP84	protein_coding	2	0	800	6	0	2181	1	0	2181	0	0	0	0	0	0	0	0	0	0	0	0	4	0	800	0	0	0	0	2	0	0	0	4	0	0	0	0	0	0	2	0	4
YDL117W	CYK3	protein_coding	4	0	800	16	0	2658	14	0	2658	0	0	0	0	0	0	0	0	0	0	0	0	6	0	800	0	0	0	0	4	0	0	0	4	0	0	0	0	0	0	12	0	6
YDL118W	YDL118W	protein_coding	6	0	800	2	0	381	0	0	381	0	0	0	0	0	0	0	0	0	0	0	0	4	0	800	0	0	0	0	6	0	1	0	1	0	0	0	0	0	0	0	0	4
YDL119C	YDL119C	protein_coding	7	0	800	1	0	924	0	0	924	0	0	0	0	0	0	0	0	0	0	0	0	3	0	800	0	0	0	0	7	0	0	0	1	0	0	0	0	0	0	0	0	3
YDL120W	YFH1	protein_coding	1	0	800	2	0	525	0	0	525	0	0	0	0	0	0	0	0	0	0	0	0	3	0	800	0	0	0	0	1	0	0	0	0	0	0	0	0	0	0	2	0	3
YDL121C	YDL121C	protein_coding	3	0	800	0	0	450	0	0	450	0	0	0	0	0	0	0	0	0	0	0	0	2	0	800	0	0	0	0	3	0	0	0	0	0	0	0	0	0	0	0	0	2
YDL122W	UBP1	protein_coding	2	0	800	13	0	2430	10	0	2430	0	0	0	0	0	0	0	0	0	0	0	0	1	0	800	0	0	0	1	2	0	0	0	5	0	0	0	0	0	0	7	0	1
YDL123W	SNA4	protein_coding	1	0	800	0	0	423	0	0	423	0	0	0	0	0	0	0	0	0	0	0	0	6	0	800	0	0	0	0	1	0	0	0	0	0	0	0	0	0	0	0	0	6
YDL124W	YDL124W	protein_coding	1	0	800	10	0	939	4	0	939	0	0	0	0	0	0	0	0	0	0	0	0	18	0	800	0	0	0	0	1	0	0	0	7	0	0	0	0	0	0	3	0	18
YDL125C	HNT1	protein_coding	1	0	800	1	0	475	0	0	588	0	0	113	0	0	2	0	0	2	0	0	0	1	0	800	0	0	0	0	1	0	0	0	0	0	0	0	0	0	0	1	0	1
YDL126C	CDC48	protein_coding	8	0	800	15	0	2508	15	0	2508	0	0	0	0	0	0	0	0	0	0	0	0	1	0	800	0	0	0	0	8	0	0	0	1	0	0	0	0	0	0	14	0	1
YDL127W	PCL2	protein_coding	5	0	800	4	0	927	4	0	927	0	0	0	0	0	0	0	0	0	0	0	0	7	0	800	0	0	0	0	5	0	0	0	1	0	0	0	0	0	0	3	0	7
YDL128W	VCX1	protein_coding	9	0	800	11	0	1236	11	0	1236	0	0	0	0	0	0	0	0	0	0	0	0	35	0	800	0	0	0	0	9	0	0	0	3	0	0	0	0	0	0	8	0	35
YDL129W	YDL129W	protein_coding	35	0	800	7	0	876	7	0	876	0	0	0	0	0	0	0	0	0	0	0	0	4	0	800	0	0	0	0	35	0	0	0	3	0	0	0	0	0	0	4	0	4
YDL130W	RPP1B	protein_coding	6	0	800	0	0	321	0	0	622	2	0	301	0	0	2	0	0	2	0	0	0	10	0	800	0	0	0	0	6	0	0	2	0	0	0	0	0	0	0	0	0	10
YDL130W-A	STF1	protein_coding	11	0	800	1	0	261	0	0	261	0	0	0	0	0	0	0	0	0	0	0	0	6	0	800	0	0	0	0	11	0	0	0	0	0	0	0	0	0	0	1	0	6
YDL131W	LYS21	protein_coding	4	0	800	5	0	1323	2	0	1323	0	0	0	0	0	0	0	0	0	0	0	0	36	0	800	0	0	0	0	4	0	0	0	0	0	0	0	0	0	0	5	0	36
YDL132W	CDC53	protein_coding	36	0	800	9	0	2448	9	0	2448	0	0	0	0	0	0	0	0	0	0	0	0	2	0	800	0	0	0	0	36	0	0	0	2	0	0	0	0	0	0	7	0	2
YDL133C-A	RPL41B	protein_coding	7	0	800	0	0	78	0	0	78	0	0	0	0	0	0	0	0	0	0	0	0	1	0	800	0	0	0	0	7	0	0	0	0	0	0	0	0	0	0	0	0	1
YDL133W	SRF1	protein_coding	2	0	800	8	0	1314	8	0	1314	0	0	0	0	0	0	0	0	0	0	0	0	13	0	800	0	0	0	0	2	0	0	0	3	0	0	0	0	0	0	5	0	13
YDL134C	PPH21	protein_coding	7	0	800	6	0	1110	6	0	1110	0	0	0	0	0	0	0	0	0	0	0	0	8	0	800	0	0	0	0	7	0	0	0	0	0	0	0	0	0	0	6	0	8
YDL135C	RDI1	protein_coding	8	0	800	5	0	609	5	0	609	0	0	0	0	0	0	0	0	0	0	0	0	3	0	800	0	0	0	0	8	0	0	0	1	0	0	0	0	0	0	4	0	3
YDL136W	RPL35B	protein_coding	1	0	800	2	0	363	6	0	768	9	0	405	0	0	2	0	0	2	0	0	0	11	0	800	0	0	0	0	1	0	0	9	0	0	0	0	0	0	0	2	0	11
YDL137W	ARF2	protein_coding	14	0	800	3	0	546	1	0	546	0	0	0	0	0	0	0	0	0	0	0	0	23	0	800	0	0	0	0	14	0	0	0	2	0	0	0	0	0	0	1	0	23
YDL138W	RGT2	protein_coding	25	0	800	12	0	2292	12	0	2292	0	0	0	0	0	0	0	0	0	0	0	0	6	0	800	0	0	0	0	25	0	0	0	4	0	0	0	0	0	0	8	0	6
YDL139C	SCM3	protein_coding	13	0	800	10	0	672	10	0	672	0	0	0	0	0	0	0	0	0	0	0	0	16	0	800	0	0	0	0	13	0	0	0	4	0	0	0	0	0	0	6	0	16
YDL140C	RPO21	protein_coding	2	0	800	49	0	5202	49	0	5202	0	0	0	0	0	0	0	0	0	0	0	0	12	0	800	42	0	0	0	2	0	0	0	0	0	0	0	0	0	0	7	0	12
YDL141W	BPL1	protein_coding	45	0	800	12	0	2073	12	0	2073	0	0	0	0	0	0	0	0	0	0	0	0	6	0	800	0	0	0	0	45	0	0	0	3	0	0	0	0	0	0	9	0	6
YDL142C	CRD1	protein_coding	5	0	800	4	0	852	0	0	852	0	0	0	0	0	0	0	0	0	0	0	0	0	0	800	0	0	0	0	5	0	0	0	1	0	0	0	0	0	0	3	0	0
YDL143W	CCT4	protein_coding	3	0	800	6	0	1587	0	0	1587	0	0	0	0	0	0	0	0	0	0	0	0	6	0	800	0	0	0	0	3	0	0	0	0	0	0	0	0	0	0	6	0	6
YDL144C	YDL144C	protein_coding	7	0	800	8	0	1071	1	0	1071	0	0	0	0	0	0	0	0	0	0	0	0	3	0	800	0	0	0	0	7	0	0	0	3	0	0	0	0	0	0	5	0	3
YDL145C	COP1	protein_coding	1	0	800	13	0	3606	12	0	3606	0	0	0	0	0	0	0	0	0	0	0	0	9	0	800	0	0	0	0	1	0	0	0	6	0	0	0	0	0	0	7	0	9
YDL146W	LDB17	protein_coding	3	0	800	20	0	1476	18	0	1476	0	0	0	0	0	0	0	0	0	0	0	0	5	0	800	0	0	0	0	3	0	0	0	5	0	0	0	0	0	0	15	0	5
YDL147W	RPN5	protein_coding	6	0	800	5	0	1338	1	0	1338	0	0	0	0	0	0	0	0	0	0	0	0	3	0	800	0	0	0	0	6	0	0	0	1	0	0	0	0	0	0	4	0	3
YDL148C	NOP14	protein_coding	3	0	800	6	0	2433	5	0	2433	0	0	0	0	0	0	0	0	0	0	0	0	7	0	800	0	0	0	0	3	0	0	0	1	0	0	0	0	0	0	5	0	7
YDL149W	ATG9	protein_coding	4	0	800	24	0	2994	21	0	2994	0	0	0	0	0	0	0	0	0	0	0	0	3	0	800	0	0	0	0	4	0	0	0	8	0	0	0	0	0	0	16	0	3
YDL150W	RPC53	protein_coding	8	0	800	5	0	1269	0	0	1269	0	0	0	0	0	0	0	0	0	0	0	0	3	0	800	0	0	0	0	8	0	0	0	1	0	0	0	0	0	0	4	0	3
YDL151C	BUD30	protein_coding	3	0	800	4	0	582	0	0	582	0	0	0	0	0	0	0	0	0	0	0	0	7	0	800	0	0	0	0	3	0	0	0	1	0	0	0	0	0	0	3	0	7
YDL152W	YDL152W	protein_coding	6	0	800	2	0	366	0	0	366	0	0	0	0	0	0	0	0	0	0	0	0	2	0	800	0	0	0	0	6	0	0	0	2	0	0	0	0	0	0	0	0	2
YDL153C	SAS10	protein_coding	1	0	800	12	0	1833	11	0	1833	0	0	0	0	0	0	0	0	0	0	0	0	4	0	800	6	0	0	0	1	0	0	0	5	0	0	0	0	0	0	2	0	4
YDL154W	MSH5	protein_coding	0	0	800	17	0	2706	17	0	2706	0	0	0	0	0	0	0	0	0	0	0	0	4	0	800	0	0	0	0	0	0	0	0	10	0	0	0	0	0	0	7	0	4
YDL155W	CLB3	protein_coding	6	0	800	7	0	1284	1	0	1284	0	0	0	0	0	0	0	0	0	0	0	0	5	0	800	0	0	0	0	6	0	0	0	2	0	0	0	0	0	0	5	0	5
YDL156W	YDL156W	protein_coding	5	0	800	12	0	1569	3	0	1569	0	0	0	0	0	0	0	0	0	0	0	0	7	0	800	0	0	0	0	5	0	0	0	5	0	0	0	0	0	0	7	0	7
YDL157C	YDL157C	protein_coding	3	0	800	2	0	357	0	0	357	0	0	0	0	0	0	0	0	0	0	0	0	5	0	800	0	0	0	0	3	0	0	0	1	0	0	0	0	0	0	1	0	5
YDL158C	YDL158C	protein_coding	3	0	800	3	0	309	0	0	309	0	0	0	0	0	0	0	0	0	0	0	0	1	0	800	0	0	0	0	3	0	2	0	1	0	0	0	0	0	0	0	0	1
YDL159C-B	YDL159C-B	protein_coding	5	0	800	0	0	177	0	0	177	0	0	0	0	0	0	0	0	0	0	0	0	3	0	800	0	0	0	0	5	0	0	0	0	0	0	0	0	0	0	0	0	3
YDL159W	STE7	protein_coding	2	0	800	8	0	1548	8	0	1548	0	0	0	0	0	0	0	0	0	0	0	0	1	0	800	0	0	0	0	2	0	0	0	2	0	0	0	0	0	0	6	0	1
YDL159W-A	YDL159W-A	protein_coding	0	0	800	0	0	132	0	0	132	0	0	0	0	0	0	0	0	0	0	0	0	0	0	800	0	0	0	0	0	0	0	0	0	0	0	0	0	0	0	0	0	0
YDL160C	DHH1	protein_coding	5	0	800	8	0	1521	7	0	1521	0	0	0	0	0	0	0	0	0	0	0	0	2	0	800	0	0	0	0	5	0	0	0	1	0	0	0	0	0	0	7	0	2
YDL160C-A	YDL160C-A	protein_coding	0	0	800	0	0	243	0	0	243	0	0	0	0	0	0	0	0	0	0	0	0	25	0	800	0	0	0	0	0	0	0	0	0	0	0	0	0	0	0	0	0	25
YDL161W	ENT1	protein_coding	21	0	800	1	0	1365	1	0	1365	0	0	0	0	0	0	0	0	0	0	0	0	3	0	800	0	0	0	1	21	0	0	0	0	0	0	0	0	0	0	0	0	3
YDL162C	YDL162C	protein_coding	1	0	800	3	0	357	0	0	357	0	0	0	0	0	0	0	0	0	0	0	0	1	0	800	0	0	0	0	1	0	0	0	2	0	0	0	0	0	0	1	0	1
YDL163W	YDL163W	protein_coding	3	0	800	0	0	303	0	0	303	0	0	0	0	0	0	0	0	0	0	0	0	1	0	800	0	0	0	0	3	0	0	0	0	0	0	0	0	0	0	0	0	1
YDL164C	CDC9	protein_coding	4	0	800	5	0	2268	5	0	2268	0	0	0	0	0	0	0	0	0	0	0	0	0	0	800	0	0	0	0	4	0	0	0	0	0	0	0	0	0	0	5	0	0
YDL165W	CDC36	protein_coding	2	0	800	1	0	576	0	0	576	0	0	0	0	0	0	0	0	0	0	0	0	8	0	800	0	0	0	0	2	0	0	0	0	0	0	0	0	0	0	1	0	8
YDL166C	FAP7	protein_coding	1	0	800	5	0	594	0	0	594	0	0	0	0	0	0	0	0	0	0	0	0	1	0	800	0	0	0	0	1	0	0	0	1	0	0	0	0	0	0	4	0	1
YDL167C	NRP1	protein_coding	4	0	800	6	0	2160	0	0	2160	0	0	0	0	0	0	0	0	0	0	0	0	1	0	800	0	1	0	0	4	0	0	0	3	0	0	0	0	0	0	2	0	1
YDL168W	SFA1	protein_coding	6	0	800	7	0	1161	7	0	1161	0	0	0	0	0	0	0	0	0	0	0	0	1	0	800	0	0	0	0	6	0	0	0	2	0	0	0	0	0	0	5	0	1
YDL169C	UGX2	protein_coding	10	0	800	4	0	672	4	0	672	0	0	0	0	0	0	0	0	0	0	0	0	13	0	800	0	0	0	0	10	0	0	0	4	0	0	0	0	0	0	0	0	13
YDL170W	UGA3	protein_coding	4	0	800	9	0	1587	9	0	1587	0	0	0	0	0	0	0	0	0	0	0	0	7	0	800	0	0	0	0	4	0	2	0	4	0	0	0	0	0	0	3	0	7
YDL171C	GLT1	protein_coding	29	0	800	35	0	6438	35	0	6438	0	0	0	0	0	0	0	0	0	0	0	0	1	0	800	0	0	0	0	29	0	0	0	2	0	0	0	0	0	0	33	0	1
YDL172C	YDL172C	protein_coding	3	0	800	0	0	480	0	0	480	0	0	0	0	0	0	0	0	0	0	0	0	31	0	800	0	0	0	0	3	0	0	0	0	0	0	0	0	0	0	0	0	31
YDL173W	PAR32	protein_coding	3	0	800	2	0	888	1	0	888	0	0	0	0	0	0	0	0	0	0	0	0	4	0	800	0	0	0	0	3	0	0	0	2	0	0	0	0	0	0	0	0	4
YDL174C	DLD1	protein_coding	4	0	800	7	0	1764	5	0	1764	0	0	0	0	0	0	0	0	0	0	0	0	0	0	800	0	0	0	0	4	0	0	0	0	0	0	0	0	0	0	7	0	0
YDL175C	AIR2	protein_coding	2	0	800	2	0	1035	0	0	1035	0	0	0	0	0	0	0	0	0	0	0	0	4	0	800	0	0	0	0	2	0	0	0	0	0	0	0	0	0	0	2	0	4
YDL176W	YDL176W	protein_coding	4	0	800	9	0	2127	8	0	2127	0	0	0	0	0	0	0	0	0	0	0	0	4	0	800	0	0	0	0	4	0	0	0	1	0	0	0	0	0	0	8	0	4
YDL177C	YDL177C	protein_coding	4	0	800	5	0	513	0	0	513	0	0	0	0	0	0	0	0	0	0	0	0	3	0	800	0	0	0	0	4	0	0	0	2	0	0	0	0	0	0	3	0	3
YDL178W	DLD2	protein_coding	7	0	800	6	0	1593	4	0	1593	0	0	0	0	0	0	0	0	0	0	0	0	4	0	800	0	0	0	0	7	0	0	0	0	0	0	0	0	0	0	6	0	4
YDL179W	PCL9	protein_coding	4	0	800	3	0	915	3	0	915	0	0	0	0	0	0	0	0	0	0	0	0	2	0	800	0	0	0	0	4	0	0	0	1	0	0	0	0	0	0	2	0	2
YDL180W	YDL180W	protein_coding	2	0	800	10	0	1644	10	0	1644	0	0	0	0	0	0	0	0	0	0	0	0	8	0	800	0	0	0	0	2	0	0	0	5	0	0	0	0	0	0	5	0	8
YDL181W	INH1	protein_coding	3	0	800	2	0	258	0	0	258	0	0	0	0	0	0	0	0	0	0	0	0	0	0	800	0	0	0	0	3	0	0	0	0	0	0	0	0	0	0	2	0	0
YDL182W	LYS20	protein_coding	7	0	800	1	0	1287	1	0	1287	0	0	0	0	0	0	0	0	0	0	0	0	4	0	800	0	0	0	0	7	0	0	0	0	0	0	0	0	0	0	1	0	4
YDL183C	YDL183C	protein_coding	8	0	800	6	0	963	3	0	963	0	0	0	0	0	0	0	0	0	0	0	0	4	0	800	0	0	0	0	8	0	0	0	0	0	0	0	0	0	0	6	0	4
YDL184C	RPL41A	protein_coding	1	0	800	0	0	78	0	0	78	0	0	0	0	0	0	0	0	0	0	0	0	11	0	800	0	0	0	0	1	0	0	0	0	0	0	0	0	0	0	0	0	11
YDL185C-A	YDL185C-A	protein_coding	3	0	800	0	0	228	0	0	228	0	0	0	0	0	0	0	0	0	0	0	0	2	0	800	0	0	0	0	3	0	0	0	0	0	0	0	0	0	0	0	0	2
YDL185W	VMA1	protein_coding	0	0	800	55	0	3216	54	0	3216	0	0	0	0	0	0	0	0	0	0	0	0	0	0	800	0	0	0	0	0	0	0	0	11	0	0	0	0	0	0	44	0	0
YDL186W	YDL186W	protein_coding	3	0	800	3	0	834	3	0	834	0	0	0	0	0	0	0	0	0	0	0	0	2	0	800	0	0	0	0	3	0	0	0	1	0	0	0	0	0	0	2	0	2
YDL187C	YDL187C	protein_coding	2	0	800	0	0	330	0	0	330	0	0	0	0	0	0	0	0	0	0	0	0	5	0	800	0	0	0	0	2	0	0	0	0	0	0	0	0	0	0	0	0	5
YDL188C	PPH22	protein_coding	1	0	800	1	0	1134	1	0	1134	0	0	0	0	0	0	0	0	0	0	0	0	0	0	800	0	0	0	0	1	0	0	0	0	0	0	0	0	0	0	1	0	0
YDL189W	RBS1	protein_coding	1	0	800	10	0	1374	10	0	1374	0	0	0	0	0	0	0	0	0	0	0	0	5	0	800	0	0	0	0	1	0	0	0	5	0	0	0	0	0	0	5	0	5
YDL190C	UFD2	protein_coding	9	0	800	17	0	2886	17	0	2886	0	0	0	0	0	0	0	0	0	0	0	0	1	0	800	0	0	0	0	9	0	0	0	4	0	0	0	0	0	0	13	0	1
YDL191W	RPL35A	protein_coding	5	0	800	0	0	363	12	0	854	12	0	491	0	0	2	0	0	2	0	0	0	12	0	800	0	0	0	0	5	0	0	12	0	0	0	0	0	0	0	0	0	12
YDL192W	ARF1	protein_coding	12	0	800	2	0	546	0	0	546	0	0	0	0	0	0	0	0	0	0	0	0	5	0	800	0	0	0	0	12	0	0	0	0	0	0	0	0	0	0	2	0	5
YDL193W	NUS1	protein_coding	4	0	800	8	0	1128	2	0	1128	0	0	0	0	0	0	0	0	0	0	0	0	9	0	800	0	0	0	0	4	0	0	0	2	0	0	0	0	0	0	6	0	9
YDL194W	SNF3	protein_coding	6	0	800	23	0	2655	16	0	2655	0	0	0	0	0	0	0	0	0	0	0	0	2	0	800	0	0	0	0	6	0	0	0	9	0	0	0	0	0	0	14	0	2
YDL195W	SEC31	protein_coding	3	0	800	17	0	3822	17	0	3822	0	0	0	0	0	0	0	0	0	0	0	0	4	0	800	0	0	0	0	3	0	0	0	7	0	0	0	0	0	0	10	0	4
YDL196W	YDL196W	protein_coding	1	0	800	3	0	330	0	0	330	0	0	0	0	0	0	0	0	0	0	0	0	7	0	800	0	0	0	0	1	0	1	0	2	0	0	0	0	0	0	0	0	7
YDL197C	ASF2	protein_coding	4	0	800	17	0	1578	3	0	1578	0	0	0	0	0	0	0	0	0	0	0	0	0	0	800	0	0	0	0	4	0	0	0	9	0	0	0	0	0	0	8	0	0
YDL198C	GGC1	protein_coding	12	0	800	3	0	903	0	0	903	0	0	0	0	0	0	0	0	0	0	0	0	12	0	800	0	0	0	0	12	0	0	0	0	0	0	0	0	0	0	3	0	12
YDL199C	YDL199C	protein_coding	0	0	800	21	0	2064	21	0	2064	0	0	0	0	0	0	0	0	0	0	0	0	13	0	800	0	0	0	0	0	0	0	0	7	0	0	0	0	0	0	14	0	13
YDL200C	MGT1	protein_coding	0	0	800	2	0	567	0	0	567	0	0	0	0	0	0	0	0	0	0	0	0	11	0	800	0	0	0	0	0	0	0	0	1	0	0	0	0	0	0	1	0	11
YDL201W	TRM8	protein_coding	4	0	800	3	0	861	0	0	861	0	0	0	0	0	0	0	0	0	0	0	0	9	0	800	0	0	0	0	4	0	0	0	0	0	0	0	0	0	0	3	0	9
YDL202W	MRPL11	protein_coding	9	0	800	5	0	750	5	0	750	0	0	0	0	0	0	0	0	0	0	0	0	5	0	800	0	0	0	0	9	0	1	0	0	0	0	0	0	0	1	4	0	5
YDL203C	ACK1	protein_coding	2	0	800	17	0	1872	11	0	1872	0	0	0	0	0	0	0	0	0	0	0	0	2	0	800	0	0	0	0	2	0	0	0	4	0	0	0	0	0	0	13	0	2
YDL204W	RTN2	protein_coding	4	0	800	5	0	1182	3	0	1182	0	0	0	0	0	0	0	0	0	0	0	0	0	0	800	0	0	0	0	4	0	0	0	0	0	0	0	0	0	0	5	0	0
YDL205C	HEM3	protein_coding	5	0	800	0	0	984	0	0	984	0	0	0	0	0	0	0	0	0	0	0	0	3	0	800	0	0	0	0	5	0	0	0	0	0	0	0	0	0	0	0	0	3
YDL206W	YDL206W	protein_coding	0	0	800	14	0	2289	6	0	2289	0	0	0	0	0	0	0	0	0	0	0	0	4	0	800	0	0	0	0	0	0	0	0	6	0	0	0	0	0	0	8	0	4
YDL207W	GLE1	protein_coding	3	0	800	11	0	1617	6	0	1617	0	0	0	0	0	0	0	0	0	0	0	0	1	0	800	0	0	0	0	3	0	0	0	4	0	0	0	0	0	0	7	0	1
YDL208W	NHP2	protein_coding	8	0	800	0	0	471	0	0	471	0	0	0	0	0	0	0	0	0	0	0	0	1	0	800	0	0	0	0	8	0	0	0	0	0	0	0	0	0	0	0	0	1
YDL209C	CWC2	protein_coding	7	0	800	4	0	1020	0	0	1020	0	0	0	0	0	0	0	0	0	0	0	0	5	0	800	0	0	0	0	7	0	0	0	1	0	0	0	0	0	0	3	0	5
YDL210W	UGA4	protein_coding	8	0	800	14	0	1716	14	0	1716	0	0	0	0	0	0	0	0	0	0	0	0	4	0	800	0	0	0	0	8	0	0	0	4	0	0	0	0	1	0	9	0	4
YDL211C	YDL211C	protein_coding	9	0	800	23	0	1119	23	0	1119	0	0	0	0	0	0	0	0	0	0	0	0	19	0	800	0	0	0	0	9	0	0	0	10	0	0	0	0	0	0	13	0	19
YDL212W	SHR3	protein_coding	13	0	800	8	0	633	8	0	633	0	0	0	0	0	0	0	0	0	0	0	0	7	0	800	0	0	0	0	13	0	0	0	2	0	0	0	0	0	0	6	0	7
YDL213C	NOP6	protein_coding	10	0	800	4	0	678	1	0	678	0	0	0	0	0	0	0	0	0	0	0	0	6	0	800	0	0	0	0	10	0	0	0	0	0	0	0	0	0	0	4	0	6
YDL214C	PRR2	protein_coding	8	0	800	19	0	2100	14	0	2100	0	0	0	0	0	0	0	0	0	0	0	0	10	0	800	0	0	3	0	8	0	0	0	9	0	0	0	0	0	0	7	0	10
YDL215C	GDH2	protein_coding	8	0	800	17	0	3279	12	0	3279	0	0	0	0	0	0	0	0	0	0	0	0	9	0	800	0	0	0	0	8	0	2	0	4	0	0	0	2	0	0	11	0	9
YDL216C	RRI1	protein_coding	1	0	800	8	0	1323	2	0	1323	0	0	0	0	0	0	0	0	0	0	0	0	5	0	800	0	0	0	0	1	0	0	0	2	0	0	0	0	0	0	6	0	5
YDL217C	TIM22	protein_coding	1	0	800	3	0	624	0	0	624	0	0	0	0	0	0	0	0	0	0	0	0	2	0	800	0	0	0	0	1	0	0	0	0	0	0	0	0	0	0	3	0	2
YDL218W	YDL218W	protein_coding	13	0	800	3	0	954	2	0	954	0	0	0	0	0	0	0	0	0	0	0	0	6	0	800	0	0	0	0	13	0	0	0	0	0	0	0	0	0	0	3	0	6
YDL219W	DTD1	protein_coding	7	0	800	3	0	452	0	0	524	1	0	72	0	0	2	0	0	2	0	0	0	6	0	800	0	0	0	0	7	0	0	1	1	0	0	0	0	0	0	2	0	6
YDL220C	CDC13	protein_coding	3	0	800	22	0	2775	22	0	2775	0	0	0	0	0	0	0	0	0	0	0	0	8	0	800	0	0	0	0	3	0	0	0	11	0	0	0	0	0	0	11	0	8
YDL221W	YDL221W	protein_coding	5	0	800	3	0	552	0	0	552	0	0	0	0	0	0	0	0	0	0	0	0	0	0	800	0	0	0	0	5	0	0	0	2	0	0	0	0	0	0	1	0	0
YDL222C	FMP45	protein_coding	4	0	800	1	0	930	1	0	930	0	0	0	0	0	0	0	0	0	0	0	0	3	0	800	0	0	0	0	4	0	0	0	1	0	0	0	0	0	0	0	0	3
YDL223C	HBT1	protein_coding	1	0	800	20	0	3141	18	0	3141	0	0	0	0	0	0	0	0	0	0	0	0	3	0	800	0	0	0	0	1	0	0	0	10	0	0	0	0	0	0	10	0	3
YDL224C	WHI4	protein_coding	1	0	800	2	0	1950	0	0	1950	0	0	0	0	0	0	0	0	0	0	0	0	0	0	800	0	0	0	0	1	0	0	0	0	0	0	0	0	0	0	2	0	0
YDL225W	SHS1	protein_coding	5	0	800	3	0	1656	1	0	1656	0	0	0	0	0	0	0	0	0	0	0	0	4	0	800	0	0	0	0	5	0	0	0	1	0	0	0	0	0	0	2	0	4
YDL226C	GCS1	protein_coding	4	0	800	5	0	1059	5	0	1059	0	0	0	0	0	0	0	0	0	0	0	0	3	0	800	0	0	0	0	4	0	0	0	3	0	0	0	0	0	0	2	0	3
YDL227C	HO	protein_coding	6	0	800	10	0	1761	10	0	1761	0	0	0	0	0	0	0	0	0	0	0	0	7	0	800	0	0	0	0	6	0	0	0	6	0	0	0	0	0	0	4	0	7
YDL228C	YDL228C	protein_coding	2	0	800	0	0	642	0	0	642	0	0	0	0	0	0	0	0	0	0	0	0	10	0	800	0	0	0	0	2	0	0	0	1	0	0	0	0	0	0	0	0	10
YDL229W	SSB1	protein_coding	4	0	800	9	0	1842	3	0	1842	0	0	0	0	0	0	0	0	0	0	0	0	4	0	800	0	0	0	0	4	0	0	0	1	0	0	0	0	0	0	8	0	4
YDL230W	PTP1	protein_coding	10	0	800	1	0	1008	1	0	1008	0	0	0	0	0	0	0	0	0	0	0	0	9	0	800	0	0	0	0	10	0	0	0	1	0	0	0	0	0	0	0	0	9
YDL231C	BRE4	protein_coding	3	0	800	13	0	3378	13	0	3378	0	0	0	0	0	0	0	0	0	0	0	0	1	0	800	0	0	0	0	3	0	0	0	4	0	0	0	0	0	0	9	0	1
YDL232W	OST4	protein_coding	4	0	800	0	0	111	0	0	111	0	0	0	0	0	0	0	0	0	0	0	0	5	0	800	0	0	0	0	4	0	0	0	0	0	0	0	0	0	0	0	0	5
YDL233W	YDL233W	protein_coding	1	0	800	6	0	1377	6	0	1377	0	0	0	0	0	0	0	0	0	0	0	0	0	0	800	0	0	0	0	1	0	0	0	5	0	0	0	0	0	0	1	0	0
YDL234C	GYP7	protein_coding	1	0	800	2	0	2241	2	0	2241	0	0	0	0	0	0	0	0	0	0	0	0	1	0	800	0	0	0	0	1	0	0	0	2	0	0	0	0	0	0	0	0	1
YDL235C	YPD1	protein_coding	1	0	800	1	0	504	0	0	504	0	0	0	0	0	0	0	0	0	0	0	0	1	0	800	0	0	0	0	1	0	0	0	0	0	0	0	0	0	0	1	0	1
YDL236W	PHO13	protein_coding	3	0	800	1	0	939	0	0	939	0	0	0	0	0	0	0	0	0	0	0	0	1	0	800	0	0	0	0	3	0	0	0	1	0	0	0	0	0	0	0	0	1
YDL237W	AIM6	protein_coding	0	0	800	5	0	1173	1	0	1173	0	0	0	0	0	0	0	0	0	0	0	0	5	0	800	0	0	0	0	0	0	0	0	4	0	0	0	0	0	0	1	0	5
YDL238C	GUD1	protein_coding	16	0	800	21	0	1470	8	0	1470	0	0	0	0	0	0	0	0	0	0	0	0	4	0	800	6	0	0	0	16	0	0	0	8	0	0	0	0	0	0	7	0	4
YDL239C	ADY3	protein_coding	1	0	800	24	0	2373	24	0	2373	0	0	0	0	0	0	0	0	0	0	0	0	18	0	800	0	0	0	0	1	0	0	0	12	0	0	0	0	0	0	12	0	18
YDL240C-A	YDL240C-A	protein_coding	17	0	800	3	0	138	0	0	138	0	0	0	0	0	0	0	0	0	0	0	0	10	0	800	0	0	0	0	17	0	0	0	2	0	0	0	0	0	0	1	0	10
YDL240W	LRG1	protein_coding	3	0	800	19	0	3054	11	0	3054	0	0	0	0	0	0	0	0	0	0	0	0	11	0	800	0	0	0	0	3	0	0	0	7	0	0	0	0	0	0	12	0	11
YDL241W	YDL241W	protein_coding	21	0	800	6	0	372	6	0	372	0	0	0	0	0	0	0	0	0	0	0	0	20	0	800	0	0	0	0	21	0	0	0	5	0	0	0	0	0	0	1	0	20
YDL242W	YDL242W	protein_coding	11	0	800	12	0	354	0	0	354	0	0	0	0	0	0	0	0	0	0	0	0	55	0	800	0	0	0	0	11	0	1	0	5	0	0	0	0	0	0	6	0	55
YDL243C	AAD4	protein_coding	8	0	800	99	0	990	99	0	990	0	0	0	0	0	0	0	0	0	0	0	0	14	0	800	0	0	0	0	8	0	0	0	32	0	0	0	0	1	0	65	1	14
YDL244W	THI13	protein_coding	50	0	800	10	0	1023	10	0	1023	0	0	0	0	0	0	0	0	0	0	0	0	1	0	800	0	0	0	0	50	0	0	0	0	0	0	0	0	0	0	10	0	1
YDL245C	HXT15	protein_coding	0	0	800	0	0	1704	0	0	1704	0	0	0	0	0	0	0	0	0	0	0	0	0	0	800	0	0	0	0	0	0	0	0	0	0	0	0	0	0	0	0	0	0
YDL246C	SOR2	protein_coding	0	0	800	0	0	1074	0	0	1074	0	0	0	0	0	0	0	0	0	0	0	0	0	0	800	0	0	0	0	0	0	0	0	0	0	0	0	0	0	0	0	0	0
YDL247W	MPH2	protein_coding	0	0	800	0	0	1830	0	0	1830	0	0	0	0	0	0	0	0	0	0	0	0	0	0	800	0	0	0	0	0	0	0	0	0	0	0	0	0	0	0	0	0	0
YDL247W-A	YDL247W-A	protein_coding	0	0	800	0	0	75	0	0	75	0	0	0	0	0	0	0	0	0	0	0	0	0	0	800	0	0	0	0	0	0	0	0	0	0	0	0	0	0	0	0	0	0
YDL248W	COS7	protein_coding	0	0	800	29	0	1152	29	0	1152	0	0	0	0	0	0	0	0	0	0	0	0	29	0	800	0	0	0	0	0	0	0	0	15	0	0	0	0	0	0	14	0	29
YDR001C	NTH1	protein_coding	32	0	800	6	0	2256	6	0	2256	0	0	0	0	0	0	0	0	0	0	0	0	0	0	800	0	0	0	0	32	0	0	0	0	0	0	0	0	0	0	6	0	0
YDR002W	YRB1	protein_coding	4	0	800	0	0	606	0	0	606	0	0	0	0	0	0	0	0	0	0	0	0	5	0	800	0	0	0	0	4	0	0	0	0	0	0	0	0	0	0	0	0	5
YDR003W	RCR2	protein_coding	4	0	800	1	0	633	0	0	633	0	0	0	0	0	0	0	0	0	0	0	0	4	0	800	0	0	0	0	4	0	0	0	0	0	0	0	0	0	0	1	0	4
YDR003W-A	YDR003W-A	protein_coding	1	0	800	1	0	123	0	0	123	0	0	0	0	0	0	0	0	0	0	0	0	1	0	800	0	0	0	0	1	0	0	0	0	0	0	0	0	0	0	1	0	1
YDR004W	RAD57	protein_coding	0	0	800	4	0	1383	0	0	1383	0	0	0	0	0	0	0	0	0	0	0	0	1	0	800	0	0	0	0	0	0	0	0	1	0	0	0	0	0	0	3	0	1
YDR005C	MAF1	protein_coding	0	0	800	4	0	1188	6	0	1268	2	0	80	0	0	2	0	0	2	0	0	0	5	0	800	0	0	0	0	0	0	0	2	2	0	0	0	0	0	0	2	0	5
YDR006C	SOK1	protein_coding	7	0	800	15	0	2706	15	0	2706	0	0	0	0	0	0	0	0	0	0	0	0	0	0	800	0	0	0	0	7	0	0	0	4	0	0	0	0	0	0	11	0	0
YDR007W	TRP1	protein_coding	6	0	800	2	0	675	0	0	675	0	0	0	0	0	0	0	0	0	0	0	0	6	0	800	0	0	0	0	6	0	0	0	0	0	0	0	0	0	0	2	0	6
YDR008C	YDR008C	protein_coding	5	0	800	1	0	351	0	0	351	0	0	0	0	0	0	0	0	0	0	0	0	6	0	800	0	0	0	0	5	0	0	0	0	0	0	0	0	0	0	1	0	6
YDR009W	GAL3	protein_coding	15	0	800	4	0	1563	4	0	1563	0	0	0	0	0	0	0	0	0	0	0	0	0	0	800	0	0	0	0	15	0	0	0	2	0	0	0	0	0	0	2	0	0
YDR010C	YDR010C	protein_coding	2	0	800	8	0	333	0	0	333	0	0	0	0	0	0	0	0	0	0	0	0	3	0	800	0	0	0	0	2	0	4	0	2	0	0	0	0	1	1	0	0	3
YDR011W	SNQ2	protein_coding	10	0	800	28	0	4506	25	0	4506	0	0	0	0	0	0	0	0	0	0	0	0	14	0	800	0	0	0	0	10	0	0	0	5	0	0	0	0	0	0	23	0	14
YDR012W	RPL4B	protein_coding	2	0	800	8	0	1089	1	0	1089	0	0	0	0	0	0	0	0	0	0	0	0	15	0	800	0	0	0	0	2	0	0	0	1	0	0	0	0	0	0	7	0	15
YDR013W	PSF1	protein_coding	6	0	800	2	0	627	0	0	627	0	0	0	0	0	0	0	0	0	0	0	0	7	0	800	0	0	0	0	6	0	0	0	1	0	0	0	0	0	0	1	0	7
YDR014W	RAD61	protein_coding	39	0	800	20	0	1944	14	0	1944	0	0	0	0	0	0	0	0	0	0	0	0	2	0	800	0	0	0	0	39	0	0	0	12	0	0	0	0	0	0	8	0	2
YDR014W-A	HED1	protein_coding	2	0	800	4	0	489	0	0	489	0	0	0	0	0	0	0	0	0	0	0	0	3	0	800	0	0	0	0	2	0	0	0	4	0	0	0	0	0	0	0	0	3
YDR015C	YDR015C	protein_coding	4	0	800	0	0	240	0	0	240	0	0	0	0	0	0	0	0	0	0	0	0	2	0	800	0	0	0	0	4	0	0	0	0	0	0	0	0	0	0	0	0	2
YDR016C	DAD1	protein_coding	2	0	800	1	0	285	0	0	285	0	0	0	0	0	0	0	0	0	0	0	0	1	0	800	0	0	0	0	2	0	0	0	1	0	0	0	0	0	0	0	0	1
YDR017C	KCS1	protein_coding	1	0	800	24	0	3153	22	0	3153	0	0	0	0	0	0	0	0	0	0	0	0	8	0	800	0	0	0	0	1	0	0	0	9	0	0	0	0	0	0	15	0	8
YDR018C	YDR018C	protein_coding	7	0	800	19	0	1191	19	0	1191	0	0	0	0	0	0	0	0	0	0	0	0	4	0	800	0	0	0	0	7	0	1	0	5	0	0	0	0	0	0	13	0	4
YDR019C	GCV1	protein_coding	13	0	800	6	0	1203	6	0	1203	0	0	0	0	0	0	0	0	0	0	0	0	8	0	800	0	0	0	0	13	0	0	0	0	0	0	0	0	0	0	6	0	8
YDR020C	DAS2	protein_coding	10	0	800	2	0	699	0	0	699	0	0	0	0	0	0	0	0	0	0	0	0	0	0	800	0	0	0	0	10	0	0	0	0	0	0	0	0	0	0	2	0	0
YDR021W	FAL1	protein_coding	0	0	800	5	0	1200	0	0	1200	0	0	0	0	0	0	0	0	0	0	0	0	0	0	800	0	0	0	0	0	0	0	0	2	0	0	0	0	0	0	3	0	0
YDR022C	CIS1	protein_coding	7	0	800	2	0	591	0	0	591	0	0	0	0	0	0	0	0	0	0	0	0	0	0	800	0	0	0	0	7	0	0	0	2	0	0	0	0	0	0	0	0	0
YDR023W	SES1	protein_coding	4	0	800	3	0	1389	1	0	1389	0	0	0	0	0	0	0	0	0	0	0	0	20	0	800	0	0	0	0	4	0	0	0	0	0	0	0	0	0	0	3	0	20
YDR024W	FYV1	protein_coding	2	0	800	2	0	486	0	0	486	0	0	0	0	0	0	0	0	0	0	0	0	0	0	800	0	0	0	0	2	0	1	0	1	0	0	0	0	0	0	0	0	0
YDR025W	RPS11A	protein_coding	0	0	800	0	0	471	0	0	810	4	0	339	0	0	2	0	0	2	0	0	0	2	0	800	0	0	0	0	0	0	0	4	0	0	0	0	0	0	0	0	0	2
YDR026C	YDR026C	protein_coding	0	0	800	0	0	1713	0	0	1713	0	0	0	0	0	0	0	0	0	0	0	0	0	0	800	0	0	0	0	0	0	0	0	0	0	0	0	0	0	0	0	0	0
YDR027C	VPS54	protein_coding	0	0	800	1	0	2670	1	0	2670	0	0	0	0	0	0	0	0	0	0	0	0	0	0	800	0	0	0	0	0	0	0	0	0	0	0	0	0	0	0	1	0	0
YDR028C	REG1	protein_coding	0	0	800	5	0	3045	2	0	3045	0	0	0	0	0	0	0	0	0	0	0	0	1	0	800	0	0	0	0	0	0	0	0	2	0	0	0	0	0	0	3	0	1
YDR029W	YDR029W	protein_coding	1	0	800	0	0	315	0	0	315	0	0	0	0	0	0	0	0	0	0	0	0	4	0	800	0	0	0	0	1	0	0	0	0	0	0	0	0	0	0	0	0	4
YDR030C	RAD28	protein_coding	2	0	800	1	0	1521	0	0	1521	0	0	0	0	0	0	0	0	0	0	0	0	1	0	800	0	0	0	0	2	0	0	0	0	0	0	0	0	0	0	1	0	1
YDR031W	MIC14	protein_coding	1	0	800	0	0	366	0	0	366	0	0	0	0	0	0	0	0	0	0	0	0	0	0	800	0	0	0	0	1	0	0	0	0	0	0	0	0	0	0	0	0	0
YDR032C	PST2	protein_coding	0	0	800	0	0	597	0	0	597	0	0	0	0	0	0	0	0	0	0	0	0	0	0	800	0	0	0	0	0	0	0	0	0	0	0	0	0	0	0	0	0	0
YDR033W	MRH1	protein_coding	2	0	800	0	0	963	0	0	963	0	0	0	0	0	0	0	0	0	0	0	0	3	0	800	0	0	0	0	2	0	0	0	0	0	0	0	0	0	0	0	0	3
YDR034C	LYS14	protein_coding	5	0	800	2	0	2373	0	0	2373	0	0	0	0	0	0	0	0	0	0	0	0	2	0	800	0	0	0	0	5	0	0	0	1	0	0	0	0	0	0	1	0	2
YDR034C-A	YDR034C-A	protein_coding	0	0	800	0	0	177	0	0	177	0	0	0	0	0	0	0	0	0	0	0	0	1	0	800	0	0	0	0	0	0	0	0	0	0	0	0	0	0	0	0	0	1
YDR034C-C	YDR034C-C	protein_coding	0	0	800	0	0	1317	0	0	1317	0	0	0	0	0	0	0	0	0	0	0	0	0	0	800	0	0	0	0	0	0	0	0	0	0	0	0	0	0	0	0	0	0
YDR034C-D	YDR034C-D	protein_coding	2	0	800	5	0	5313	5	0	5314	0	0	1	0	0	1	0	0	1	0	0	0	0	0	800	0	0	0	0	2	0	1	0	3	0	0	0	0	0	0	1	0	0
YDR034W-B	YDR034W-B	protein_coding	0	0	800	1	0	156	0	0	156	0	0	0	0	0	0	0	0	0	0	0	0	2	0	800	0	0	0	0	0	0	0	0	0	0	0	0	0	0	0	1	0	2
YDR035W	ARO3	protein_coding	1	0	800	0	0	1113	0	0	1113	0	0	0	0	0	0	0	0	0	0	0	0	4	0	800	0	0	0	0	1	0	0	0	0	0	0	0	0	0	0	0	0	4
YDR036C	EHD3	protein_coding	1	0	800	3	0	1503	2	0	1503	0	0	0	0	0	0	0	0	0	0	0	0	0	0	800	0	0	0	0	1	0	0	0	1	0	0	0	0	0	0	2	0	0
YDR037W	KRS1	protein_coding	1	0	800	1	0	1776	1	0	1776	0	0	0	0	0	0	0	0	0	0	0	0	4	0	800	0	0	0	0	1	0	0	0	0	0	0	0	0	0	0	1	0	4
YDR038C	ENA5	protein_coding	1	0	800	1	0	3276	1	0	3276	0	0	0	0	0	0	0	0	0	0	0	0	0	0	800	0	0	0	0	1	0	0	0	0	0	0	0	0	0	0	1	0	0
YDR039C	ENA2	protein_coding	0	0	800	0	0	3276	0	0	3276	0	0	0	0	0	0	0	0	0	0	0	0	0	0	800	0	0	0	0	0	0	0	0	0	0	0	0	0	0	0	0	0	0
YDR040C	ENA1	protein_coding	0	0	800	31	0	3276	31	0	3276	0	0	0	0	0	0	0	0	0	0	0	0	36	0	800	0	1	0	0	0	0	11	0	1	0	0	0	0	0	0	18	0	36
YDR041W	RSM10	protein_coding	0	0	800	1	0	612	0	0	612	0	0	0	0	0	0	0	0	0	0	0	0	3	0	800	0	0	0	0	0	0	0	0	0	0	0	0	0	0	0	1	0	3
YDR042C	YDR042C	protein_coding	1	0	800	1	0	603	0	0	603	0	0	0	0	0	0	0	0	0	0	0	0	9	0	800	0	0	0	0	1	0	0	0	0	0	0	0	0	0	0	1	0	9
YDR043C	NRG1	protein_coding	4	0	800	1	0	696	1	0	696	0	0	0	0	0	0	0	0	0	0	0	0	2	0	800	0	0	0	0	4	0	0	0	0	0	0	0	0	0	0	1	0	2
YDR044W	HEM13	protein_coding	3	0	800	1	0	987	1	0	987	0	0	0	0	0	0	0	0	0	0	0	0	5	0	800	0	0	0	0	3	0	0	0	0	0	0	0	0	0	0	1	0	5
YDR045C	RPC11	protein_coding	0	0	800	0	0	333	0	0	333	0	0	0	0	0	0	0	0	0	0	0	0	2	0	800	0	0	0	0	0	0	0	0	0	0	0	0	0	0	0	0	0	2
YDR046C	BAP3	protein_coding	0	0	800	4	0	1815	3	0	1815	0	0	0	0	0	0	0	0	0	0	0	0	1	0	800	0	0	0	0	0	0	0	0	1	0	0	0	0	0	0	3	0	1
YDR047W	HEM12	protein_coding	1	0	800	1	0	1089	1	0	1089	0	0	0	0	0	0	0	0	0	0	0	0	7	0	800	0	0	0	0	1	0	0	0	1	0	0	0	0	0	0	0	0	7
YDR048C	YDR048C	protein_coding	2	0	800	0	0	315	0	0	315	0	0	0	0	0	0	0	0	0	0	0	0	1	0	800	0	0	0	0	2	0	0	0	0	0	0	0	0	0	0	0	0	1
YDR049W	VMS1	protein_coding	0	0	800	2	0	1899	2	0	1899	0	0	0	0	0	0	0	0	0	0	0	0	2	0	800	0	0	0	0	0	0	0	0	2	0	0	0	0	0	0	0	0	2
YDR050C	TPI1	protein_coding	6	0	800	1	0	747	1	0	747	0	0	0	0	0	0	0	0	0	0	0	0	5	0	800	0	0	0	0	6	0	0	0	0	0	0	0	0	0	0	1	0	5
YDR051C	DET1	protein_coding	4	0	800	4	0	1005	3	0	1005	0	0	0	0	0	0	0	0	0	0	0	0	1	0	800	0	0	0	0	4	0	0	0	0	0	0	0	0	0	0	4	0	1
YDR052C	DBF4	protein_coding	3	0	800	14	0	2115	14	0	2115	0	0	0	0	0	0	0	0	0	0	0	0	4	0	800	0	0	0	0	3	0	0	0	7	0	0	0	0	0	0	7	0	4
YDR053W	YDR053W	protein_coding	0	0	800	0	0	396	0	0	396	0	0	0	0	0	0	0	0	0	0	0	0	4	0	800	0	0	0	0	0	0	0	0	0	0	0	0	0	0	0	0	0	4
YDR054C	CDC34	protein_coding	4	0	800	1	0	888	1	0	888	0	0	0	0	0	0	0	0	0	0	0	0	4	0	800	0	0	0	0	4	0	0	0	0	0	0	0	0	0	0	1	0	4
YDR055W	PST1	protein_coding	5	0	800	1	0	1335	1	0	1335	0	0	0	0	0	0	0	0	0	0	0	0	0	0	800	0	0	0	0	5	0	0	0	1	0	0	0	0	0	0	0	0	0
YDR056C	YDR056C	protein_coding	0	0	800	4	0	618	0	0	618	0	0	0	0	0	0	0	0	0	0	0	0	0	0	800	0	0	0	0	0	0	0	0	2	0	0	0	0	0	0	2	0	0
YDR057W	YOS9	protein_coding	3	0	800	4	0	1629	4	0	1629	0	0	0	0	0	0	0	0	0	0	0	0	6	0	800	0	0	0	0	3	0	0	0	3	0	0	0	0	0	0	1	0	6
YDR058C	TGL2	protein_coding	1	0	800	2	0	981	0	0	981	0	0	0	0	0	0	0	0	0	0	0	0	1	0	800	0	0	0	0	1	0	0	0	0	0	0	0	0	0	0	2	0	1
YDR059C	UBC5	protein_coding	1	0	800	2	0	446	0	0	537	0	0	91	0	0	2	0	0	2	0	0	0	0	0	800	0	0	0	0	1	0	0	0	2	0	0	0	0	0	0	0	0	0
YDR060W	MAK21	protein_coding	0	0	800	8	0	3078	8	0	3078	0	0	0	0	0	0	0	0	0	0	0	0	3	0	800	0	0	0	0	0	0	0	0	1	0	0	0	0	0	0	7	0	3
YDR061W	YDR061W	protein_coding	14	0	800	3	0	1620	2	0	1620	0	0	0	0	0	0	0	0	0	0	0	0	0	0	800	0	0	0	0	14	0	0	0	3	0	0	0	0	0	0	0	0	0
YDR062W	LCB2	protein_coding	14	0	800	19	0	1686	19	0	1686	0	0	0	0	0	0	0	0	0	0	0	0	14	0	800	0	0	0	0	14	0	0	0	2	0	0	0	0	0	0	16	1	14
YDR063W	AIM7	protein_coding	6	0	800	4	0	450	0	0	450	0	0	0	0	0	0	0	0	0	0	0	0	15	0	800	0	0	0	0	6	0	0	0	2	0	0	0	0	0	0	2	0	15
YDR064W	RPS13	protein_coding	6	0	800	4	0	456	7	0	995	9	0	539	0	0	2	0	0	2	0	0	0	4	0	800	0	0	0	0	6	0	0	9	0	0	0	0	0	0	0	4	0	4
YDR065W	RRG1	protein_coding	9	0	800	8	0	1098	0	0	1098	0	0	0	0	0	0	0	0	0	0	0	0	7	0	800	0	0	0	0	9	0	0	0	3	0	0	0	0	0	0	5	0	7
YDR066C	RTR2	protein_coding	2	0	800	5	0	591	0	0	591	0	0	0	0	0	0	0	0	0	0	0	0	5	0	800	0	0	0	0	2	0	0	0	2	0	0	0	0	0	0	3	0	5
YDR067C	OCA6	protein_coding	1	0	800	3	0	675	0	0	675	0	0	0	0	0	0	0	0	0	0	0	0	7	0	800	0	0	0	0	1	0	0	0	0	0	0	0	0	0	0	3	0	7
YDR068W	DOS2	protein_coding	1	0	800	12	0	933	12	0	933	0	0	0	0	0	0	0	0	0	0	0	0	1	0	800	0	0	0	1	1	0	0	0	6	0	0	0	0	0	0	5	0	1
YDR069C	DOA4	protein_coding	5	0	800	1	0	2781	1	0	2781	0	0	0	0	0	0	0	0	0	0	0	0	6	0	800	0	0	0	0	5	0	0	0	1	0	0	0	0	0	0	0	0	6
YDR070C	FMP16	protein_coding	3	0	800	0	0	282	0	0	282	0	0	0	0	0	0	0	0	0	0	0	0	4	0	800	0	0	0	0	3	0	0	0	0	0	0	0	0	0	0	0	0	4
YDR071C	PAA1	protein_coding	7	0	800	0	0	576	0	0	576	0	0	0	0	0	0	0	0	0	0	0	0	7	0	800	0	0	0	0	7	0	0	0	0	0	0	0	0	0	0	0	0	7
YDR072C	IPT1	protein_coding	6	0	800	9	0	1584	8	0	1584	0	0	0	0	0	0	0	0	0	0	0	0	3	0	800	0	0	0	0	6	0	0	0	2	0	0	0	0	0	0	7	0	3
YDR073W	SNF11	protein_coding	10	0	800	26	0	510	26	0	510	0	0	0	0	0	0	0	0	0	0	0	0	7	0	800	0	0	24	0	10	0	0	0	2	0	0	0	0	0	0	0	0	7
YDR074W	TPS2	protein_coding	6	0	800	4	0	2691	4	0	2691	0	0	0	0	0	0	0	0	0	0	0	0	10	0	800	0	0	0	0	6	0	0	0	2	0	0	0	0	0	0	2	0	10
YDR075W	PPH3	protein_coding	6	0	800	0	0	927	0	0	927	0	0	0	0	0	0	0	0	0	0	0	0	6	0	800	0	0	0	0	6	0	0	0	0	0	0	0	0	0	0	0	0	6
YDR076W	RAD55	protein_coding	8	0	800	14	0	1221	10	0	1221	0	0	0	0	0	0	0	0	0	0	0	0	2	0	800	0	0	0	0	8	0	0	0	6	0	0	0	0	0	0	8	0	2
YDR077W	SED1	protein_coding	1	0	800	10	0	1017	10	0	1017	0	0	0	0	0	0	0	0	0	0	0	0	7	0	800	0	0	0	0	1	0	0	0	2	0	0	0	0	0	0	8	0	7
YDR078C	SHU2	protein_coding	10	0	800	2	0	672	1	0	672	0	0	0	0	0	0	0	0	0	0	0	0	3	0	800	0	0	0	0	10	0	0	0	1	0	0	0	0	0	0	1	0	3
YDR079C-A	TFB5	protein_coding	3	0	800	1	0	219	0	0	219	0	0	0	0	0	0	0	0	0	0	0	0	5	0	800	0	0	0	0	3	0	0	0	1	0	0	0	0	0	0	0	0	5
YDR079W	PET100	protein_coding	5	0	800	0	0	336	0	0	336	0	0	0	0	0	0	0	0	0	0	0	0	2	0	800	0	0	0	0	5	0	0	0	0	0	0	0	0	0	0	0	0	2
YDR080W	VPS41	protein_coding	10	0	800	9	0	2979	7	0	2979	0	0	0	0	0	0	0	0	0	0	0	0	1	0	800	0	0	0	0	10	0	0	0	3	0	0	0	0	0	0	6	0	1
YDR081C	PDC2	protein_coding	1	0	800	9	0	2778	6	0	2778	0	0	0	0	0	0	0	0	0	0	0	0	1	0	800	0	0	0	0	1	0	0	0	3	0	0	0	0	0	0	6	0	1
YDR082W	STN1	protein_coding	2	0	800	5	0	1485	4	0	1485	0	0	0	0	0	0	0	0	0	0	0	0	0	0	800	0	0	0	0	2	0	0	0	3	0	0	0	0	0	0	2	0	0
YDR083W	RRP8	protein_coding	5	0	800	2	0	1179	0	0	1179	0	0	0	0	0	0	0	0	0	0	0	0	1	0	800	0	0	0	0	5	0	0	0	1	0	0	0	0	0	0	1	0	1
YDR084C	TVP23	protein_coding	1	0	800	4	0	600	0	0	600	0	0	0	0	0	0	0	0	0	0	0	0	8	0	800	0	0	0	0	1	0	0	0	2	0	0	0	0	0	0	2	0	8
YDR085C	AFR1	protein_coding	1	0	800	18	0	1863	12	0	1863	0	0	0	0	0	0	0	0	0	0	0	0	8	0	800	0	0	0	0	1	0	0	0	10	0	0	0	0	0	0	8	0	8
YDR086C	SSS1	protein_coding	8	0	800	0	0	243	0	0	243	0	0	0	0	0	0	0	0	0	0	0	0	8	0	800	0	0	0	0	8	0	0	0	0	0	0	0	0	0	0	0	0	8
YDR087C	RRP1	protein_coding	7	0	800	1	0	837	1	0	837	0	0	0	0	0	0	0	0	0	0	0	0	1	0	800	0	0	0	0	7	0	0	0	0	0	0	0	0	0	0	1	0	1
YDR088C	SLU7	protein_coding	2	0	800	5	0	1149	5	0	1149	0	0	0	0	0	0	0	0	0	0	0	0	4	0	800	0	0	0	0	2	0	0	0	4	0	0	0	0	0	0	1	0	4
YDR089W	YDR089W	protein_coding	6	0	800	6	0	2610	6	0	2610	0	0	0	0	0	0	0	0	0	0	0	0	11	0	800	0	0	0	0	6	0	0	0	3	0	0	0	0	0	0	3	0	11
YDR090C	YDR090C	protein_coding	1	0	800	5	0	933	1	0	933	0	0	0	0	0	0	0	0	0	0	0	0	4	0	800	0	0	0	0	1	0	0	0	4	0	0	0	0	0	0	1	0	4
YDR091C	RLI1	protein_coding	4	0	800	2	0	1827	2	0	1827	0	0	0	0	0	0	0	0	0	0	0	0	4	0	800	0	0	0	0	4	0	0	0	0	0	0	0	0	0	0	2	0	4
YDR092W	UBC13	protein_coding	2	0	800	1	0	462	1	0	730	0	0	268	0	0	2	0	0	2	0	0	0	8	0	800	0	0	0	0	2	0	0	0	1	0	0	0	0	0	0	0	0	8
YDR093W	DNF2	protein_coding	7	0	800	12	0	4839	12	0	4839	0	0	0	0	0	0	0	0	0	0	0	0	3	0	800	0	0	0	0	7	0	0	0	2	0	0	0	0	0	0	10	0	3
YDR094W	YDR094W	protein_coding	1	0	800	1	0	336	1	0	336	0	0	0	0	0	0	0	0	0	0	0	0	6	0	800	0	0	0	0	1	0	0	0	4	0	0	0	0	0	0	0	0	6
YDR095C	YDR095C	protein_coding	8	0	800	4	0	411	4	0	411	0	0	0	0	0	0	0	0	0	0	0	0	5	0	800	0	0	0	0	8	0	1	0	0	0	0	0	0	0	0	3	0	5
YDR096W	GIS1	protein_coding	27	0	800	3	0	2685	2	0	2685	0	0	0	0	0	0	0	0	0	0	0	0	2	0	800	0	0	0	0	27	0	0	0	2	0	0	0	0	0	0	1	0	2
YDR097C	MSH6	protein_coding	0	0	800	8	0	3729	8	0	3729	0	0	0	0	0	0	0	0	0	0	0	0	1	0	800	0	0	0	0	0	0	0	0	5	0	0	0	0	0	0	3	0	1
YDR098C	GRX3	protein_coding	2	0	800	1	0	858	0	0	858	0	0	0	0	0	0	0	0	0	0	0	0	0	0	800	0	0	0	0	2	0	0	0	1	0	0	0	0	0	0	0	0	0
YDR098C-A	YDR098C-A	protein_coding	0	0	800	0	0	1323	0	0	1323	0	0	0	0	0	0	0	0	0	0	0	0	9	0	800	0	0	0	0	0	0	0	0	0	0	0	0	0	0	0	0	0	9
YDR098C-B	YDR098C-B	protein_coding	2	0	800	2	0	5268	2	0	5269	0	0	1	0	0	1	0	0	1	0	0	0	0	0	800	0	0	0	0	2	0	0	0	1	0	0	0	0	0	0	1	0	0
YDR099W	BMH2	protein_coding	2	0	800	4	0	822	4	0	822	0	0	0	0	0	0	0	0	0	0	0	0	10	0	800	0	0	0	1	2	0	0	0	0	0	0	0	0	0	0	3	0	10
YDR100W	TVP15	protein_coding	0	0	800	0	0	432	0	0	432	0	0	0	0	0	0	0	0	0	0	0	0	3	0	800	0	0	0	0	0	0	0	0	0	0	0	0	0	0	0	0	0	3
YDR101C	ARX1	protein_coding	0	0	800	1	0	1782	1	0	1782	0	0	0	0	0	0	0	0	0	0	0	0	2	0	800	0	0	0	0	0	0	0	0	0	0	0	0	0	0	0	1	0	2
YDR102C	YDR102C	protein_coding	2	0	800	1	0	333	0	0	333	0	0	0	0	0	0	0	0	0	0	0	0	0	0	800	0	0	0	0	2	0	0	0	1	0	0	0	0	0	0	0	0	0
YDR103W	STE5	protein_coding	0	0	800	1	0	2754	1	0	2754	0	0	0	0	0	0	0	0	0	0	0	0	0	0	800	0	0	0	0	0	0	0	0	1	0	0	0	0	0	0	0	0	0
YDR104C	SPO71	protein_coding	0	0	800	8	0	3738	8	0	3738	0	0	0	0	0	0	0	0	0	0	0	0	7	0	800	0	0	0	0	0	0	0	0	5	0	0	0	0	0	0	3	0	7
YDR105C	TMS1	protein_coding	7	0	800	1	0	1422	0	0	1422	0	0	0	0	0	0	0	0	0	0	0	0	2	0	800	0	0	0	0	7	0	0	0	0	0	0	0	0	0	0	1	0	2
YDR106W	ARP10	protein_coding	7	0	800	2	0	855	0	0	855	0	0	0	0	0	0	0	0	0	0	0	0	2	0	800	0	0	0	0	7	0	0	0	1	0	0	0	0	0	0	1	0	2
YDR107C	TMN2	protein_coding	3	0	800	2	0	2019	2	0	2019	0	0	0	0	0	0	0	0	0	0	0	0	1	0	800	0	0	0	0	3	0	0	0	1	0	0	0	0	0	0	1	0	1
YDR108W	TRS85	protein_coding	0	0	800	1	0	2097	0	0	2097	0	0	0	0	0	0	0	0	0	0	0	0	0	0	800	0	0	0	0	0	0	0	0	0	0	0	0	0	0	0	1	0	0
YDR109C	YDR109C	protein_coding	0	0	800	1	0	2148	1	0	2148	0	0	0	0	0	0	0	0	0	0	0	0	0	0	800	0	0	0	0	0	0	0	0	0	0	0	0	0	0	0	1	0	0
YDR110W	FOB1	protein_coding	0	0	800	0	0	1701	0	0	1701	0	0	0	0	0	0	0	0	0	0	0	0	0	0	800	0	0	0	0	0	0	0	0	0	0	0	0	0	0	0	0	0	0
YDR111C	ALT2	protein_coding	0	0	800	1	0	1524	1	0	1524	0	0	0	0	0	0	0	0	0	0	0	0	2	0	800	0	0	0	0	0	0	0	0	1	0	0	0	0	0	0	0	0	2
YDR112W	IRC2	protein_coding	1	0	800	0	0	309	0	0	309	0	0	0	0	0	0	0	0	0	0	0	0	1	0	800	0	0	0	0	1	0	0	0	0	0	0	0	0	0	0	0	0	1
YDR113C	PDS1	protein_coding	2	0	800	5	0	1122	3	0	1122	0	0	0	0	0	0	0	0	0	0	0	0	0	0	800	0	0	0	0	2	0	0	0	4	0	0	0	0	0	0	1	0	0
YDR114C	YDR114C	protein_coding	1	0	800	0	0	303	0	0	303	0	0	0	0	0	0	0	0	0	0	0	0	0	0	800	0	0	0	0	1	0	0	0	0	0	0	0	0	0	0	0	0	0
YDR115W	YDR115W	protein_coding	0	0	800	0	0	318	0	0	318	0	0	0	0	0	0	0	0	0	0	0	0	0	0	800	0	0	0	0	0	0	0	0	0	0	0	0	0	0	0	0	0	0
YDR116C	MRPL1	protein_coding	0	0	800	2	0	858	2	0	858	0	0	0	0	0	0	0	0	0	0	0	0	5	0	800	0	0	0	0	0	0	0	0	1	0	0	0	0	0	0	1	0	5
YDR117C	TMA64	protein_coding	5	0	800	2	0	1698	2	0	1698	0	0	0	0	0	0	0	0	0	0	0	0	1	0	800	0	0	0	0	5	0	0	0	1	0	0	0	0	0	0	1	0	1
YDR118W	APC4	protein_coding	2	0	800	2	0	1959	2	0	1959	0	0	0	0	0	0	0	0	0	0	0	0	0	0	800	0	0	0	0	2	0	0	0	2	0	0	0	0	0	0	0	0	0
YDR118W-A	YDR118W-A	protein_coding	0	0	800	0	0	117	0	0	117	0	0	0	0	0	0	0	0	0	0	0	0	0	0	800	0	0	0	0	0	0	0	0	0	0	0	0	0	0	0	0	0	0
YDR119W	VBA4	protein_coding	1	0	800	1	0	2307	1	0	2307	0	0	0	0	0	0	0	0	0	0	0	0	3	0	800	0	0	0	0	1	0	0	0	0	0	0	0	0	0	0	1	0	3
YDR119W-A	YDR119W-A	protein_coding	3	0	800	0	0	201	0	0	201	0	0	0	0	0	0	0	0	0	0	0	0	1	0	800	0	0	0	0	3	0	0	0	0	0	0	0	0	0	0	0	0	1
YDR120C	TRM1	protein_coding	2	0	800	6	0	1713	3	0	1713	0	0	0	0	0	0	0	0	0	0	0	0	0	0	800	0	0	0	0	2	0	0	0	4	0	0	0	0	0	0	2	0	0
YDR121W	DPB4	protein_coding	0	0	800	1	0	591	0	0	591	0	0	0	0	0	0	0	0	0	0	0	0	0	0	800	0	0	0	0	0	0	0	0	1	0	0	0	0	0	0	0	0	0
YDR122W	KIN1	protein_coding	0	0	800	4	0	3195	4	0	3195	0	0	0	0	0	0	0	0	0	0	0	0	1	0	800	0	0	0	0	0	0	0	0	2	0	0	0	0	0	0	2	0	1
YDR123C	INO2	protein_coding	1	0	800	0	0	915	0	0	915	0	0	0	0	0	0	0	0	0	0	0	0	3	0	800	0	0	0	0	1	0	0	0	0	0	0	0	0	0	0	0	0	3
YDR124W	YDR124W	protein_coding	0	0	800	0	0	975	0	0	975	0	0	0	0	0	0	0	0	0	0	0	0	0	0	800	0	0	0	0	0	0	0	0	0	0	0	0	0	0	0	0	0	0
YDR125C	ECM18	protein_coding	0	0	800	0	0	1362	0	0	1362	0	0	0	0	0	0	0	0	0	0	0	0	1	0	800	0	0	0	0	0	0	0	0	0	0	0	0	0	0	0	0	0	1
YDR126W	SWF1	protein_coding	0	0	800	1	0	1011	0	0	1011	0	0	0	0	0	0	0	0	0	0	0	0	0	0	800	0	0	0	0	0	0	0	0	1	0	0	0	0	0	0	0	0	0
YDR127W	ARO1	protein_coding	0	0	800	3	0	4767	3	0	4767	0	0	0	0	0	0	0	0	0	0	0	0	0	0	800	0	0	0	0	0	0	0	0	2	0	0	0	0	0	0	1	0	0
YDR128W	MTC5	protein_coding	2	0	800	10	0	3447	10	0	3447	0	0	0	0	0	0	0	0	0	0	0	0	0	0	800	0	0	0	0	2	0	0	0	6	0	0	0	0	0	0	4	0	0
YDR129C	SAC6	protein_coding	6	0	800	3	0	1929	3	0	2040	0	0	111	0	0	2	0	0	2	0	0	0	0	0	800	0	0	0	0	6	0	0	0	0	0	0	0	0	0	0	3	0	0
YDR130C	FIN1	protein_coding	0	0	800	0	0	876	0	0	876	0	0	0	0	0	0	0	0	0	0	0	0	1	0	800	0	0	0	0	0	0	0	0	0	0	0	0	0	0	0	0	0	1
YDR131C	YDR131C	protein_coding	0	0	800	2	0	1671	1	0	1671	0	0	0	0	0	0	0	0	0	0	0	0	0	0	800	0	0	0	0	0	0	0	0	2	0	0	0	0	0	0	0	0	0
YDR132C	YDR132C	protein_coding	0	0	800	8	0	1488	8	0	1488	0	0	0	0	0	0	0	0	0	0	0	0	6	0	800	0	0	0	0	0	0	0	0	2	0	0	0	0	0	0	6	0	6
YDR133C	YDR133C	protein_coding	5	0	800	16	0	336	15	0	336	0	0	0	0	0	0	0	0	0	0	0	0	4	0	800	12	0	0	0	5	0	0	0	3	0	0	0	0	0	0	1	0	4
YDR134C	YDR134C	pseudogene	1	0	800	0	0	411	0	0	411	0	0	0	0	0	0	0	0	0	0	0	0	0	0	800	0	0	0	0	1	15	0	0	0	0	0	0	0	0	0	0	0	0
YDR135C	YCF1	protein_coding	1	0	800	11	0	4548	11	0	4548	0	0	0	0	0	0	0	0	0	0	0	0	1	0	800	0	0	0	0	1	0	0	0	4	0	0	0	0	0	0	7	0	1
YDR136C	VPS61	protein_coding	0	0	800	3	0	573	0	0	573	0	0	0	0	0	0	0	0	0	0	0	0	3	0	800	0	0	0	0	0	0	1	0	0	0	0	0	0	0	0	2	0	3
YDR137W	RGP1	protein_coding	4	0	800	11	0	1992	10	0	1992	0	0	0	0	0	0	0	0	0	0	0	0	3	0	800	0	0	0	0	4	0	0	0	4	0	0	0	0	0	0	7	0	3
YDR138W	HPR1	protein_coding	4	0	800	7	0	2259	4	0	2259	0	0	0	0	0	0	0	0	0	0	0	0	3	0	800	0	0	0	0	4	0	0	0	5	0	0	0	0	0	0	2	0	3
YDR139C	RUB1	protein_coding	1	0	800	1	0	233	0	0	307	0	0	74	0	0	2	0	0	2	0	0	0	1	0	800	0	0	0	0	1	0	0	0	1	0	0	0	0	0	0	0	0	1
YDR140W	MTQ2	protein_coding	3	0	800	1	0	666	0	0	666	0	0	0	0	0	0	0	0	0	0	0	0	8	0	800	0	0	0	0	3	0	0	0	0	0	0	0	0	0	0	1	0	8
YDR141C	DOP1	protein_coding	3	0	800	11	0	5097	11	0	5097	0	0	0	0	0	0	0	0	0	0	0	0	5	0	800	0	0	0	0	3	0	0	0	1	0	0	0	0	0	0	10	0	5
YDR142C	PEX7	protein_coding	3	0	800	3	0	1128	3	0	1128	0	0	0	0	0	0	0	0	0	0	0	0	4	0	800	0	0	0	0	3	0	0	0	2	0	0	0	0	0	0	1	0	4
YDR143C	SAN1	protein_coding	4	0	800	4	0	1833	4	0	1833	0	0	0	0	0	0	0	0	0	0	0	0	15	0	800	0	0	0	1	4	0	0	0	3	0	0	0	0	0	0	0	0	15
YDR144C	MKC7	protein_coding	11	0	800	11	0	1791	11	0	1791	0	0	0	0	0	0	0	0	0	0	0	0	0	0	800	0	0	0	0	11	0	0	0	7	0	0	0	0	0	0	4	0	0
YDR145W	TAF12	protein_coding	9	0	800	35	0	1620	35	0	1620	0	0	0	0	0	0	0	0	0	0	0	0	9	0	800	0	0	21	1	9	0	0	0	3	0	0	0	0	0	0	10	0	9
YDR146C	SWI5	protein_coding	4	0	800	9	0	2130	9	0	2130	0	0	0	0	0	0	0	0	0	0	0	0	1	0	800	0	0	0	0	4	0	0	0	3	0	0	0	0	0	0	6	0	1
YDR147W	EKI1	protein_coding	1	0	800	3	0	1605	2	0	1605	0	0	0	0	0	0	0	0	0	0	0	0	8	0	800	0	0	0	0	1	0	0	0	2	0	0	0	0	0	0	1	0	8
YDR148C	KGD2	protein_coding	4	0	800	3	0	1392	2	0	1392	0	0	0	0	0	0	0	0	0	0	0	0	4	0	800	0	0	0	0	4	0	0	0	0	0	0	0	0	0	0	3	0	4
YDR149C	YDR149C	protein_coding	1	0	800	3	0	708	0	0	708	0	0	0	0	0	0	0	0	0	0	0	0	4	0	800	0	0	0	0	1	0	0	0	1	0	0	0	0	0	0	2	0	4
YDR150W	NUM1	protein_coding	0	0	800	107	0	8247	107	0	8247	0	0	0	0	0	0	0	0	0	0	0	0	0	0	800	0	0	0	0	0	0	0	0	50	0	0	0	0	0	0	57	0	0
YDR151C	CTH1	protein_coding	2	0	800	2	0	978	2	0	978	0	0	0	0	0	0	0	0	0	0	0	0	1	0	800	0	0	0	0	2	0	0	0	0	0	0	0	0	0	0	2	0	1
YDR152W	GIR2	protein_coding	6	0	800	3	0	798	2	0	798	0	0	0	0	0	0	0	0	0	0	0	0	3	0	800	0	0	0	0	6	0	0	0	1	0	0	0	0	0	0	2	0	3
YDR153C	ENT5	protein_coding	2	0	800	6	0	1236	3	0	1236	0	0	0	0	0	0	0	0	0	0	0	0	1	0	800	0	1	0	0	2	0	0	0	3	0	0	0	0	0	0	2	0	1
YDR154C	YDR154C	protein_coding	2	0	800	0	0	351	0	0	351	0	0	0	0	0	0	0	0	0	0	0	0	0	0	800	0	0	0	0	2	0	0	0	0	0	0	0	0	0	0	0	0	0
YDR155C	CPR1	protein_coding	0	0	800	0	0	489	0	0	489	0	0	0	0	0	0	0	0	0	0	0	0	0	0	800	0	0	0	0	0	0	0	0	0	0	0	0	0	0	0	0	0	0
YDR156W	RPA14	protein_coding	0	0	800	1	0	414	1	0	414	0	0	0	0	0	0	0	0	0	0	0	0	4	0	800	0	0	0	0	0	0	0	0	0	0	0	0	0	0	0	1	0	4
YDR157W	YDR157W	protein_coding	0	0	800	0	0	402	0	0	402	0	0	0	0	0	0	0	0	0	0	0	0	0	0	800	0	0	0	0	0	0	0	0	0	0	0	0	0	0	0	0	0	0
YDR158W	HOM2	protein_coding	0	0	800	0	0	1098	0	0	1098	0	0	0	0	0	0	0	0	0	0	0	0	1	0	800	0	0	0	0	0	0	0	0	0	0	0	0	0	0	0	0	0	1
YDR159W	SAC3	protein_coding	0	0	800	4	0	3906	3	0	3906	0	0	0	0	0	0	0	0	0	0	0	0	0	0	800	0	0	0	0	0	0	0	0	3	0	0	0	0	0	0	1	0	0
YDR160W	SSY1	protein_coding	22	0	800	0	0	2559	0	0	2559	0	0	0	0	0	0	0	0	0	0	0	0	1	0	800	0	0	0	0	22	0	0	0	0	0	0	0	0	0	0	0	0	1
YDR161W	YDR161W	protein_coding	0	0	800	1	0	1164	1	0	1164	0	0	0	0	0	0	0	0	0	0	0	0	21	0	800	0	0	0	0	0	0	0	0	1	0	0	0	0	0	0	0	0	21
YDR162C	NBP2	protein_coding	0	0	800	0	0	711	0	0	711	0	0	0	0	0	0	0	0	0	0	0	0	0	0	800	0	0	0	0	0	0	0	0	0	0	0	0	0	0	0	0	0	0
YDR163W	CWC15	protein_coding	0	0	800	0	0	528	0	0	528	0	0	0	0	0	0	0	0	0	0	0	0	1	0	800	0	0	0	0	0	0	0	0	0	0	0	0	0	0	0	0	0	1
YDR164C	SEC1	protein_coding	0	0	800	0	0	2175	0	0	2175	0	0	0	0	0	0	0	0	0	0	0	0	1	0	800	0	0	0	0	0	0	0	0	0	0	0	0	0	0	0	0	0	1
YDR165W	TRM82	protein_coding	2	0	800	4	0	1335	4	0	1335	0	0	0	0	0	0	0	0	0	0	0	0	0	0	800	0	0	0	0	2	0	0	0	1	0	0	0	0	0	0	3	0	0
YDR166C	SEC5	protein_coding	4	0	800	12	0	2916	10	0	2916	0	0	0	0	0	0	0	0	0	0	0	0	2	0	800	0	0	0	0	4	0	0	0	2	0	0	0	0	0	0	10	0	2
YDR167W	TAF10	protein_coding	3	0	800	1	0	621	0	0	621	0	0	0	0	0	0	0	0	0	0	0	0	1	0	800	0	0	0	0	3	0	0	0	1	0	0	0	0	0	0	0	0	1
YDR168W	CDC37	protein_coding	4	0	800	5	0	1521	2	0	1521	0	0	0	0	0	0	0	0	0	0	0	0	3	0	800	0	0	0	0	4	0	0	0	1	0	0	0	0	0	0	4	0	3
YDR169C	STB3	protein_coding	8	0	800	10	0	1542	5	0	1542	0	0	0	0	0	0	0	0	0	0	0	0	4	0	800	0	0	0	0	8	0	0	0	6	0	0	0	0	0	0	4	0	4
YDR169C-A	YDR169C-A	protein_coding	4	0	800	1	0	150	0	0	150	0	0	0	0	0	0	0	0	0	0	0	0	6	0	800	0	0	0	0	4	0	1	0	0	0	0	0	0	0	0	0	0	6
YDR170C	SEC7	protein_coding	14	0	800	61	0	6030	61	0	6030	0	0	0	0	0	0	0	0	0	0	0	0	22	0	800	39	0	0	1	14	0	0	0	5	0	0	0	0	0	0	16	0	22
YDR170W-A	YDR170W-A	protein_coding	2	0	800	4	0	1323	4	0	1323	0	0	0	0	0	0	0	0	0	0	0	0	3	0	800	0	0	0	0	2	0	0	0	3	0	0	0	0	0	0	1	0	3
YDR171W	HSP42	protein_coding	4	0	800	5	0	1128	5	0	1128	0	0	0	0	0	0	0	0	0	0	0	0	22	0	800	0	0	0	0	4	0	0	0	3	0	0	0	0	0	0	2	0	22
YDR172W	SUP35	protein_coding	3	0	800	3	0	2058	1	0	2058	0	0	0	0	0	0	0	0	0	0	0	0	2	0	800	0	0	0	0	3	0	0	0	2	0	0	0	0	0	0	1	0	2
YDR173C	ARG82	protein_coding	0	0	800	0	0	1068	0	0	1068	0	0	0	0	0	0	0	0	0	0	0	0	7	0	800	0	0	0	0	0	0	0	0	0	0	0	0	0	0	0	0	0	7
YDR174W	HMO1	protein_coding	16	0	800	4	0	741	2	0	741	0	0	0	0	0	0	0	0	0	0	0	0	0	0	800	0	0	0	0	16	0	0	0	2	0	0	0	0	0	0	2	0	0
YDR175C	RSM24	protein_coding	2	0	800	5	0	960	0	0	960	0	0	0	0	0	0	0	0	0	0	0	0	2	0	800	0	0	0	0	2	0	0	0	2	0	0	0	0	0	0	3	0	2
YDR176W	NGG1	protein_coding	1	0	800	6	0	2109	4	0	2109	0	0	0	0	0	0	0	0	0	0	0	0	4	0	800	0	0	0	0	1	0	0	0	2	0	0	0	0	0	0	4	0	4
YDR177W	UBC1	protein_coding	4	0	800	0	0	648	0	0	648	0	0	0	0	0	0	0	0	0	0	0	0	1	0	800	0	0	0	0	4	0	0	0	0	0	0	0	0	0	0	0	0	1
YDR178W	SDH4	protein_coding	3	0	800	2	0	546	0	0	546	0	0	0	0	0	0	0	0	0	0	0	0	4	0	800	0	0	0	0	3	0	0	0	0	0	0	0	0	0	0	2	0	4
YDR179C	CSN9	protein_coding	2	0	800	1	0	489	0	0	489	0	0	0	0	0	0	0	0	0	0	0	0	3	0	800	0	0	0	0	2	0	0	0	1	0	0	0	0	0	0	0	0	3
YDR179W-A	YDR179W-A	protein_coding	15	0	800	13	0	1392	6	0	1392	0	0	0	0	0	0	0	0	0	0	0	0	3	0	800	0	0	0	0	15	0	0	0	9	0	0	0	0	0	0	4	0	3
YDR180W	SCC2	protein_coding	2	0	800	23	0	4482	14	0	4482	0	0	0	0	0	0	0	0	0	0	0	0	12	0	800	0	0	0	0	2	0	0	0	9	0	0	0	0	0	0	14	0	12
YDR181C	SAS4	protein_coding	3	0	800	2	0	1446	0	0	1446	0	0	0	0	0	0	0	0	0	0	0	0	0	0	800	0	0	0	0	3	0	0	0	1	0	0	0	0	0	0	1	0	0
YDR182W	CDC1	protein_coding	4	0	800	1	0	1476	1	0	1476	0	0	0	0	0	0	0	0	0	0	0	0	0	0	800	0	0	0	0	4	0	0	0	0	0	0	0	0	0	0	1	0	0
YDR182W-A	YDR182W-A	protein_coding	1	0	800	0	0	204	0	0	204	0	0	0	0	0	0	0	0	0	0	0	0	3	0	800	0	0	0	0	1	0	0	0	0	0	0	0	0	0	0	0	0	3
YDR183C-A	YDR183C-A	protein_coding	3	0	800	1	0	258	0	0	258	0	0	0	0	0	0	0	0	0	0	0	0	4	0	800	0	0	0	0	3	0	0	0	0	0	0	0	0	0	0	1	0	4
YDR183W	PLP1	protein_coding	1	0	800	3	0	693	1	0	693	0	0	0	0	0	0	0	0	0	0	0	0	1	0	800	0	0	0	0	1	0	0	0	1	0	0	0	0	0	0	2	0	1
YDR184C	ATC1	protein_coding	1	0	800	4	0	885	4	0	885	0	0	0	0	0	0	0	0	0	0	0	0	2	0	800	0	0	0	0	1	0	0	0	1	0	0	0	0	0	0	3	0	2
YDR185C	UPS3	protein_coding	4	0	800	0	0	540	0	0	540	0	0	0	0	0	0	0	0	0	0	0	0	1	0	800	0	0	0	0	4	0	0	0	0	0	0	0	0	0	0	0	0	1
YDR186C	YDR186C	protein_coding	1	0	800	6	0	2634	6	0	2634	0	0	0	0	0	0	0	0	0	0	0	0	3	0	800	0	0	0	0	1	0	0	0	2	0	0	0	0	0	0	4	0	3
YDR187C	YDR187C	protein_coding	3	0	800	4	0	519	4	0	519	0	0	0	0	0	0	0	0	0	0	0	0	1	0	800	0	0	0	0	3	0	0	0	2	0	0	0	0	0	0	2	0	1
YDR188W	CCT6	protein_coding	0	0	800	1	0	1641	1	0	1641	0	0	0	0	0	0	0	0	0	0	0	0	1	0	800	0	0	0	0	0	0	0	0	0	0	0	0	0	0	0	2	0	1
YDR189W	SLY1	protein_coding	2	0	800	9	0	2001	5	0	2001	0	0	0	0	0	0	0	0	0	0	0	0	0	0	800	0	0	0	0	2	0	0	0	1	0	0	0	0	0	0	8	0	0
YDR190C	RVB1	protein_coding	30	0	800	4	0	1392	0	0	1392	0	0	0	0	0	0	0	0	0	0	0	0	7	0	800	0	0	0	0	30	0	0	0	0	0	0	0	0	0	0	4	0	7
YDR191W	HST4	protein_coding	11	0	800	8	0	1113	8	0	1113	0	0	0	0	0	0	0	0	0	0	0	0	9	0	800	0	0	0	0	11	0	0	0	3	0	0	0	0	0	0	5	0	9
YDR192C	NUP42	protein_coding	8	0	800	12	0	1293	1	0	1293	0	0	0	0	0	0	0	0	0	0	0	0	10	0	800	0	0	0	0	8	0	0	0	3	0	0	0	0	0	0	10	0	10
YDR193W	YDR193W	protein_coding	3	0	800	2	0	399	2	0	399	0	0	0	0	0	0	0	0	0	0	0	0	8	0	800	0	0	0	0	3	0	0	0	1	0	0	0	0	0	0	1	0	8
YDR194C	MSS116	protein_coding	10	0	800	14	0	1995	8	0	1995	0	0	0	0	0	0	0	0	0	0	0	0	0	0	800	0	0	0	0	10	0	0	0	5	0	0	0	0	0	0	9	0	0
YDR194W-A	YDR194W-A	protein_coding	3	0	800	1	0	153	0	0	153	0	0	0	0	0	0	0	0	0	0	0	0	7	0	800	0	0	0	0	3	0	0	0	0	0	0	0	0	0	0	1	0	7
YDR195W	REF2	protein_coding	6	0	800	10	0	1602	2	0	1602	0	0	0	0	0	0	0	0	0	0	0	0	2	0	800	0	0	0	1	6	0	0	0	3	0	0	0	0	0	0	6	0	2
YDR196C	CAB5	protein_coding	7	0	800	6	0	726	0	0	726	0	0	0	0	0	0	0	0	0	0	0	0	3	0	800	0	0	0	0	7	0	0	0	3	0	0	0	0	0	0	3	0	3
YDR197W	CBS2	protein_coding	5	0	800	8	0	1170	0	0	1170	0	0	0	0	0	0	0	0	0	0	0	0	17	0	800	0	0	0	0	5	0	0	0	3	0	0	0	0	0	0	5	0	17
YDR198C	RKM2	protein_coding	6	0	800	9	0	1440	4	0	1440	0	0	0	0	0	0	0	0	0	0	0	0	9	0	800	0	0	0	0	6	0	0	0	4	0	0	0	0	0	0	5	0	9
YDR199W	YDR199W	protein_coding	4	0	800	4	0	366	0	0	366	0	0	0	0	0	0	0	0	0	0	0	0	4	0	800	0	0	0	0	4	0	0	0	2	0	0	0	0	0	0	2	0	4
YDR200C	VPS64	protein_coding	7	0	800	10	0	1815	9	0	1815	0	0	0	0	0	0	0	0	0	0	0	0	5	0	800	0	0	0	0	7	0	0	0	6	0	0	0	0	0	0	4	0	5
YDR201W	SPC19	protein_coding	2	0	800	3	0	498	0	0	498	0	0	0	0	0	0	0	0	0	0	0	0	6	0	800	0	0	0	0	2	0	0	0	2	0	0	0	0	0	0	1	0	6
YDR202C	RAV2	protein_coding	5	0	800	4	0	1056	0	0	1056	0	0	0	0	0	0	0	0	0	0	0	0	1	0	800	0	0	0	0	5	0	0	0	0	0	0	0	0	0	0	4	0	1
YDR203W	YDR203W	protein_coding	3	0	800	0	0	318	0	0	318	0	0	0	0	0	0	0	0	0	0	0	0	0	0	800	0	0	0	0	3	0	0	0	0	0	0	0	0	0	0	0	0	0
YDR204W	COQ4	protein_coding	6	0	800	3	0	1008	1	0	1008	0	0	0	0	0	0	0	0	0	0	0	0	5	0	800	0	0	0	0	6	0	0	0	0	0	0	0	0	0	0	3	0	5
YDR205W	MSC2	protein_coding	2	0	800	15	0	2175	12	0	2175	0	0	0	0	0	0	0	0	0	0	0	0	5	0	800	0	0	0	0	2	0	0	0	4	0	0	0	0	0	0	11	0	5
YDR206W	EBS1	protein_coding	15	0	800	7	0	2655	6	0	2655	0	0	0	0	0	0	0	0	0	0	0	0	3	0	800	0	0	0	0	15	0	0	0	5	0	0	0	0	0	0	2	0	3
YDR207C	UME6	protein_coding	0	0	800	6	0	2511	5	0	2511	0	0	0	0	0	0	0	0	0	0	0	0	11	0	800	0	0	0	0	0	0	0	0	3	0	0	0	0	0	0	3	0	11
YDR208W	MSS4	protein_coding	0	0	800	6	0	2340	6	0	2340	0	0	0	0	0	0	0	0	0	0	0	0	0	0	800	0	0	0	1	0	0	0	0	3	0	0	0	0	0	0	2	0	0
YDR209C	YDR209C	protein_coding	2	0	800	0	0	414	0	0	414	0	0	0	0	0	0	0	0	0	0	0	0	4	0	800	0	0	0	0	2	0	0	0	0	0	0	0	0	0	0	0	0	4
YDR210C-C	YDR210C-C	protein_coding	0	0	800	0	0	1323	0	0	1323	0	0	0	0	0	0	0	0	0	0	0	0	0	0	800	0	0	0	0	0	0	0	0	0	0	0	0	0	0	0	0	0	0
YDR210C-D	YDR210C-D	protein_coding	3	0	800	2	0	5268	2	0	5269	0	0	1	0	0	1	0	0	1	0	0	0	0	0	800	0	0	0	0	3	0	0	0	0	0	0	0	0	0	0	2	0	0
YDR210W	YDR210W	protein_coding	3	0	800	0	0	228	0	0	228	0	0	0	0	0	0	0	0	0	0	0	0	2	0	800	0	0	0	0	3	0	0	0	0	0	0	0	0	0	0	0	0	2
YDR210W-A	YDR210W-A	protein_coding	0	0	800	0	0	1317	0	0	1317	0	0	0	0	0	0	0	0	0	0	0	0	0	0	800	0	0	0	0	0	0	0	0	0	0	0	0	0	0	0	0	0	0
YDR210W-B	YDR210W-B	protein_coding	1	0	800	2	0	5313	2	0	5314	0	0	1	0	0	1	0	0	1	0	0	0	0	0	800	0	0	0	0	1	0	0	0	1	0	0	0	0	0	0	1	0	0
YDR211W	GCD6	protein_coding	1	0	800	1	0	2139	1	0	2139	0	0	0	0	0	0	0	0	0	0	0	0	3	0	800	0	0	0	0	1	0	0	0	1	0	0	0	0	0	0	0	0	3
YDR212W	TCP1	protein_coding	1	0	800	0	0	1680	0	0	1680	0	0	0	0	0	0	0	0	0	0	0	0	1	0	800	0	0	0	0	1	0	0	0	0	0	0	0	0	0	0	0	0	1
YDR213W	UPC2	protein_coding	0	0	800	2	0	2742	2	0	2742	0	0	0	0	0	0	0	0	0	0	0	0	1	0	800	0	0	0	0	0	0	0	0	1	0	0	0	0	0	0	1	0	1
YDR214W	AHA1	protein_coding	0	0	800	2	0	1053	2	0	1053	0	0	0	0	0	0	0	0	0	0	0	0	0	0	800	0	0	0	0	0	0	0	0	2	0	0	0	0	0	0	0	0	0
YDR215C	YDR215C	protein_coding	2	0	800	0	0	414	0	0	414	0	0	0	0	0	0	0	0	0	0	0	0	1	0	800	0	0	0	0	2	0	0	0	0	0	0	0	0	0	0	0	0	1
YDR216W	ADR1	protein_coding	0	0	800	0	0	3972	0	0	3972	0	0	0	0	0	0	0	0	0	0	0	0	0	0	800	0	0	0	0	0	0	0	0	0	0	0	0	0	0	0	0	0	0
YDR217C	RAD9	protein_coding	0	0	800	6	0	3930	5	0	3930	0	0	0	0	0	0	0	0	0	0	0	0	2	0	800	0	0	0	0	0	0	0	0	6	0	0	0	0	0	0	0	0	2
YDR218C	SPR28	protein_coding	2	0	800	1	0	1272	0	0	1272	0	0	0	0	0	0	0	0	0	0	0	0	0	0	800	0	0	0	0	2	0	0	0	1	0	0	0	0	0	0	0	0	0
YDR219C	MFB1	protein_coding	0	0	800	1	0	1398	0	0	1398	0	0	0	0	0	0	0	0	0	0	0	0	0	0	800	0	0	0	0	0	0	0	0	0	0	0	0	0	0	0	1	0	0
YDR220C	YDR220C	protein_coding	1	0	800	0	0	294	0	0	294	0	0	0	0	0	0	0	0	0	0	0	0	0	0	800	0	0	0	0	1	0	0	0	0	0	0	0	0	0	0	0	0	0
YDR221W	GTB1	protein_coding	3	0	800	3	0	2109	3	0	2109	0	0	0	0	0	0	0	0	0	0	0	0	1	0	800	0	0	0	0	3	0	0	0	1	0	0	0	0	0	0	2	0	1
YDR222W	YDR222W	protein_coding	3	0	800	1	0	1248	1	0	1248	0	0	0	0	0	0	0	0	0	0	0	0	3	0	800	0	0	0	0	3	0	0	0	1	0	0	0	0	0	0	0	0	3
YDR223W	CRF1	protein_coding	1	0	800	0	0	1404	0	0	1404	0	0	0	0	0	0	0	0	0	0	0	0	3	0	800	0	0	0	0	1	0	0	0	0	0	0	0	0	0	0	0	0	3
YDR224C	HTB1	protein_coding	0	0	800	0	0	396	0	0	396	0	0	0	0	0	0	0	0	0	0	0	0	0	0	800	0	0	0	0	0	0	0	0	0	0	0	0	0	0	0	0	0	0
YDR225W	HTA1	protein_coding	0	0	800	0	0	399	0	0	399	0	0	0	0	0	0	0	0	0	0	0	0	0	0	800	0	0	0	0	0	0	0	0	0	0	0	0	0	0	0	0	0	0
YDR226W	ADK1	protein_coding	0	0	800	0	0	669	0	0	669	0	0	0	0	0	0	0	0	0	0	0	0	0	0	800	0	0	0	0	0	0	0	0	0	0	0	0	0	0	0	0	0	0
YDR227W	SIR4	protein_coding	1	0	800	1	0	4077	1	0	4077	0	0	0	0	0	0	0	0	0	0	0	0	0	0	800	0	0	0	0	1	0	0	0	1	0	0	0	0	0	0	0	0	0
YDR228C	PCF11	protein_coding	1	0	800	1	0	1881	0	0	1881	0	0	0	0	0	0	0	0	0	0	0	0	0	0	800	0	0	0	0	1	0	0	0	1	0	0	0	0	0	0	0	0	0
YDR229W	IVY1	protein_coding	4	0	800	0	0	1362	0	0	1362	0	0	0	0	0	0	0	0	0	0	0	0	1	0	800	0	0	0	0	4	0	0	0	0	0	0	0	0	0	0	0	0	1
YDR230W	YDR230W	protein_coding	4	0	800	0	0	348	0	0	348	0	0	0	0	0	0	0	0	0	0	0	0	0	0	800	0	0	0	0	4	0	0	0	0	0	0	0	0	0	0	0	0	0
YDR231C	COX20	protein_coding	0	0	800	4	0	618	0	0	618	0	0	0	0	0	0	0	0	0	0	0	0	4	0	800	0	0	0	0	0	0	0	0	3	0	0	0	0	0	0	1	0	4
YDR232W	HEM1	protein_coding	5	0	800	7	0	1647	1	0	1647	0	0	0	0	0	0	0	0	0	0	0	0	9	0	800	0	0	0	0	5	0	0	0	2	0	0	0	0	0	0	5	0	9
YDR233C	RTN1	protein_coding	4	0	800	8	0	888	8	0	888	0	0	0	0	0	0	0	0	0	0	0	0	0	0	800	0	0	0	0	4	0	0	0	4	0	0	0	0	0	0	4	0	0
YDR234W	LYS4	protein_coding	7	0	800	7	0	2082	7	0	2082	0	0	0	0	0	0	0	0	0	0	0	0	18	0	800	0	0	0	0	7	0	0	0	4	0	0	0	0	0	0	3	0	18
YDR235W	PRP42	protein_coding	2	0	800	18	0	1635	12	0	1635	0	0	0	0	0	0	0	0	0	0	0	0	4	0	800	0	0	0	0	2	0	0	0	5	0	0	0	0	0	0	12	1	4
YDR236C	FMN1	protein_coding	7	0	800	1	0	657	0	0	657	0	0	0	0	0	0	0	0	0	0	0	0	8	0	800	0	0	0	0	7	0	0	0	0	0	0	0	0	0	0	1	0	8
YDR237W	MRPL7	protein_coding	5	0	800	3	0	879	3	0	879	0	0	0	0	0	0	0	0	0	0	0	0	0	0	800	0	0	0	0	5	0	0	0	0	0	0	0	0	0	0	3	0	0
YDR238C	SEC26	protein_coding	2	0	800	13	0	2922	9	0	2922	0	0	0	0	0	0	0	0	0	0	0	0	8	0	800	0	0	0	0	2	0	0	0	4	0	0	0	0	0	0	9	0	8
YDR239C	YDR239C	protein_coding	4	0	800	8	0	2364	3	0	2364	0	0	0	0	0	0	0	0	0	0	0	0	2	0	800	0	0	0	0	4	0	0	0	5	0	0	0	0	0	0	3	0	2
YDR240C	SNU56	protein_coding	2	0	800	0	0	1479	0	0	1479	0	0	0	0	0	0	0	0	0	0	0	0	2	0	800	0	0	0	0	2	0	0	0	0	0	0	0	0	0	0	0	0	2
YDR241W	BUD26	protein_coding	3	0	800	0	0	288	0	0	288	0	0	0	0	0	0	0	0	0	0	0	0	0	0	800	0	0	0	0	3	0	0	0	0	0	0	0	0	0	0	0	0	0
YDR242W	AMD2	protein_coding	1	0	800	3	0	1650	3	0	1650	0	0	0	0	0	0	0	0	0	0	0	0	7	0	800	0	0	0	0	1	0	0	0	2	0	0	0	0	0	0	1	0	7
YDR243C	PRP28	protein_coding	1	0	800	6	0	1767	6	0	1767	0	0	0	0	0	0	0	0	0	0	0	0	9	0	800	0	0	0	0	1	0	0	0	4	0	0	0	0	0	0	2	0	9
YDR244W	PEX5	protein_coding	3	0	800	10	0	1839	5	0	1839	0	0	0	0	0	0	0	0	0	0	0	0	4	0	800	0	0	0	0	3	0	0	0	2	0	0	0	0	0	0	8	0	4
YDR245W	MNN10	protein_coding	6	0	800	4	0	1182	1	0	1182	0	0	0	0	0	0	0	0	0	0	0	0	4	0	800	0	0	0	0	6	0	0	0	1	0	0	0	0	0	0	3	0	4
YDR246W	TRS23	protein_coding	1	0	800	1	0	660	0	0	660	0	0	0	0	0	0	0	0	0	0	0	0	7	0	800	0	0	0	0	1	0	0	0	1	0	0	0	0	0	0	0	0	7
YDR246W-A	YDR246W-A	protein_coding	2	0	800	0	0	201	0	0	201	0	0	0	0	0	0	0	0	0	0	0	0	1	0	800	0	0	0	0	2	0	0	0	0	0	0	0	0	0	0	0	0	1
YDR247W	VHS1	protein_coding	0	0	800	3	0	1386	3	0	1386	0	0	0	0	0	0	0	0	0	0	0	0	3	0	800	0	0	0	0	0	0	0	0	1	0	0	0	0	0	0	2	0	3
YDR248C	YDR248C	protein_coding	5	0	800	0	0	582	0	0	582	0	0	0	0	0	0	0	0	0	0	0	0	3	0	800	0	0	0	0	5	0	0	0	0	0	0	0	0	0	0	0	0	3
YDR249C	YDR249C	protein_coding	1	0	800	2	0	1122	2	0	1122	0	0	0	0	0	0	0	0	0	0	0	0	1	0	800	0	0	0	0	1	0	0	0	1	0	0	0	0	0	0	1	0	1
YDR250C	YDR250C	protein_coding	1	0	800	0	0	276	0	0	276	0	0	0	0	0	0	0	0	0	0	0	0	3	0	800	0	0	0	0	1	0	0	0	0	0	0	0	0	0	0	0	0	3
YDR251W	PAM1	protein_coding	3	0	800	14	0	2493	8	0	2493	0	0	0	0	0	0	0	0	0	0	0	0	0	0	800	0	0	0	0	3	0	0	0	6	0	0	0	0	0	0	8	0	0
YDR252W	BTT1	protein_coding	1	0	800	2	0	450	0	0	450	0	0	0	0	0	0	0	0	0	0	0	0	4	0	800	0	0	0	0	1	0	0	0	0	0	0	0	0	0	0	2	0	4
YDR253C	MET32	protein_coding	1	0	800	0	0	576	0	0	576	0	0	0	0	0	0	0	0	0	0	0	0	0	0	800	0	0	0	0	1	0	0	0	0	0	0	0	0	0	0	0	0	0
YDR254W	CHL4	protein_coding	0	0	800	2	0	1377	2	0	1377	0	0	0	0	0	0	0	0	0	0	0	0	2	0	800	0	0	0	0	0	0	0	0	1	0	0	0	0	0	0	1	0	2
YDR255C	RMD5	protein_coding	0	0	800	0	0	1266	0	0	1266	0	0	0	0	0	0	0	0	0	0	0	0	0	0	800	0	0	0	0	0	0	0	0	0	0	0	0	0	0	0	0	0	0
YDR256C	CTA1	protein_coding	0	0	800	0	0	1548	0	0	1548	0	0	0	0	0	0	0	0	0	0	0	0	1	0	800	0	0	0	0	0	0	0	0	0	0	0	0	0	0	0	0	0	1
YDR257C	RKM4	protein_coding	0	0	800	1	0	1485	0	0	1485	0	0	0	0	0	0	0	0	0	0	0	0	0	0	800	0	0	0	0	0	0	0	0	1	0	0	0	0	0	0	0	0	0
YDR258C	HSP78	protein_coding	0	0	800	0	0	2436	0	0	2436	0	0	0	0	0	0	0	0	0	0	0	0	2	0	800	0	0	0	0	0	0	0	0	0	0	0	0	0	0	0	0	0	2
YDR259C	YAP6	protein_coding	2	0	800	0	0	1152	0	0	1152	0	0	0	0	0	0	0	0	0	0	0	0	0	0	800	0	0	0	0	2	0	0	0	0	0	0	0	0	0	0	0	0	0
YDR260C	SWM1	protein_coding	0	0	800	1	0	513	0	0	513	0	0	0	0	0	0	0	0	0	0	0	0	1	0	800	0	0	0	0	0	0	0	0	1	0	0	0	0	0	0	0	0	1
YDR261C	EXG2	protein_coding	2	0	800	0	0	1689	0	0	1689	0	0	0	0	0	0	0	0	0	0	0	0	0	0	800	0	0	0	0	2	0	0	0	0	0	0	0	0	0	0	0	0	0
YDR261C-C	YDR261C-C	protein_coding	0	0	800	0	0	1323	0	0	1323	0	0	0	0	0	0	0	0	0	0	0	0	1	0	800	0	0	0	0	0	0	0	0	0	0	0	0	0	0	0	0	0	1
YDR261C-D	YDR261C-D	protein_coding	0	0	800	0	0	4815	0	0	4816	0	0	1	0	0	1	0	0	1	0	0	0	0	0	800	0	0	0	0	0	0	0	0	0	0	0	0	0	0	0	0	0	0
YDR261W-A	YDR261W-A	protein_coding	0	0	800	6	0	1317	4	0	1317	0	0	0	0	0	0	0	0	0	0	0	0	0	0	800	0	0	0	0	0	0	0	0	4	0	0	0	0	0	0	2	0	0
YDR261W-B	YDR261W-B	protein_coding	0	0	800	0	0	5313	0	0	5314	0	0	1	0	0	1	0	0	1	0	0	0	0	0	800	0	0	0	0	0	0	0	0	0	0	0	0	0	0	0	0	0	0
YDR262W	YDR262W	protein_coding	0	0	800	0	0	819	0	0	819	0	0	0	0	0	0	0	0	0	0	0	0	0	0	800	0	0	0	0	0	0	0	0	0	0	0	0	0	0	0	0	0	0
YDR263C	DIN7	protein_coding	0	0	800	1	0	1293	1	0	1293	0	0	0	0	0	0	0	0	0	0	0	0	0	0	800	0	0	0	0	0	0	0	0	1	0	0	0	0	0	0	0	0	0
YDR264C	AKR1	protein_coding	0	0	800	0	0	2295	0	0	2295	0	0	0	0	0	0	0	0	0	0	0	0	2	0	800	0	0	0	0	0	0	0	0	0	0	0	0	0	0	0	0	0	2
YDR265W	PEX10	protein_coding	0	0	800	0	0	1014	0	0	1014	0	0	0	0	0	0	0	0	0	0	0	0	0	0	800	0	0	0	0	0	0	0	0	0	0	0	0	0	0	0	0	0	0
YDR266C	YDR266C	protein_coding	0	0	800	0	0	1920	0	0	1920	0	0	0	0	0	0	0	0	0	0	0	0	1	0	800	0	0	0	0	0	0	0	0	0	0	0	0	0	0	0	0	0	1
YDR267C	CIA1	protein_coding	1	0	800	0	0	993	0	0	993	0	0	0	0	0	0	0	0	0	0	0	0	1	0	800	0	0	0	0	1	0	0	0	0	0	0	0	0	0	0	0	0	1
YDR268W	MSW1	protein_coding	0	0	800	1	0	1140	1	0	1140	0	0	0	0	0	0	0	0	0	0	0	0	1	0	800	0	0	0	0	0	0	0	0	1	0	0	0	0	0	0	0	0	1
YDR269C	YDR269C	protein_coding	0	0	800	0	0	324	0	0	324	0	0	0	0	0	0	0	0	0	0	0	0	0	0	800	0	0	0	0	0	0	0	0	0	0	0	0	0	0	0	0	0	0
YDR270W	CCC2	protein_coding	13	0	800	0	0	3015	0	0	3015	0	0	0	0	0	0	0	0	0	0	0	0	0	0	800	0	0	0	0	13	0	0	0	0	0	0	0	0	0	0	0	0	0
YDR271C	YDR271C	protein_coding	0	0	800	3	0	372	0	0	372	0	0	0	0	0	0	0	0	0	0	0	0	7	0	800	0	0	0	1	0	0	0	0	0	0	0	0	0	0	0	2	0	7
YDR272W	GLO2	protein_coding	11	0	800	8	0	825	1	0	825	0	0	0	0	0	0	0	0	0	0	0	0	9	0	800	0	0	0	0	11	0	0	0	3	0	0	0	0	0	0	5	0	9
YDR273W	DON1	protein_coding	13	0	800	8	0	1098	3	0	1098	0	0	0	0	0	0	0	0	0	0	0	0	7	0	800	0	0	0	0	13	0	0	0	4	0	0	0	0	0	0	4	0	7
YDR274C	YDR274C	protein_coding	1	0	800	4	0	372	0	0	372	0	0	0	0	0	0	0	0	0	0	0	0	0	0	800	0	0	0	0	1	0	0	0	3	0	0	0	0	0	0	1	0	0
YDR275W	BSC2	protein_coding	8	0	800	0	0	708	0	0	708	0	0	0	0	0	0	0	0	0	0	0	0	9	0	800	0	0	0	0	8	0	0	0	0	0	0	0	0	0	0	0	0	9
YDR276C	PMP3	protein_coding	0	0	800	2	0	168	0	0	168	0	0	0	0	0	0	0	0	0	0	0	0	6	0	800	0	0	0	0	0	0	0	0	1	0	0	0	0	0	0	1	0	6
YDR277C	MTH1	protein_coding	4	0	800	6	0	1302	6	0	1302	0	0	0	0	0	0	0	0	0	0	0	0	8	0	800	0	0	0	0	4	0	0	0	0	0	0	0	0	0	0	6	0	8
YDR278C	YDR278C	protein_coding	16	0	800	3	0	318	3	0	318	0	0	0	0	0	0	0	0	0	0	0	0	11	0	800	0	0	0	0	16	0	0	0	2	0	0	0	0	0	0	1	0	11
YDR279W	RNH202	protein_coding	1	0	800	3	0	1053	3	0	1053	0	0	0	0	0	0	0	0	0	0	0	0	8	0	800	0	0	0	0	1	0	0	0	2	0	0	0	0	0	0	1	0	8
YDR280W	RRP45	protein_coding	1	0	800	1	0	918	1	0	918	0	0	0	0	0	0	0	0	0	0	0	0	1	0	800	0	0	0	0	1	0	0	0	0	0	0	0	0	0	0	1	0	1
YDR281C	PHM6	protein_coding	0	0	800	0	0	315	0	0	315	0	0	0	0	0	0	0	0	0	0	0	0	2	0	800	0	0	0	0	0	0	0	0	0	0	0	0	0	0	0	0	0	2
YDR282C	YDR282C	protein_coding	2	0	800	1	0	1245	1	0	1245	0	0	0	0	0	0	0	0	0	0	0	0	3	0	800	0	0	0	0	2	0	0	0	1	0	0	0	0	0	0	0	0	3
YDR283C	GCN2	protein_coding	2	0	800	17	0	4980	15	0	4980	0	0	0	0	0	0	0	0	0	0	0	0	0	0	800	0	0	0	0	2	0	0	0	3	0	0	0	0	0	0	14	0	0
YDR284C	DPP1	protein_coding	0	0	800	0	0	870	0	0	870	0	0	0	0	0	0	0	0	0	0	0	0	0	0	800	0	0	0	0	0	0	0	0	0	0	0	0	0	0	0	0	0	0
YDR285W	ZIP1	protein_coding	1	0	800	1	0	2628	1	0	2628	0	0	0	0	0	0	0	0	0	0	0	0	1	0	800	0	0	0	0	1	0	0	0	0	0	0	0	0	0	0	1	0	1
YDR286C	YDR286C	protein_coding	0	0	800	0	0	345	0	0	345	0	0	0	0	0	0	0	0	0	0	0	0	1	0	800	0	0	0	0	0	0	0	0	0	0	0	0	0	0	0	0	0	1
YDR287W	INM2	protein_coding	2	0	800	1	0	879	0	0	879	0	0	0	0	0	0	0	0	0	0	0	0	1	0	800	0	0	0	0	2	0	0	0	1	0	0	0	0	0	0	0	0	1
YDR288W	NSE3	protein_coding	3	0	800	3	0	912	0	0	912	0	0	0	0	0	0	0	0	0	0	0	0	0	0	800	0	0	0	0	3	0	0	0	2	0	0	0	0	0	0	1	0	0
YDR289C	RTT103	protein_coding	1	0	800	4	0	1230	0	0	1230	0	0	0	0	0	0	0	0	0	0	0	0	0	0	800	3	0	0	0	1	0	0	0	1	0	0	0	0	0	0	0	0	0
YDR290W	YDR290W	protein_coding	0	0	800	0	0	330	0	0	330	0	0	0	0	0	0	0	0	0	0	0	0	3	0	800	0	0	0	0	0	0	0	0	0	0	0	0	0	0	0	0	0	3
YDR291W	HRQ1	protein_coding	1	0	800	1	0	3234	1	0	3234	0	0	0	0	0	0	0	0	0	0	0	0	1	0	800	0	0	0	0	1	0	0	0	0	0	0	0	0	0	0	1	0	1
YDR292C	SRP101	protein_coding	0	0	800	5	0	1866	4	0	1866	0	0	0	0	0	0	0	0	0	0	0	0	1	0	800	0	0	0	0	0	0	0	0	3	0	0	0	0	0	0	2	0	1
YDR293C	SSD1	protein_coding	1	0	800	3	0	3753	3	0	3753	0	0	0	0	0	0	0	0	0	0	0	0	1	0	800	0	0	0	0	1	0	0	0	1	0	0	0	0	0	0	2	0	1
YDR294C	DPL1	protein_coding	1	0	800	3	0	1770	3	0	1770	0	0	0	0	0	0	0	0	0	0	0	0	7	0	800	0	0	0	0	1	0	0	0	0	0	0	0	0	0	0	3	0	7
YDR295C	HDA2	protein_coding	4	0	800	20	0	2025	20	0	2025	0	0	0	0	0	0	0	0	0	0	0	0	2	0	800	0	0	0	0	4	0	0	0	7	0	0	0	0	0	0	13	0	2
YDR296W	MHR1	protein_coding	27	0	800	6	0	681	6	0	681	0	0	0	0	0	0	0	0	0	0	0	0	27	0	800	0	0	0	0	27	0	0	0	2	0	0	0	0	0	0	4	0	27
YDR297W	SUR2	protein_coding	18	0	800	7	0	1050	7	0	1050	0	0	0	0	0	0	0	0	0	0	0	0	28	0	800	0	0	0	0	18	0	0	0	1	0	0	0	0	0	0	6	0	28
YDR298C	ATP5	protein_coding	4	0	800	4	0	639	2	0	639	0	0	0	0	0	0	0	0	0	0	0	0	6	0	800	0	0	0	0	4	0	0	0	0	0	0	0	0	0	0	4	0	6
YDR299W	BFR2	protein_coding	0	0	800	4	0	1605	4	0	1605	0	0	0	0	0	0	0	0	0	0	0	0	0	0	800	0	0	0	1	0	0	0	0	0	0	0	0	0	0	0	3	0	0
YDR300C	PRO1	protein_coding	0	0	800	0	0	1287	0	0	1287	0	0	0	0	0	0	0	0	0	0	0	0	0	0	800	0	0	0	0	0	0	0	0	0	0	0	0	0	0	0	0	0	0
YDR301W	CFT1	protein_coding	0	0	800	0	0	4074	0	0	4074	0	0	0	0	0	0	0	0	0	0	0	0	0	0	800	0	0	0	0	0	0	0	0	0	0	0	0	0	0	0	0	0	0
YDR302W	GPI11	protein_coding	0	0	800	0	0	660	0	0	660	0	0	0	0	0	0	0	0	0	0	0	0	0	0	800	0	0	0	0	0	0	0	0	0	0	0	0	0	0	0	0	0	0
YDR303C	RSC3	protein_coding	1	0	800	2	0	2658	2	0	2658	0	0	0	0	0	0	0	0	0	0	0	0	1	0	800	0	0	0	0	1	0	0	0	1	0	0	0	0	0	0	1	0	1
YDR304C	CPR5	protein_coding	1	0	800	2	0	678	2	0	678	0	0	0	0	0	0	0	0	0	0	0	0	2	0	800	0	0	0	0	1	0	0	0	0	0	0	0	0	0	0	2	0	2
YDR305C	HNT2	protein_coding	3	0	800	2	0	654	1	0	743	0	0	89	0	0	2	0	0	2	0	0	0	10	0	800	0	0	0	0	3	0	0	0	2	0	0	0	0	0	0	0	0	10
YDR306C	YDR306C	protein_coding	8	0	800	18	0	1437	6	0	1437	0	0	0	0	0	0	0	0	0	0	0	0	2	0	800	0	0	0	0	8	0	0	0	6	0	0	0	0	0	0	12	0	2
YDR307W	YDR307W	protein_coding	12	0	800	19	0	1989	7	0	1989	0	0	0	0	0	0	0	0	0	0	0	0	20	0	800	0	0	0	0	12	0	0	0	11	0	0	0	0	0	1	7	0	20
YDR308C	SRB7	protein_coding	8	0	800	2	0	423	0	0	423	0	0	0	0	0	0	0	0	0	0	0	0	16	0	800	0	0	0	0	8	0	0	0	2	0	0	0	0	0	0	0	0	16
YDR309C	GIC2	protein_coding	10	0	800	4	0	1152	4	0	1152	0	0	0	0	0	0	0	0	0	0	0	0	27	0	800	0	0	0	0	10	0	0	0	2	0	0	0	0	0	0	2	0	27
YDR310C	SUM1	protein_coding	27	0	800	8	0	3189	8	0	3189	0	0	0	0	0	0	0	0	0	0	0	0	0	0	800	0	0	0	0	27	0	0	0	5	0	0	0	0	0	0	3	0	0
YDR311W	TFB1	protein_coding	2	0	800	0	0	1929	0	0	1929	0	0	0	0	0	0	0	0	0	0	0	0	3	0	800	0	0	0	0	2	0	0	0	0	0	0	0	0	0	0	0	0	3
YDR312W	SSF2	protein_coding	2	0	800	5	0	1362	5	0	1362	0	0	0	0	0	0	0	0	0	0	0	0	2	0	800	0	0	0	0	2	0	0	0	2	0	0	0	0	0	0	3	0	2
YDR313C	PIB1	protein_coding	0	0	800	5	0	861	5	0	861	0	0	0	0	0	0	0	0	0	0	0	0	17	0	800	0	0	0	0	0	0	0	0	4	0	0	0	0	0	0	1	0	17
YDR314C	RAD34	protein_coding	17	0	800	13	0	2079	13	0	2079	0	0	0	0	0	0	0	0	0	0	0	0	9	0	800	0	0	0	0	17	0	0	0	7	0	0	0	0	0	0	6	0	9
YDR315C	IPK1	protein_coding	6	0	800	7	0	846	3	0	846	0	0	0	0	0	0	0	0	0	0	0	0	3	0	800	0	0	0	0	6	0	0	0	4	0	0	0	0	0	0	3	0	3
YDR316W	OMS1	protein_coding	10	0	800	4	0	1416	4	0	1416	0	0	0	0	0	0	0	0	0	0	0	0	5	0	800	0	0	0	0	10	0	0	0	2	0	0	0	0	0	0	2	0	5
YDR316W-A	YDR316W-A	protein_coding	0	0	800	0	0	1323	0	0	1323	0	0	0	0	0	0	0	0	0	0	0	0	9	0	800	0	0	0	0	0	0	0	0	0	0	0	0	0	0	0	0	0	9
YDR316W-B	YDR316W-B	protein_coding	11	0	800	0	0	5268	0	0	5269	0	0	1	0	0	1	0	0	1	0	0	0	0	0	800	0	0	0	0	11	0	0	0	0	0	0	0	0	0	0	0	0	0
YDR317W	HIM1	protein_coding	3	0	800	6	0	1245	5	0	1245	0	0	0	0	0	0	0	0	0	0	0	0	11	0	800	0	0	0	0	3	0	0	0	5	0	0	0	0	0	0	1	0	11
YDR318W	MCM21	protein_coding	3	0	800	7	0	1105	6	0	1190	0	0	85	0	0	2	0	0	2	0	0	0	3	0	800	0	0	0	0	3	0	0	0	6	0	0	0	0	1	0	0	0	3
YDR319C	YDR319C	protein_coding	6	0	800	3	0	825	1	0	825	0	0	0	0	0	0	0	0	0	0	0	0	4	0	800	0	0	0	0	6	0	0	0	1	0	0	0	0	0	0	2	0	4
YDR320C	SWA2	protein_coding	2	0	800	20	0	2007	14	0	2007	0	0	0	0	0	0	0	0	0	0	0	0	13	0	800	0	0	0	0	2	0	0	0	12	0	0	0	0	0	0	8	0	13
YDR320C-A	DAD4	protein_coding	6	0	800	1	0	219	0	0	219	0	0	0	0	0	0	0	0	0	0	0	0	0	0	800	0	0	0	0	6	0	0	0	0	0	0	0	0	0	0	2	0	0
YDR320W-B	YDR320W-B	protein_coding	7	0	800	6	0	138	0	0	138	0	0	0	0	0	0	0	0	0	0	0	0	2	0	800	0	0	0	0	7	0	4	0	1	0	0	0	1	0	0	0	0	2
YDR321W	ASP1	protein_coding	9	0	800	8	0	1146	4	0	1146	0	0	0	0	0	0	0	0	0	0	0	0	0	0	800	0	0	0	0	9	0	0	0	0	0	0	0	0	0	0	8	0	0
YDR322C-A	TIM11	protein_coding	9	0	800	0	0	291	0	0	291	0	0	0	0	0	0	0	0	0	0	0	0	5	0	800	0	0	0	0	9	0	0	0	0	0	0	0	0	0	0	0	0	5
YDR322W	MRPL35	protein_coding	0	0	800	8	0	1104	8	0	1104	0	0	0	0	0	0	0	0	0	0	0	0	9	0	800	0	0	0	0	0	0	0	0	5	0	0	0	0	0	0	3	0	9
YDR323C	PEP7	protein_coding	0	0	800	12	0	1548	7	0	1548	0	0	0	0	0	0	0	0	0	0	0	0	1	0	800	0	0	0	0	0	0	0	0	10	0	0	0	0	0	0	2	0	1
YDR324C	UTP4	protein_coding	4	0	800	2	0	2331	2	0	2331	0	0	0	0	0	0	0	0	0	0	0	0	4	0	800	0	0	0	0	4	0	0	0	1	0	0	0	0	0	0	1	0	4
YDR325W	YCG1	protein_coding	7	0	800	8	0	3108	8	0	3108	0	0	0	0	0	0	0	0	0	0	0	0	1	0	800	0	0	0	0	7	0	0	0	3	0	0	0	0	0	0	5	0	1
YDR326C	YSP2	protein_coding	1	0	800	16	0	4317	14	0	4317	0	0	0	0	0	0	0	0	0	0	0	0	2	0	800	0	0	0	0	1	0	0	0	5	0	0	0	0	0	0	11	0	2
YDR327W	YDR327W	protein_coding	0	0	800	2	0	327	0	0	327	0	0	0	0	0	0	0	0	0	0	0	0	4	0	800	0	0	0	0	0	0	0	0	2	0	0	0	0	0	0	0	0	4
YDR328C	SKP1	protein_coding	5	0	800	0	0	585	0	0	585	0	0	0	0	0	0	0	0	0	0	0	0	0	0	800	0	0	0	0	5	0	0	0	0	0	0	0	0	0	0	0	0	0
YDR329C	PEX3	protein_coding	1	0	800	3	0	1326	3	0	1326	0	0	0	0	0	0	0	0	0	0	0	0	3	0	800	0	0	0	0	1	0	0	0	1	0	0	0	0	0	0	2	0	3
YDR330W	UBX5	protein_coding	1	0	800	5	0	1503	5	0	1503	0	0	0	0	0	0	0	0	0	0	0	0	6	0	800	0	0	0	0	1	0	0	0	1	0	0	0	0	0	0	4	0	6
YDR331W	GPI8	protein_coding	0	0	800	2	0	1236	2	0	1236	0	0	0	0	0	0	0	0	0	0	0	0	2	0	800	0	0	0	0	0	0	0	0	2	0	0	0	0	0	0	0	0	2
YDR332W	IRC3	protein_coding	5	0	800	4	0	2070	4	0	2070	0	0	0	0	0	0	0	0	0	0	0	0	1	0	800	0	0	0	0	5	0	0	0	1	0	0	0	0	0	0	3	0	1
YDR333C	YDR333C	protein_coding	4	0	800	14	0	2172	14	0	2172	0	0	0	0	0	0	0	0	0	0	0	0	12	0	800	0	0	0	0	4	0	0	0	7	0	0	0	0	0	0	7	0	12
YDR334W	SWR1	protein_coding	11	0	800	38	0	4545	35	0	4545	0	0	0	0	0	0	0	0	0	0	0	0	5	0	800	0	0	0	0	11	0	0	0	18	0	0	0	0	0	0	20	0	5
YDR335W	MSN5	protein_coding	5	0	800	13	0	3675	11	0	3675	0	0	0	0	0	0	0	0	0	0	0	0	10	0	800	0	0	0	0	5	0	0	0	2	0	0	0	0	0	0	11	0	10
YDR336W	YDR336W	protein_coding	5	0	800	3	0	945	0	0	945	0	0	0	0	0	0	0	0	0	0	0	0	4	0	800	0	0	0	0	5	0	0	0	1	0	0	0	0	0	0	2	0	4
YDR337W	MRPS28	protein_coding	1	0	800	5	0	861	0	0	861	0	0	0	0	0	0	0	0	0	0	0	0	2	0	800	0	0	0	0	1	0	0	0	2	0	0	0	0	0	0	3	0	2
YDR338C	YDR338C	protein_coding	3	0	800	4	0	2088	3	0	2088	0	0	0	0	0	0	0	0	0	0	0	0	6	0	800	0	0	0	0	3	0	0	0	2	0	0	0	0	0	0	2	0	6
YDR339C	FCF1	protein_coding	7	0	800	2	0	570	2	0	570	0	0	0	0	0	0	0	0	0	0	0	0	9	0	800	0	0	0	0	7	0	0	0	1	0	0	0	0	0	0	1	0	9
YDR340W	YDR340W	protein_coding	0	0	800	3	0	303	0	0	303	0	0	0	0	0	0	0	0	0	0	0	0	2	0	800	0	0	0	0	0	0	1	0	3	0	0	0	0	0	0	1	0	2
YDR341C	YDR341C	protein_coding	16	0	800	3	0	1824	3	0	1824	0	0	0	0	0	0	0	0	0	0	0	0	7	0	800	0	0	0	0	16	0	0	0	2	0	0	0	0	0	0	1	0	7
YDR342C	HXT7	protein_coding	5	0	800	3	0	1713	1	0	1713	0	0	0	0	0	0	0	0	0	0	0	0	0	0	800	0	0	0	0	5	0	0	0	0	0	0	0	0	0	0	3	0	0
YDR343C	HXT6	protein_coding	1	0	800	8	0	1713	8	0	1713	0	0	0	0	0	0	0	0	0	0	0	0	9	0	800	0	0	0	0	1	0	0	0	5	0	0	0	0	0	0	3	0	9
YDR344C	YDR344C	protein_coding	9	0	800	0	0	444	0	0	444	0	0	0	0	0	0	0	0	0	0	0	0	7	0	800	0	0	0	0	9	0	0	0	0	0	0	0	0	0	0	0	0	7
YDR345C	HXT3	protein_coding	6	0	800	13	0	1704	12	0	1704	0	0	0	0	0	0	0	0	0	0	0	0	5	0	800	0	0	0	0	6	0	0	0	3	0	0	0	0	0	0	10	0	5
YDR346C	SVF1	protein_coding	8	0	800	4	0	1446	4	0	1446	0	0	0	0	0	0	0	0	0	0	0	0	1	0	800	0	0	0	0	8	0	0	0	1	0	0	0	0	0	0	3	0	1
YDR347W	MRP1	protein_coding	3	0	800	5	0	966	0	0	966	0	0	0	0	0	0	0	0	0	0	0	0	6	0	800	0	0	0	0	3	0	0	0	1	0	0	0	0	0	0	4	0	6
YDR348C	YDR348C	protein_coding	4	0	800	8	0	1500	4	0	1500	0	0	0	0	0	0	0	0	0	0	0	0	5	0	800	0	0	0	0	4	0	0	0	4	0	0	0	0	0	0	4	0	5
YDR349C	YPS7	protein_coding	5	0	800	12	0	1791	11	0	1791	0	0	0	0	0	0	0	0	0	0	0	0	18	0	800	0	0	0	0	5	0	0	0	6	0	0	0	0	0	0	6	0	18
YDR350C	ATP22	protein_coding	2	0	800	7	0	2055	7	0	2055	0	0	0	0	0	0	0	0	0	0	0	0	1	0	800	0	0	0	0	2	0	0	0	3	0	0	0	0	0	0	4	0	1
YDR351W	SBE2	protein_coding	4	0	800	5	0	2595	5	0	2595	0	0	0	0	0	0	0	0	0	0	0	0	5	0	800	0	0	0	0	4	0	0	0	4	0	0	0	0	0	0	1	0	5
YDR352W	YDR352W	protein_coding	4	0	800	3	0	954	2	0	954	0	0	0	0	0	0	0	0	0	0	0	0	3	0	800	0	0	0	0	4	0	0	0	2	0	0	0	0	0	0	1	0	3
YDR353W	TRR1	protein_coding	5	0	800	3	0	960	1	0	960	0	0	0	0	0	0	0	0	0	0	0	0	4	0	800	0	0	0	0	5	0	0	0	1	0	0	0	0	0	0	2	0	4
YDR354C-A	YDR354C-A	protein_coding	0	0	800	0	0	144	0	0	144	0	0	0	0	0	0	0	0	0	0	0	0	0	0	800	0	0	0	0	0	0	0	0	0	0	0	0	0	0	0	0	0	0
YDR354W	TRP4	protein_coding	1	0	800	0	0	1143	0	0	1143	0	0	0	0	0	0	0	0	0	0	0	0	6	0	800	0	0	0	0	1	0	0	0	0	0	0	0	0	0	0	0	0	6
YDR355C	YDR355C	protein_coding	0	0	800	0	0	303	0	0	303	0	0	0	0	0	0	0	0	0	0	0	0	3	0	800	0	0	0	0	0	0	0	0	0	0	0	0	0	0	0	0	0	3
YDR356W	SPC110	protein_coding	3	0	800	7	0	2835	5	0	2835	0	0	0	0	0	0	0	0	0	0	0	0	0	0	800	0	0	0	0	3	0	0	0	4	0	0	0	0	0	0	3	0	0
YDR357C	CNL1	protein_coding	1	0	800	2	0	369	0	0	369	0	0	0	0	0	0	0	0	0	0	0	0	2	0	800	0	0	0	0	1	0	0	0	1	0	0	0	0	0	0	1	0	2
YDR358W	GGA1	protein_coding	1	0	800	5	0	1674	1	0	1674	0	0	0	0	0	0	0	0	0	0	0	0	4	0	800	0	0	0	0	1	0	0	0	2	0	0	0	0	0	0	3	0	4
YDR359C	EAF1	protein_coding	5	0	800	5	0	2949	4	0	2949	0	0	0	0	0	0	0	0	0	0	0	0	4	0	800	0	0	0	0	5	0	0	0	2	0	0	0	0	0	0	3	0	4
YDR360W	OPI7	protein_coding	1	0	800	0	0	435	0	0	435	0	0	0	0	0	0	0	0	0	0	0	0	2	0	800	0	0	0	0	1	0	0	0	0	0	0	0	0	0	0	0	0	2
YDR361C	BCP1	protein_coding	3	0	800	2	0	852	0	0	852	0	0	0	0	0	0	0	0	0	0	0	0	2	0	800	0	0	0	0	3	0	0	0	2	0	0	0	0	0	0	0	0	2
YDR362C	TFC6	protein_coding	3	0	800	4	0	2019	4	0	2019	0	0	0	0	0	0	0	0	0	0	0	0	0	0	800	0	0	0	0	3	0	0	0	3	0	0	0	0	0	0	1	0	0
YDR363W	ESC2	protein_coding	1	0	800	4	0	1371	4	0	1371	0	0	0	0	0	0	0	0	0	0	0	0	3	0	800	0	0	0	0	1	0	0	0	3	0	0	0	0	0	0	1	0	3
YDR363W-A	SEM1	protein_coding	1	0	800	0	0	270	0	0	270	0	0	0	0	0	0	0	0	0	0	0	0	2	0	800	0	0	0	0	1	0	0	0	0	0	0	0	0	0	0	0	0	2
YDR364C	CDC40	protein_coding	1	0	800	3	0	1368	0	0	1368	0	0	0	0	0	0	0	0	0	0	0	0	3	0	800	0	0	0	0	1	0	0	0	1	0	0	0	0	0	0	2	0	3
YDR365C	ESF1	protein_coding	4	0	800	6	0	1887	4	0	1887	0	0	0	0	0	0	0	0	0	0	0	0	0	0	800	0	0	0	0	4	0	0	0	0	0	0	0	0	0	0	6	0	0
YDR365W-A	YDR365W-A	protein_coding	0	0	800	0	0	1323	0	0	1323	0	0	0	0	0	0	0	0	0	0	0	0	4	0	800	0	0	0	0	0	0	0	0	0	0	0	0	0	0	0	0	0	4
YDR365W-B	YDR365W-B	protein_coding	2	0	800	0	0	5268	0	0	5269	0	0	1	0	0	1	0	0	1	0	0	0	0	0	800	0	0	0	0	2	0	0	0	0	0	0	0	0	0	0	0	0	0
YDR366C	YDR366C	protein_coding	0	0	800	1	0	399	0	0	399	0	0	0	0	0	0	0	0	0	0	0	0	2	0	800	0	0	0	0	0	0	1	0	0	0	0	0	0	0	0	0	0	2
YDR367W	KEI1	protein_coding	8	0	800	0	0	666	0	0	767	0	0	101	0	0	2	0	0	2	0	0	0	1	0	800	0	0	0	0	8	0	0	0	0	0	0	0	0	0	0	0	0	1
YDR368W	YPR1	protein_coding	6	0	800	7	0	939	4	0	939	0	0	0	0	0	0	0	0	0	0	0	0	4	0	800	0	0	0	0	6	0	0	0	1	0	0	0	0	0	0	6	0	4
YDR369C	XRS2	protein_coding	4	0	800	10	0	2565	0	0	2565	0	0	0	0	0	0	0	0	0	0	0	0	9	0	800	0	0	0	0	4	0	0	0	7	0	0	0	0	0	0	3	0	9
YDR370C	YDR370C	protein_coding	13	0	800	10	0	1329	7	0	1329	0	0	0	0	0	0	0	0	0	0	0	0	4	0	800	0	0	0	0	13	0	0	0	5	0	0	0	0	0	0	5	0	4
YDR371C-A	YDR371C-A	protein_coding	2	0	800	0	0	105	0	0	105	0	0	0	0	0	0	0	0	0	0	0	0	2	0	800	0	0	0	0	2	0	0	0	0	0	0	0	0	0	0	0	1	2
YDR371W	CTS2	protein_coding	2	0	800	6	0	1536	2	0	1536	0	0	0	0	0	0	0	0	0	0	0	0	2	0	800	0	0	0	0	2	0	0	0	3	0	0	0	0	0	0	3	0	2
YDR372C	VPS74	protein_coding	1	0	800	1	0	1038	1	0	1038	0	0	0	0	0	0	0	0	0	0	0	0	2	0	800	0	0	0	0	1	0	0	0	1	0	0	0	0	0	0	0	0	2
YDR373W	FRQ1	protein_coding	5	0	800	1	0	573	0	0	573	0	0	0	0	0	0	0	0	0	0	0	0	1	0	800	0	0	0	0	5	0	0	0	0	0	0	0	0	0	0	1	0	1
YDR374C	YDR374C	protein_coding	2	0	800	6	0	921	1	0	921	0	0	0	0	0	0	0	0	0	0	0	0	7	0	800	0	0	0	0	2	0	0	0	5	0	0	0	0	0	0	1	0	7
YDR374W-A	YDR374W-A	protein_coding	2	0	800	0	0	270	0	0	270	0	0	0	0	0	0	0	0	0	0	0	0	5	0	800	0	0	0	0	2	0	0	0	0	0	0	0	0	0	0	0	0	5
YDR375C	BCS1	protein_coding	7	0	800	3	0	1371	1	0	1371	0	0	0	0	0	0	0	0	0	0	0	0	1	0	800	0	0	0	0	7	0	0	0	1	0	0	0	0	0	0	2	0	1
YDR376W	ARH1	protein_coding	6	0	800	6	0	1482	2	0	1482	0	0	0	0	0	0	0	0	0	0	0	0	0	0	800	0	0	0	0	6	0	0	0	3	0	0	0	0	0	0	3	0	0
YDR377W	ATP17	protein_coding	15	0	800	3	0	306	0	0	306	0	0	0	0	0	0	0	0	0	0	0	0	6	0	800	0	0	0	0	15	0	0	0	0	0	0	0	0	0	0	3	0	6
YDR378C	LSM6	protein_coding	0	0	800	2	0	261	0	0	261	0	0	0	0	0	0	0	0	0	0	0	0	0	0	800	0	0	0	0	0	0	0	0	1	0	0	0	0	0	0	1	0	0
YDR379C-A	YDR379C-A	protein_coding	2	0	800	1	0	240	0	0	240	0	0	0	0	0	0	0	0	0	0	0	0	0	0	800	0	0	0	0	2	0	0	0	0	0	0	0	0	0	0	1	0	0
YDR379W	RGA2	protein_coding	9	0	800	14	0	3030	12	0	3030	0	0	0	0	0	0	0	0	0	0	0	0	12	0	800	0	0	0	0	9	0	0	0	7	0	0	0	0	0	0	7	0	12
YDR380W	ARO10	protein_coding	7	0	800	10	0	1908	10	0	1908	0	0	0	0	0	0	0	0	0	0	0	0	9	0	800	0	0	0	0	7	0	0	0	1	0	0	0	0	0	0	9	0	9
YDR381C-A	YDR381C-A	protein_coding	6	0	800	1	0	344	4	0	539	3	0	195	0	0	2	0	0	2	0	0	0	0	0	800	0	0	0	0	6	0	0	3	0	0	0	0	0	0	0	1	0	0
YDR381W	YRA1	protein_coding	4	0	800	2	0	681	5	0	1447	4	0	766	0	0	2	0	0	2	0	0	0	7	0	800	0	0	0	0	4	0	0	4	1	0	0	0	0	0	0	1	0	7
YDR382W	RPP2B	protein_coding	12	0	800	0	0	333	0	0	333	0	0	0	0	0	0	0	0	0	0	0	0	20	0	800	0	0	0	0	12	0	0	0	0	0	0	0	0	0	0	0	0	20
YDR383C	NKP1	protein_coding	3	0	800	11	0	717	1	0	717	0	0	0	0	0	0	0	0	0	0	0	0	8	0	800	0	0	0	0	3	0	0	0	1	0	0	0	0	0	0	10	0	8
YDR384C	ATO3	protein_coding	8	0	800	2	0	828	1	0	828	0	0	0	0	0	0	0	0	0	0	0	0	8	0	800	0	0	0	0	8	0	0	0	0	0	0	0	0	0	0	2	0	8
YDR385W	EFT2	protein_coding	0	0	800	3	0	2529	3	0	2529	0	0	0	0	0	0	0	0	0	0	0	0	3	0	800	0	0	0	0	0	0	0	0	0	0	0	0	0	0	0	3	0	3
YDR386W	MUS81	protein_coding	0	0	800	1	0	1899	1	0	1899	0	0	0	0	0	0	0	0	0	0	0	0	0	0	800	0	0	0	0	0	0	0	0	0	0	0	0	0	0	0	1	0	0
YDR387C	YDR387C	protein_coding	0	0	800	0	0	1668	0	0	1668	0	0	0	0	0	0	0	0	0	0	0	0	0	0	800	0	0	0	0	0	0	0	0	0	0	0	0	0	0	0	0	0	0
YDR388W	RVS167	protein_coding	1	0	800	0	0	1449	0	0	1449	0	0	0	0	0	0	0	0	0	0	0	0	0	0	800	0	0	0	0	1	0	0	0	0	0	0	0	0	0	0	0	0	0
YDR389W	SAC7	protein_coding	0	0	800	1	0	1965	1	0	1965	0	0	0	0	0	0	0	0	0	0	0	0	1	0	800	0	0	0	0	0	0	0	0	0	0	0	0	0	0	0	1	0	1
YDR390C	UBA2	protein_coding	0	0	800	0	0	1911	0	0	1911	0	0	0	0	0	0	0	0	0	0	0	0	0	0	800	0	0	0	0	0	0	0	0	0	0	0	0	0	0	0	0	0	0
YDR391C	YDR391C	protein_coding	0	0	800	0	0	699	0	0	699	0	0	0	0	0	0	0	0	0	0	0	0	0	0	800	0	0	0	0	0	0	0	0	0	0	0	0	0	0	0	0	0	0
YDR392W	SPT3	protein_coding	1	0	800	1	0	1014	1	0	1014	0	0	0	0	0	0	0	0	0	0	0	0	0	0	800	0	0	0	0	1	0	0	0	0	0	0	0	0	0	0	1	0	0
YDR393W	SHE9	protein_coding	2	0	800	1	0	1371	1	0	1371	0	0	0	0	0	0	0	0	0	0	0	0	2	0	800	0	0	0	0	2	0	0	0	1	0	0	0	0	0	0	0	0	2
YDR394W	RPT3	protein_coding	1	0	800	0	0	1287	0	0	1287	0	0	0	0	0	0	0	0	0	0	0	0	3	0	800	0	0	0	0	1	0	0	0	0	0	0	0	0	0	0	0	0	3
YDR395W	SXM1	protein_coding	1	0	800	2	0	2835	2	0	2835	0	0	0	0	0	0	0	0	0	0	0	0	1	0	800	0	0	0	0	1	0	0	0	1	0	0	0	0	0	0	1	0	1
YDR396W	YDR396W	protein_coding	0	0	800	0	0	501	0	0	501	0	0	0	0	0	0	0	0	0	0	0	0	1	0	800	0	0	0	0	0	0	0	0	0	0	0	0	0	0	0	0	0	1
YDR397C	NCB2	protein_coding	0	0	800	0	0	439	0	0	533	0	0	94	0	0	2	0	0	2	0	0	0	0	0	800	0	0	0	0	0	0	0	0	0	0	0	0	0	0	0	0	0	0
YDR398W	UTP5	protein_coding	1	0	800	1	0	1932	1	0	1932	0	0	0	0	0	0	0	0	0	0	0	0	0	0	800	0	0	0	0	1	0	0	0	1	0	0	0	0	0	0	0	0	0
YDR399W	HPT1	protein_coding	2	0	800	0	0	666	0	0	666	0	0	0	0	0	0	0	0	0	0	0	0	1	0	800	0	0	0	0	2	0	0	0	0	0	0	0	0	0	0	0	0	1
YDR400W	URH1	protein_coding	1	0	800	9	0	1023	0	0	1023	0	0	0	0	0	0	0	0	0	0	0	0	1	0	800	0	0	0	0	1	0	0	0	4	0	0	0	0	0	0	5	0	1
YDR401W	YDR401W	protein_coding	3	0	800	0	0	564	0	0	564	0	0	0	0	0	0	0	0	0	0	0	0	9	0	800	0	0	0	0	3	0	0	0	0	0	0	0	0	0	0	0	0	9
YDR402C	DIT2	protein_coding	9	0	800	5	0	1470	4	0	1470	0	0	0	0	0	0	0	0	0	0	0	0	0	0	800	0	0	0	0	9	0	0	0	4	0	0	0	0	0	0	1	0	0
YDR403W	DIT1	protein_coding	0	0	800	22	0	1611	20	0	1611	0	0	0	0	0	0	0	0	0	0	0	0	8	0	800	0	0	0	0	0	0	0	0	10	0	0	0	0	0	0	12	0	8
YDR404C	RPB7	protein_coding	8	0	800	0	0	516	0	0	516	0	0	0	0	0	0	0	0	0	0	0	0	0	0	800	0	0	0	0	8	0	0	0	0	0	0	0	0	0	0	0	0	0
YDR405W	MRP20	protein_coding	9	0	800	0	0	792	0	0	792	0	0	0	0	0	0	0	0	0	0	0	0	7	0	800	0	0	0	0	9	0	0	0	0	0	0	0	0	0	0	0	0	7
YDR406W	PDR15	protein_coding	2	0	800	29	0	4590	29	0	4590	0	0	0	0	0	0	0	0	0	0	0	0	9	0	800	0	0	0	1	2	0	0	0	7	0	0	0	0	0	0	21	0	9
YDR406W-A	YDR406W-A	protein_coding	1	0	800	4	0	246	0	0	246	0	0	0	0	0	0	0	0	0	0	0	0	6	0	800	0	0	0	0	1	0	0	0	3	0	0	0	0	1	0	0	0	6
YDR407C	TRS120	protein_coding	9	0	800	13	0	3870	13	0	3870	0	0	0	0	0	0	0	0	0	0	0	0	1	0	800	0	0	0	0	9	0	0	0	4	0	0	0	0	0	0	9	0	1
YDR408C	ADE8	protein_coding	1	0	800	0	0	645	0	0	645	0	0	0	0	0	0	0	0	0	0	0	0	0	0	800	0	0	0	0	1	0	0	0	0	0	0	0	0	0	0	0	0	0
YDR409W	SIZ1	protein_coding	1	0	800	2	0	2715	2	0	2715	0	0	0	0	0	0	0	0	0	0	0	0	0	0	800	0	0	0	0	1	0	0	0	1	0	0	0	0	0	0	1	0	0
YDR410C	STE14	protein_coding	1	0	800	1	0	720	0	0	720	0	0	0	0	0	0	0	0	0	0	0	0	0	0	800	0	0	0	0	1	0	0	0	1	0	0	0	0	0	0	0	0	0
YDR411C	DFM1	protein_coding	0	0	800	0	0	1026	0	0	1026	0	0	0	0	0	0	0	0	0	0	0	0	0	0	800	0	0	0	0	0	0	0	0	0	0	0	0	0	0	0	0	0	0
YDR412W	RRP17	protein_coding	0	0	800	0	0	708	0	0	708	0	0	0	0	0	0	0	0	0	0	0	0	0	0	800	0	0	0	0	0	0	0	0	0	0	0	0	0	0	0	0	0	0
YDR413C	YDR413C	protein_coding	0	0	800	0	0	576	0	0	576	0	0	0	0	0	0	0	0	0	0	0	0	0	0	800	0	0	0	0	0	0	0	0	0	0	0	0	0	0	0	0	0	0
YDR414C	ERD1	protein_coding	0	0	800	0	0	1089	0	0	1089	0	0	0	0	0	0	0	0	0	0	0	0	0	0	800	0	0	0	0	0	0	0	0	0	0	0	0	0	0	0	0	0	0
YDR415C	YDR415C	protein_coding	0	0	800	0	0	1125	0	0	1125	0	0	0	0	0	0	0	0	0	0	0	0	0	0	800	0	0	0	0	0	0	0	0	0	0	0	0	0	0	0	0	0	0
YDR416W	SYF1	protein_coding	0	0	800	1	0	2580	1	0	2580	0	0	0	0	0	0	0	0	0	0	0	0	1	0	800	0	0	0	0	0	0	0	0	1	0	0	0	0	0	0	0	0	1
YDR417C	YDR417C	protein_coding	1	0	800	0	0	372	0	0	372	0	0	0	0	0	0	0	0	0	0	0	0	1	0	800	0	0	0	0	1	0	0	0	0	0	0	0	0	0	0	0	0	1
YDR418W	RPL12B	protein_coding	2	0	800	0	0	498	0	0	498	0	0	0	0	0	0	0	0	0	0	0	0	1	0	800	0	0	0	0	2	0	0	0	0	0	0	0	0	0	0	0	0	1
YDR419W	RAD30	protein_coding	7	0	800	0	0	1899	0	0	1899	0	0	0	0	0	0	0	0	0	0	0	0	1	0	800	0	0	0	0	7	0	0	0	0	0	0	0	0	0	0	0	0	1
YDR420W	HKR1	protein_coding	3	0	800	52	0	5409	51	0	5409	0	0	0	0	0	0	0	0	0	0	0	0	9	0	800	0	0	30	0	3	0	0	0	11	0	0	0	0	0	0	11	0	9
YDR421W	ARO80	protein_coding	1	0	800	6	0	2853	4	0	2853	0	0	0	0	0	0	0	0	0	0	0	0	1	0	800	0	0	0	0	1	0	0	0	3	0	0	0	0	0	0	3	0	1
YDR422C	SIP1	protein_coding	1	0	800	3	0	2448	3	0	2448	0	0	0	0	0	0	0	0	0	0	0	0	6	0	800	0	0	0	0	1	0	0	0	3	0	0	0	0	0	0	0	0	6
YDR423C	CAD1	protein_coding	2	0	800	5	0	1230	0	0	1230	0	0	0	0	0	0	0	0	0	0	0	0	0	0	800	0	0	0	0	2	0	0	0	3	0	0	0	0	0	0	2	0	0
YDR424C	DYN2	protein_coding	2	0	800	0	0	276	0	0	455	0	0	179	0	0	4	0	0	4	0	0	0	2	0	800	0	0	0	0	2	0	0	0	0	0	0	0	0	0	0	0	0	2
YDR425W	SNX41	protein_coding	3	0	800	4	0	1878	2	0	1878	0	0	0	0	0	0	0	0	0	0	0	0	1	0	800	0	0	0	0	3	0	0	0	2	0	0	0	0	0	0	2	0	1
YDR426C	YDR426C	protein_coding	1	0	800	3	0	378	0	0	378	0	0	0	0	0	0	0	0	0	0	0	0	0	0	800	0	0	0	0	1	0	3	0	0	0	0	0	0	0	0	0	0	0
YDR427W	RPN9	protein_coding	0	0	800	0	0	1182	0	0	1182	0	0	0	0	0	0	0	0	0	0	0	0	4	0	800	0	0	0	0	0	0	0	0	0	0	0	0	0	0	0	0	0	4
YDR428C	BNA7	protein_coding	0	0	800	2	0	786	0	0	786	0	0	0	0	0	0	0	0	0	0	0	0	0	0	800	0	0	0	0	0	0	0	0	1	0	0	0	0	0	0	1	0	0
YDR429C	TIF35	protein_coding	2	0	800	0	0	825	0	0	825	0	0	0	0	0	0	0	0	0	0	0	0	0	0	800	0	0	0	0	2	0	0	0	0	0	0	0	0	0	0	0	0	0
YDR430C	CYM1	protein_coding	0	0	800	3	0	2970	3	0	2970	0	0	0	0	0	0	0	0	0	0	0	0	0	0	800	0	0	0	0	0	0	0	0	1	0	0	0	0	0	0	2	0	0
YDR431W	YDR431W	protein_coding	2	0	800	2	0	312	0	0	312	0	0	0	0	0	0	0	0	0	0	0	0	3	0	800	0	0	0	0	2	0	0	0	1	0	0	0	0	0	0	1	0	3
YDR432W	NPL3	protein_coding	6	0	800	2	0	1245	2	0	1245	0	0	0	0	0	0	0	0	0	0	0	0	2	0	800	0	0	0	0	6	0	0	0	2	0	0	0	0	0	0	0	0	2
YDR433W	YDR433W	protein_coding	0	0	800	0	0	441	0	0	441	0	0	0	0	0	0	0	0	0	0	0	0	2	0	800	0	0	0	0	0	0	0	0	0	0	0	0	0	0	0	0	0	2
YDR434W	GPI17	protein_coding	3	0	800	2	0	1605	2	0	1605	0	0	0	0	0	0	0	0	0	0	0	0	3	0	800	0	0	0	0	3	0	0	0	2	0	0	0	0	0	0	0	0	3
YDR435C	PPM1	protein_coding	2	0	800	3	0	987	3	0	987	0	0	0	0	0	0	0	0	0	0	0	0	0	0	800	0	0	0	0	2	0	0	0	3	0	0	0	0	0	0	0	0	0
YDR436W	PPZ2	protein_coding	5	0	800	5	0	2133	5	0	2133	0	0	0	0	0	0	0	0	0	0	0	0	0	0	800	0	0	0	0	5	0	0	0	5	0	0	0	0	0	0	0	0	0
YDR437W	GPI19	protein_coding	6	0	800	2	0	423	0	0	423	0	0	0	0	0	0	0	0	0	0	0	0	3	0	800	0	0	0	0	6	0	0	0	1	0	0	0	0	0	0	1	0	3
YDR438W	THI74	protein_coding	0	0	800	3	0	1113	2	0	1113	0	0	0	0	0	0	0	0	0	0	0	0	7	0	800	0	0	0	0	0	0	0	0	0	0	0	0	0	0	0	3	0	7
YDR439W	LRS4	protein_coding	4	0	800	0	0	1044	0	0	1044	0	0	0	0	0	0	0	0	0	0	0	0	1	0	800	0	0	0	0	4	0	0	0	0	0	0	0	0	0	0	0	0	1
YDR440W	DOT1	protein_coding	2	0	800	5	0	1749	5	0	1749	0	0	0	0	0	0	0	0	0	0	0	0	4	0	800	0	0	0	0	2	0	0	0	5	0	0	0	0	0	0	0	0	4
YDR441C	APT2	protein_coding	0	0	800	2	0	546	2	0	546	0	0	0	0	0	0	0	0	0	0	0	0	0	0	800	0	0	0	0	0	0	0	0	0	0	0	0	0	0	0	2	0	0
YDR442W	YDR442W	protein_coding	9	0	800	0	0	393	0	0	393	0	0	0	0	0	0	0	0	0	0	0	0	3	0	800	0	0	0	0	9	0	0	0	1	0	0	0	0	0	0	0	0	3
YDR443C	SSN2	protein_coding	3	0	800	13	0	4263	13	0	4263	0	0	0	0	0	0	0	0	0	0	0	0	3	0	800	6	0	0	0	3	0	0	0	3	0	0	0	0	0	0	4	0	3
YDR444W	YDR444W	protein_coding	2	0	800	6	0	2064	3	0	2064	0	0	0	0	0	0	0	0	0	0	0	0	2	0	800	0	0	0	0	2	0	0	0	3	0	0	0	0	0	0	3	0	2
YDR445C	YDR445C	protein_coding	2	0	800	3	0	408	0	0	408	0	0	0	0	0	0	0	0	0	0	0	0	0	0	800	0	0	0	0	2	0	2	0	1	0	0	0	0	0	0	0	0	0
YDR446W	ECM11	protein_coding	1	0	800	3	0	909	1	0	909	0	0	0	0	0	0	0	0	0	0	0	0	5	0	800	0	0	0	0	1	0	0	0	2	0	0	0	0	0	0	1	0	5
YDR447C	RPS17B	protein_coding	2	0	800	0	0	411	0	0	725	1	0	314	0	0	2	0	0	2	0	0	0	0	0	800	0	0	0	0	2	0	0	1	0	0	0	0	0	0	0	0	0	0
YDR448W	ADA2	protein_coding	1	0	800	2	0	1305	2	0	1305	0	0	0	0	0	0	0	0	0	0	0	0	4	0	800	0	0	0	0	1	0	0	0	1	0	0	0	0	0	0	1	0	4
YDR449C	UTP6	protein_coding	3	0	800	3	0	1323	3	0	1323	0	0	0	0	0	0	0	0	0	0	0	0	4	0	800	0	0	0	0	3	0	0	0	1	0	0	0	0	0	0	2	0	4
YDR450W	RPS18A	protein_coding	0	0	800	0	0	440	4	0	876	4	0	436	0	0	2	0	0	2	0	0	0	1	0	800	0	0	0	0	0	0	0	4	0	0	0	0	0	0	0	0	0	1
YDR451C	YHP1	protein_coding	2	0	800	4	0	1062	4	0	1062	0	0	0	0	0	0	0	0	0	0	0	0	0	0	800	0	0	0	0	2	0	0	0	3	0	0	0	0	0	0	1	0	0
YDR452W	PPN1	protein_coding	0	0	800	3	0	2025	1	0	2025	0	0	0	0	0	0	0	0	0	0	0	0	2	0	800	0	0	0	0	0	0	0	0	2	0	0	0	0	0	0	1	0	2
YDR453C	TSA2	protein_coding	3	0	800	0	0	591	0	0	591	0	0	0	0	0	0	0	0	0	0	0	0	0	0	800	0	0	0	0	3	0	0	0	0	0	0	0	0	0	0	0	0	0
YDR454C	GUK1	protein_coding	0	0	800	1	0	564	1	0	564	0	0	0	0	0	0	0	0	0	0	0	0	1	0	800	0	0	0	0	0	0	0	0	0	0	0	0	0	0	0	1	0	1
YDR455C	YDR455C	protein_coding	1	0	800	0	0	309	0	0	309	0	0	0	0	0	0	0	0	0	0	0	0	1	0	800	0	0	0	0	1	0	0	0	0	0	0	0	0	0	0	0	0	1
YDR456W	NHX1	protein_coding	0	0	800	3	0	1902	3	0	1902	0	0	0	0	0	0	0	0	0	0	0	0	1	0	800	0	0	0	0	0	0	0	0	1	0	0	0	0	0	0	2	0	1
YDR457W	TOM1	protein_coding	5	0	800	21	0	9807	21	0	9807	0	0	0	0	0	0	0	0	0	0	0	0	0	0	800	0	0	0	0	5	0	0	0	7	0	0	0	0	0	0	14	0	0
YDR458C	HEH2	protein_coding	0	0	800	2	0	1992	1	0	1992	0	0	0	0	0	0	0	0	0	0	0	0	5	0	800	0	0	0	0	0	0	0	0	1	0	0	0	0	0	0	1	0	5
YDR459C	PFA5	protein_coding	5	0	800	0	0	1125	0	0	1125	0	0	0	0	0	0	0	0	0	0	0	0	0	0	800	0	0	0	0	5	0	0	0	0	0	0	0	0	0	0	0	0	0
YDR460W	TFB3	protein_coding	0	0	800	0	0	966	0	0	966	0	0	0	0	0	0	0	0	0	0	0	0	0	0	800	0	0	0	0	0	0	0	0	0	0	0	0	0	0	0	0	0	0
YDR461C-A	YDR461C-A	protein_coding	8	0	800	0	0	243	0	0	243	0	0	0	0	0	0	0	0	0	0	0	0	1	0	800	0	0	0	0	8	0	0	0	0	0	0	0	0	0	0	0	0	1
YDR461W	MFA1	protein_coding	1	0	800	0	0	111	0	0	111	0	0	0	0	0	0	0	0	0	0	0	0	1	0	800	0	0	0	0	1	0	0	0	0	0	0	0	0	0	0	0	0	1
YDR462W	MRPL28	protein_coding	7	0	800	1	0	444	0	0	444	0	0	0	0	0	0	0	0	0	0	0	0	8	0	800	0	0	0	0	7	0	0	0	1	0	0	0	0	0	0	0	0	8
YDR463W	STP1	protein_coding	2	0	800	6	0	1560	2	0	1560	0	0	0	0	0	0	0	0	0	0	0	0	3	0	800	0	0	0	0	2	0	0	0	2	0	0	0	0	0	0	4	0	3
YDR464C-A	YDR464C-A	protein_coding	3	0	800	0	0	189	0	0	189	0	0	0	0	0	0	0	0	0	0	0	0	0	0	800	0	0	0	0	3	0	0	0	0	0	0	0	0	0	0	0	0	0
YDR464W	SPP41	protein_coding	0	0	800	10	0	4308	10	0	4308	0	0	0	0	0	0	0	0	0	0	0	0	1	0	800	0	0	0	0	0	0	0	0	6	0	0	0	0	0	0	4	0	1
YDR465C	RMT2	protein_coding	0	0	800	2	0	1239	2	0	1239	0	0	0	0	0	0	0	0	0	0	0	0	0	0	800	0	0	0	0	0	0	0	0	2	0	0	0	0	0	0	0	0	0
YDR466W	PKH3	protein_coding	0	0	800	0	0	2697	0	0	2697	0	0	0	0	0	0	0	0	0	0	0	0	1	0	800	0	0	0	0	0	0	0	0	0	0	0	0	0	0	0	0	0	1
YDR467C	YDR467C	protein_coding	0	0	800	0	0	327	0	0	327	0	0	0	0	0	0	0	0	0	0	0	0	1	0	800	0	0	0	0	0	0	0	0	0	0	0	0	0	0	0	0	0	1
YDR468C	TLG1	protein_coding	1	0	800	0	0	675	0	0	675	0	0	0	0	0	0	0	0	0	0	0	0	0	0	800	0	0	0	0	1	0	0	0	0	0	0	0	0	0	0	0	0	0
YDR469W	SDC1	protein_coding	1	0	800	0	0	528	0	0	528	0	0	0	0	0	0	0	0	0	0	0	0	2	0	800	0	0	0	0	1	0	0	0	0	0	0	0	0	0	0	0	0	2
YDR470C	UGO1	protein_coding	2	0	800	2	0	1509	0	0	1509	0	0	0	0	0	0	0	0	0	0	0	0	1	0	800	0	0	0	0	2	0	0	0	1	0	0	0	0	0	0	1	0	1
YDR471W	RPL27B	protein_coding	2	0	800	1	0	409	1	0	795	1	0	386	0	0	2	0	0	2	0	0	0	7	0	800	0	0	0	0	2	0	0	1	0	0	0	0	0	0	0	1	0	7
YDR472W	TRS31	protein_coding	1	0	800	4	0	852	0	0	852	0	0	0	0	0	0	0	0	0	0	0	0	1	0	800	0	0	0	0	1	0	0	0	2	0	0	0	0	0	0	2	0	1
YDR473C	PRP3	protein_coding	1	0	800	1	0	1410	0	0	1410	0	0	0	0	0	0	0	0	0	0	0	0	4	0	800	0	0	0	0	1	0	0	0	0	0	0	0	0	0	0	1	0	4
YDR475C	JIP4	protein_coding	5	0	800	14	0	2631	11	0	2631	0	0	0	0	0	0	0	0	0	0	0	0	6	0	800	0	0	0	0	5	0	0	0	9	0	0	0	0	0	0	5	0	6
YDR476C	YDR476C	protein_coding	8	0	800	1	0	675	0	0	675	0	0	0	0	0	0	0	0	0	0	0	0	18	0	800	0	0	0	0	8	0	0	0	0	0	0	0	0	0	0	1	0	18
YDR477W	SNF1	protein_coding	1	0	800	12	0	1902	11	0	1902	0	0	0	0	0	0	0	0	0	0	0	0	3	0	800	0	0	0	1	1	0	0	0	0	0	0	0	0	0	0	11	0	3
YDR478W	SNM1	protein_coding	0	0	800	2	0	597	0	0	597	0	0	0	0	0	0	0	0	0	0	0	0	2	0	800	0	0	0	0	0	0	0	0	1	0	0	0	0	0	0	1	0	2
YDR479C	PEX29	protein_coding	3	0	800	4	0	1665	3	0	1665	0	0	0	0	0	0	0	0	0	0	0	0	3	0	800	0	0	0	0	3	0	0	0	0	0	0	0	0	0	0	4	0	3
YDR480W	DIG2	protein_coding	1	0	800	4	0	972	4	0	972	0	0	0	0	0	0	0	0	0	0	0	0	4	0	800	0	0	0	0	1	0	0	0	1	0	0	0	0	0	0	3	0	4
YDR481C	PHO8	protein_coding	2	0	800	2	0	1701	2	0	1701	0	0	0	0	0	0	0	0	0	0	0	0	0	0	800	0	0	0	0	2	0	0	0	1	0	0	0	0	0	0	1	0	0
YDR482C	CWC21	protein_coding	1	0	800	0	0	408	0	0	408	0	0	0	0	0	0	0	0	0	0	0	0	1	0	800	0	0	0	0	1	0	0	0	0	0	0	0	0	0	0	0	0	1
YDR483W	KRE2	protein_coding	0	0	800	1	0	1329	1	0	1329	0	0	0	0	0	0	0	0	0	0	0	0	0	0	800	0	0	0	0	0	0	0	0	1	0	0	0	0	0	0	0	0	0
YDR484W	VPS52	protein_coding	0	0	800	0	0	1926	0	0	1926	0	0	0	0	0	0	0	0	0	0	0	0	0	0	800	0	0	0	0	0	0	0	0	0	0	0	0	0	0	0	0	0	0
YDR485C	VPS72	protein_coding	0	0	800	0	0	2388	0	0	2388	0	0	0	0	0	0	0	0	0	0	0	0	0	0	800	0	0	0	0	0	0	0	0	0	0	0	0	0	0	0	0	0	0
YDR486C	VPS60	protein_coding	0	0	800	0	0	690	0	0	690	0	0	0	0	0	0	0	0	0	0	0	0	0	0	800	0	0	0	0	0	0	0	0	0	0	0	0	0	0	0	0	0	0
YDR487C	RIB3	protein_coding	0	0	800	0	0	627	0	0	627	0	0	0	0	0	0	0	0	0	0	0	0	5	0	800	0	0	0	0	0	0	0	0	0	0	0	0	0	0	0	0	0	5
YDR488C	PAC11	protein_coding	1	0	800	5	0	1602	0	0	1602	0	0	0	0	0	0	0	0	0	0	0	0	1	0	800	3	0	0	0	1	0	0	0	1	0	0	0	0	0	0	1	0	1
YDR489W	SLD5	protein_coding	0	0	800	1	0	885	0	0	885	0	0	0	0	0	0	0	0	0	0	0	0	1	0	800	0	0	0	0	0	0	0	0	1	0	0	0	0	0	0	0	0	1
YDR490C	PKH1	protein_coding	2	0	800	1	0	2301	1	0	2301	0	0	0	0	0	0	0	0	0	0	0	0	3	0	800	0	0	0	0	2	0	0	0	1	0	0	0	0	0	0	0	0	3
YDR491C	YDR491C	protein_coding	2	0	800	2	0	492	0	0	492	0	0	0	0	0	0	0	0	0	0	0	0	0	0	800	0	0	0	0	2	0	0	0	2	0	0	0	0	0	0	0	0	0
YDR492W	IZH1	protein_coding	1	0	800	1	0	951	1	0	951	0	0	0	0	0	0	0	0	0	0	0	0	0	0	800	0	0	0	0	1	0	0	0	1	0	0	0	0	0	0	0	0	0
YDR493W	MZM1	protein_coding	0	0	800	1	0	372	0	0	372	0	0	0	0	0	0	0	0	0	0	0	0	1	0	800	0	0	0	0	0	0	0	0	0	0	0	0	0	0	0	1	0	1
YDR494W	RSM28	protein_coding	4	0	800	1	0	1086	0	0	1086	0	0	0	0	0	0	0	0	0	0	0	0	1	0	800	0	0	0	0	4	0	0	0	0	0	0	0	0	0	0	1	0	1
YDR495C	VPS3	protein_coding	1	0	800	21	0	3036	21	0	3036	0	0	0	0	0	0	0	0	0	0	0	0	7	0	800	0	0	0	0	1	0	0	0	12	0	0	0	0	0	0	9	0	7
YDR496C	PUF6	protein_coding	5	0	800	20	0	1971	20	0	1971	0	0	0	0	0	0	0	0	0	0	0	0	13	0	800	0	0	0	0	5	0	0	0	7	0	0	0	0	0	0	13	0	13
YDR497C	ITR1	protein_coding	14	0	800	19	0	1755	15	0	1755	0	0	0	0	0	0	0	0	0	0	0	0	7	0	800	0	0	0	0	14	0	0	0	1	0	0	0	0	0	0	18	0	7
YDR498C	SEC20	protein_coding	8	0	800	14	0	1152	10	0	1152	0	0	0	0	0	0	0	0	0	0	0	0	21	0	800	0	0	0	0	8	0	0	0	6	0	0	0	0	0	0	8	0	21
YDR499W	LCD1	protein_coding	10	0	800	12	0	2244	10	0	2244	0	0	0	0	0	0	0	0	0	0	0	0	0	0	800	0	0	0	0	10	0	0	0	6	0	0	0	0	0	0	6	0	0
YDR500C	RPL37B	protein_coding	2	0	800	0	0	265	0	0	656	9	0	391	0	0	2	0	0	2	0	0	0	19	0	800	0	0	0	0	2	0	0	9	0	0	0	0	0	0	0	0	0	19
YDR501W	PLM2	protein_coding	4	0	800	21	0	1566	17	0	1566	0	0	0	0	0	0	0	0	0	0	0	0	7	0	800	0	0	0	0	4	0	0	0	8	0	0	0	0	0	0	13	0	7
YDR502C	SAM2	protein_coding	7	0	800	0	0	1155	0	0	1155	0	0	0	0	0	0	0	0	0	0	0	0	4	0	800	0	0	0	0	7	0	0	0	0	0	0	0	0	0	0	0	0	4
YDR503C	LPP1	protein_coding	3	0	800	4	0	825	3	0	825	0	0	0	0	0	0	0	0	0	0	0	0	10	0	800	0	0	0	0	3	0	0	0	2	0	0	0	0	0	0	2	0	10
YDR504C	SPG3	protein_coding	8	0	800	4	0	384	0	0	384	0	0	0	0	0	0	0	0	0	0	0	0	1	0	800	0	0	0	0	8	0	0	0	3	0	0	0	0	0	0	1	0	1
YDR505C	PSP1	protein_coding	4	0	800	30	0	2526	29	0	2526	0	0	0	0	0	0	0	0	0	0	0	0	10	0	800	0	0	0	0	4	0	0	0	11	0	0	0	0	0	0	19	0	10
YDR506C	YDR506C	protein_coding	11	0	800	16	0	1827	5	0	1827	0	0	0	0	0	0	0	0	0	0	0	0	9	0	800	0	0	0	0	11	0	0	0	7	0	0	0	0	0	0	9	0	9
YDR507C	GIN4	protein_coding	9	0	800	31	0	3429	31	0	3429	0	0	0	0	0	0	0	0	0	0	0	0	15	0	800	0	0	0	1	9	0	0	0	6	0	0	0	0	0	0	24	0	15
YDR508C	GNP1	protein_coding	14	0	800	24	0	1992	23	0	1992	0	0	0	0	0	0	0	0	0	0	0	0	3	0	800	0	0	0	0	14	0	0	0	8	0	0	0	0	0	0	16	0	3
YDR509W	YDR509W	protein_coding	10	0	800	2	0	348	2	0	348	0	0	0	0	0	0	0	0	0	0	0	0	9	0	800	0	0	0	0	10	0	1	0	2	0	0	0	0	0	0	1	0	9
YDR510C-A	YDR510C-A	protein_coding	3	0	800	1	0	117	0	0	117	0	0	0	0	0	0	0	0	0	0	0	0	5	0	800	0	0	0	0	3	0	0	0	1	0	0	0	0	0	0	0	0	5
YDR510W	SMT3	protein_coding	0	0	800	3	0	306	0	0	306	0	0	0	0	0	0	0	0	0	0	0	0	9	0	800	0	0	0	0	0	0	0	0	0	0	0	0	0	0	0	3	0	9
YDR511W	ACN9	protein_coding	3	0	800	4	0	402	0	0	402	0	0	0	0	0	0	0	0	0	0	0	0	6	0	800	0	0	0	0	3	0	0	0	1	0	0	0	0	0	0	3	0	6
YDR512C	EMI1	protein_coding	7	0	800	2	0	564	0	0	564	0	0	0	0	0	0	0	0	0	0	0	0	10	0	800	0	0	0	0	7	0	1	0	0	0	0	0	0	1	0	0	0	10
YDR513W	GRX2	protein_coding	6	0	800	3	0	432	0	0	432	0	0	0	0	0	0	0	0	0	0	0	0	2	0	800	0	0	0	0	6	0	0	0	0	0	0	0	0	0	0	3	0	2
YDR514C	YDR514C	protein_coding	6	0	800	10	0	1452	2	0	1452	0	0	0	0	0	0	0	0	0	0	0	0	2	0	800	0	0	0	0	6	0	0	0	5	0	0	0	0	0	0	4	1	2
YDR515W	SLF1	protein_coding	5	0	800	13	0	1344	5	0	1344	0	0	0	0	0	0	0	0	0	0	0	0	7	0	800	0	0	0	0	5	0	0	0	8	0	0	0	0	0	0	5	0	7
YDR516C	EMI2	protein_coding	12	0	800	10	0	1503	10	0	1503	0	0	0	0	0	0	0	0	0	0	0	0	0	0	800	0	0	0	0	12	0	0	0	3	0	0	0	0	0	0	7	0	0
YDR517W	GRH1	protein_coding	0	0	800	3	0	1119	3	0	1119	0	0	0	0	0	0	0	0	0	0	0	0	5	0	800	0	0	0	0	0	0	0	0	2	0	0	0	0	0	0	1	0	5
YDR518W	EUG1	protein_coding	2	0	800	2	0	1554	2	0	1554	0	0	0	0	0	0	0	0	0	0	0	0	0	0	800	0	0	0	0	2	0	0	0	1	0	0	0	0	0	0	1	0	0
YDR519W	FPR2	protein_coding	4	0	800	0	0	408	0	0	408	0	0	0	0	0	0	0	0	0	0	0	0	2	0	800	0	0	0	0	4	0	0	0	0	0	0	0	0	0	0	0	0	2
YDR520C	URC2	protein_coding	0	0	800	8	0	2319	4	0	2319	0	0	0	0	0	0	0	0	0	0	0	0	8	0	800	0	0	0	0	0	0	1	0	3	0	0	0	1	0	0	4	0	8
YDR521W	YDR521W	protein_coding	6	0	800	2	0	336	0	0	336	0	0	0	0	0	0	0	0	0	0	0	0	2	0	800	0	0	3	0	6	0	0	0	2	0	0	0	0	0	0	0	0	2
YDR522C	SPS2	protein_coding	6	0	800	8	0	1509	6	0	1509	0	0	0	0	0	0	0	0	0	0	0	0	6	0	800	0	0	0	0	6	0	0	0	4	0	0	0	0	0	0	4	0	6
YDR523C	SPS1	protein_coding	7	0	800	7	0	1473	2	0	1473	0	0	0	0	0	0	0	0	0	0	0	0	8	0	800	0	0	0	0	7	0	0	0	1	0	0	0	0	0	0	6	0	8
YDR524C	AGE1	protein_coding	11	0	800	10	0	1449	8	0	1449	0	0	0	0	0	0	0	0	0	0	0	0	13	0	800	0	0	0	0	11	0	0	0	1	0	0	0	0	0	0	9	0	13
YDR524C-A	YDR524C-A	protein_coding	0	0	800	1	0	120	0	0	120	0	0	0	0	0	0	0	0	0	0	0	0	0	0	800	0	0	0	0	0	0	0	0	0	0	0	0	0	0	0	1	0	0
YDR524C-B	YDR524C-B	protein_coding	8	0	800	4	0	201	0	0	201	0	0	0	0	0	0	0	0	0	0	0	0	0	0	800	0	0	0	1	8	0	0	0	3	0	0	0	0	0	0	0	0	0
YDR524W-C	YDR524W-C	protein_coding	11	0	800	1	0	90	0	0	90	0	0	0	0	0	0	0	0	0	0	0	0	4	0	800	0	0	0	0	11	0	0	0	0	0	0	0	0	0	0	1	0	4
YDR525W	API2	protein_coding	4	0	800	2	0	330	0	0	330	0	0	0	0	0	0	0	0	0	0	0	0	0	0	800	0	0	0	0	4	0	0	0	2	0	0	0	0	0	0	0	0	0
YDR525W-A	SNA2	protein_coding	10	0	800	0	0	240	0	0	240	0	0	0	0	0	0	0	0	0	0	0	0	6	0	800	0	0	0	0	10	0	0	0	0	0	0	0	0	0	0	0	0	6
YDR526C	YDR526C	protein_coding	0	0	800	0	0	471	0	0	471	0	0	0	0	0	0	0	0	0	0	0	0	13	0	800	0	0	0	0	0	0	0	0	1	0	0	0	0	0	0	0	0	13
YDR527W	RBA50	protein_coding	17	0	800	20	0	1320	20	0	1320	0	0	0	0	0	0	0	0	0	0	0	0	2	0	800	0	0	0	0	17	0	0	0	7	0	0	0	0	0	0	13	0	2
YDR528W	HLR1	protein_coding	2	0	800	9	0	1272	9	0	1272	0	0	0	0	0	0	0	0	0	0	0	0	15	0	800	0	0	0	0	2	0	0	0	6	0	0	0	0	0	0	3	0	15
YDR529C	QCR7	protein_coding	9	0	800	2	0	384	0	0	384	0	0	0	0	0	0	0	0	0	0	0	0	4	0	800	0	0	0	0	9	0	0	0	0	0	0	0	0	0	0	2	0	4
YDR530C	APA2	protein_coding	2	0	800	7	0	978	5	0	978	0	0	0	0	0	0	0	0	0	0	0	0	6	0	800	0	0	0	0	2	0	0	0	2	0	0	0	0	0	0	5	0	6
YDR531W	CAB1	protein_coding	4	0	800	4	0	1104	3	0	1104	0	0	0	0	0	0	0	0	0	0	0	0	5	0	800	0	0	0	0	4	0	0	0	3	0	0	0	0	0	0	1	0	5
YDR532C	KRE28	protein_coding	3	0	800	3	0	1158	0	0	1158	0	0	0	0	0	0	0	0	0	0	0	0	14	0	800	0	0	0	0	3	0	0	0	2	0	0	0	0	0	0	1	0	14
YDR533C	HSP31	protein_coding	17	0	800	8	0	714	8	0	714	0	0	0	0	0	0	0	0	0	0	0	0	11	0	800	0	0	0	0	17	0	0	0	1	0	0	0	0	0	0	7	0	11
YDR534C	FIT1	protein_coding	15	0	800	83	0	1587	83	0	1587	0	0	0	0	0	0	0	0	0	0	0	0	28	0	800	0	0	36	1	15	0	0	0	20	0	0	0	0	0	0	26	0	28
YDR535C	YDR535C	protein_coding	11	0	800	4	0	501	8	0	757	4	0	256	0	0	2	0	0	2	0	0	0	4	0	800	0	0	0	0	11	0	0	4	4	0	0	0	0	0	0	0	0	4
YDR536W	STL1	protein_coding	8	0	800	6	0	1710	6	0	1710	0	0	0	0	0	0	0	0	0	0	0	0	0	0	800	0	0	0	0	8	0	0	0	2	0	0	0	0	0	0	4	0	0
YDR537C	YDR537C	protein_coding	7	0	800	19	0	606	19	0	606	0	0	0	0	0	0	0	0	0	0	0	0	24	0	800	0	0	0	0	7	0	0	0	10	0	0	0	0	0	0	9	0	24
YDR538W	PAD1	protein_coding	73	0	800	20	0	729	20	0	729	0	0	0	0	0	0	0	0	0	0	0	0	14	0	800	0	0	0	0	73	0	0	0	4	0	0	0	0	0	0	19	1	14
YDR539W	FDC1	protein_coding	9	0	800	151	0	1512	109	0	1512	0	0	0	0	0	0	0	0	0	0	0	0	60	0	800	0	0	0	0	9	0	0	0	25	0	0	0	0	0	0	126	0	60
YDR540C	IRC4	protein_coding	16	0	800	1	0	540	1	0	540	0	0	0	0	0	0	0	0	0	0	0	0	58	0	800	0	0	0	0	16	0	0	0	0	0	0	0	0	0	0	1	0	58
YDR541C	YDR541C	protein_coding	23	0	800	125	0	1035	125	0	1035	0	0	0	0	0	0	0	0	0	0	0	0	12	0	800	0	0	0	0	23	0	0	0	39	0	0	0	0	0	0	86	0	12
YDR542W	PAU10	protein_coding	10	0	800	7	0	363	7	0	363	0	0	0	0	0	0	0	0	0	0	0	0	32	0	800	0	0	0	0	10	0	0	0	1	0	0	0	0	0	0	6	0	32
YDR543C	YDR543C	protein_coding	40	0	800	22	0	300	0	0	300	0	0	0	0	0	0	0	0	0	0	0	0	28	0	800	0	0	0	0	40	0	1	0	15	0	0	0	1	1	0	5	0	28
YDR544C	YDR544C	protein_coding	37	0	800	13	0	429	0	0	429	0	0	0	0	0	0	0	0	0	0	0	0	0	0	800	0	1	0	0	37	0	7	0	3	0	0	0	0	0	0	3	0	0
YDR545C-A	YDR545C-A	protein_coding	0	0	800	0	0	480	0	0	480	0	0	0	0	0	0	0	0	0	0	0	0	0	0	591	0	0	0	0	0	0	0	0	0	0	0	0	0	0	0	0	0	0
YDR545W	YRF1-1	protein_coding	0	0	222	0	0	5391	0	0	5391	0	0	0	0	0	0	0	0	0	0	0	0	0	0	800	0	0	0	0	0	0	0	0	0	0	0	0	0	0	0	0	0	0
YEL001C	IRC22	protein_coding	4	0	800	1	0	678	0	0	678	0	0	0	0	0	0	0	0	0	0	0	0	4	0	800	0	0	0	0	4	0	0	0	0	0	0	0	0	0	0	1	0	4
YEL002C	WBP1	protein_coding	0	0	800	4	0	1293	3	0	1293	0	0	0	0	0	0	0	0	0	0	0	0	2	0	800	0	0	0	0	0	0	0	0	2	0	0	0	0	0	0	2	0	2
YEL003W	GIM4	protein_coding	0	0	800	0	0	334	0	0	424	0	0	90	0	0	2	0	0	2	0	0	0	4	0	800	0	0	0	0	0	0	0	0	0	0	0	0	0	0	0	0	0	4
YEL004W	YEA4	protein_coding	3	0	800	2	0	1029	2	0	1029	0	0	0	0	0	0	0	0	0	0	0	0	1	0	800	0	0	0	0	3	0	0	0	1	0	0	0	0	0	0	1	0	1
YEL005C	VAB2	protein_coding	5	0	800	1	0	849	1	0	849	0	0	0	0	0	0	0	0	0	0	0	0	1	0	800	0	0	0	0	5	0	0	0	0	0	0	0	0	0	0	1	0	1
YEL006W	YEA6	protein_coding	0	0	800	4	0	1008	2	0	1008	0	0	0	0	0	0	0	0	0	0	0	0	7	0	800	0	0	0	0	0	0	0	0	1	0	0	0	0	0	0	3	0	7
YEL007W	MIT1	protein_coding	5	0	800	38	0	2001	38	0	2001	0	0	0	0	0	0	0	0	0	0	0	0	1	0	800	0	0	30	0	5	0	0	0	5	0	0	0	0	0	0	3	0	1
YEL008C-A	YEL008C-A	protein_coding	9	0	800	0	0	93	0	0	93	0	0	0	0	0	0	0	0	0	0	0	0	6	0	800	3	0	0	0	9	0	0	0	0	0	0	0	0	0	0	0	0	6
YEL008W	YEL008W	protein_coding	6	0	800	6	0	381	6	0	381	0	0	0	0	0	0	0	0	0	0	0	0	6	0	800	0	0	3	0	6	0	0	0	0	0	0	0	0	0	0	3	0	6
YEL009C	GCN4	protein_coding	8	0	800	3	0	846	2	0	846	0	0	0	0	0	0	0	0	0	0	0	0	1	0	800	0	0	0	0	8	0	0	0	2	0	0	0	0	0	0	1	0	1
YEL009C-A	YEL009C-A	protein_coding	3	0	800	0	0	408	0	0	408	0	0	0	0	0	0	0	0	0	0	0	0	8	0	800	0	0	0	0	3	0	0	0	1	0	0	0	0	0	0	0	0	8
YEL010W	YEL010W	protein_coding	4	0	800	3	0	351	3	0	351	0	0	0	0	0	0	0	0	0	0	0	0	0	0	800	0	0	0	0	4	0	1	0	1	0	0	0	0	1	0	0	0	0
YEL011W	GLC3	protein_coding	1	0	800	6	0	2115	2	0	2115	0	0	0	0	0	0	0	0	0	0	0	0	17	0	800	0	0	0	0	1	0	0	0	3	0	0	0	0	0	0	3	0	17
YEL012W	UBC8	protein_coding	18	0	800	0	0	656	0	0	780	0	0	124	0	0	2	0	0	2	0	0	0	3	0	800	0	0	0	0	18	0	0	0	0	0	0	0	0	0	0	0	0	3
YEL013W	VAC8	protein_coding	0	0	800	15	0	1737	8	0	1737	0	0	0	0	0	0	0	0	0	0	0	0	0	0	800	0	0	0	0	0	0	0	0	2	0	0	0	0	0	0	13	0	0
YEL014C	YEL014C	protein_coding	0	0	800	0	0	306	0	0	306	0	0	0	0	0	0	0	0	0	0	0	0	4	0	800	0	0	0	0	0	0	0	0	0	0	0	0	0	0	0	0	0	4
YEL015W	EDC3	protein_coding	1	0	800	0	0	1656	0	0	1656	0	0	0	0	0	0	0	0	0	0	0	0	0	0	800	0	0	0	0	1	0	0	0	0	0	0	0	0	0	0	0	0	0
YEL016C	NPP2	protein_coding	0	0	800	2	0	1482	0	0	1482	0	0	0	0	0	0	0	0	0	0	0	0	0	0	800	0	0	0	0	0	0	0	0	1	0	0	0	0	0	0	1	0	0
YEL017C-A	PMP2	protein_coding	1	0	800	1	0	132	0	0	132	0	0	0	0	0	0	0	0	0	0	0	0	0	0	800	0	0	0	0	1	0	0	0	0	0	0	0	0	0	0	1	0	0
YEL017W	GTT3	protein_coding	2	0	800	0	0	1014	0	0	1014	0	0	0	0	0	0	0	0	0	0	0	0	1	0	800	0	0	0	0	2	0	0	0	0	0	0	0	0	0	0	0	0	1
YEL018C-A	YEL018C-A	protein_coding	0	0	800	0	0	534	0	0	534	0	0	0	0	0	0	0	0	0	0	0	0	1	0	800	0	0	0	0	0	0	0	0	0	0	0	0	0	0	0	0	0	1
YEL018W	EAF5	protein_coding	1	0	800	0	0	840	0	0	840	0	0	0	0	0	0	0	0	0	0	0	0	0	0	800	0	0	0	0	1	0	0	0	0	0	0	0	0	0	0	0	0	0
YEL019C	MMS21	protein_coding	4	0	800	0	0	804	0	0	804	0	0	0	0	0	0	0	0	0	0	0	0	0	0	800	0	0	0	0	4	0	0	0	0	0	0	0	0	0	0	0	0	0
YEL020C	YEL020C	protein_coding	16	0	800	14	0	1683	10	0	1683	0	0	0	0	0	0	0	0	0	0	0	0	1	0	800	0	0	0	0	16	0	0	0	4	0	0	0	0	0	0	10	0	1
YEL020C-B	YEL020C-B	protein_coding	0	0	800	2	0	198	0	0	198	0	0	0	0	0	0	0	0	0	0	0	0	5	0	800	0	0	0	0	0	0	0	0	0	0	0	0	0	0	0	2	0	5
YEL020W-A	TIM9	protein_coding	8	0	800	0	0	264	0	0	264	0	0	0	0	0	0	0	0	0	0	0	0	4	0	800	0	0	0	0	8	0	0	0	0	0	0	0	0	0	0	0	0	4
YEL021W	URA3	protein_coding	1	0	800	1	0	804	0	0	804	0	0	0	0	0	0	0	0	0	0	0	0	3	0	800	0	0	0	0	1	0	0	0	0	0	0	0	0	0	0	1	0	3
YEL022W	GEA2	protein_coding	3	0	800	19	0	4380	19	0	4380	0	0	0	0	0	0	0	0	0	0	0	0	0	0	800	0	0	0	0	3	0	0	0	3	0	0	0	0	0	0	16	0	0
YEL023C	YEL023C	protein_coding	3	0	800	11	0	2049	10	0	2049	0	0	0	0	0	0	0	0	0	0	0	0	6	0	800	0	0	0	0	3	0	0	0	3	0	0	0	0	0	0	8	0	6
YEL024W	RIP1	protein_coding	1	0	800	4	0	648	4	0	648	0	0	0	0	0	0	0	0	0	0	0	0	2	0	800	0	0	0	0	1	0	0	0	1	0	0	0	0	0	0	3	0	2
YEL025C	YEL025C	protein_coding	7	0	800	31	0	3567	29	0	3567	0	0	0	0	0	0	0	0	0	0	0	0	12	0	800	0	0	0	0	7	0	1	0	14	0	0	0	0	0	0	16	0	12
YEL026W	SNU13	protein_coding	2	0	800	3	0	381	0	0	381	0	0	0	0	0	0	0	0	0	0	0	0	6	0	800	0	0	0	0	2	0	0	0	0	0	0	0	0	0	0	3	0	6
YEL027W	VMA3	protein_coding	5	0	800	0	0	483	0	0	483	0	0	0	0	0	0	0	0	0	0	0	0	3	0	800	0	0	0	0	5	0	0	0	0	0	0	0	0	0	0	0	0	3
YEL028W	YEL028W	protein_coding	14	0	800	13	0	462	13	0	462	0	0	0	0	0	0	0	0	0	0	0	0	0	0	800	0	0	0	0	14	0	0	0	8	0	0	0	0	1	0	4	0	0
YEL029C	BUD16	protein_coding	2	0	800	1	0	939	1	0	939	0	0	0	0	0	0	0	0	0	0	0	0	5	0	800	0	0	0	0	2	0	0	0	0	0	0	0	0	0	0	1	0	5
YEL030C-A	YEL030C-A	protein_coding	0	0	800	0	0	315	0	0	315	0	0	0	0	0	0	0	0	0	0	0	0	1	0	800	0	0	0	0	0	0	0	0	0	0	0	0	0	0	0	0	0	1
YEL030W	ECM10	protein_coding	0	0	800	3	0	1935	3	0	1935	0	0	0	0	0	0	0	0	0	0	0	0	0	0	800	0	0	0	0	0	0	0	0	3	0	0	0	0	0	0	0	0	0
YEL031W	SPF1	protein_coding	0	0	800	14	0	3648	14	0	3648	0	0	0	0	0	0	0	0	0	0	0	0	12	0	800	0	0	0	0	0	0	0	0	3	0	0	0	0	0	0	11	0	12
YEL032C-A	YEL032C-A	protein_coding	0	0	800	0	0	162	0	0	162	0	0	0	0	0	0	0	0	0	0	0	0	2	0	800	0	0	0	0	0	0	0	0	2	0	0	0	0	0	0	1	0	2
YEL032W	MCM3	protein_coding	11	0	800	16	0	2916	12	0	2916	0	0	0	0	0	0	0	0	0	0	0	0	10	0	800	0	0	0	0	11	0	0	0	4	0	0	0	0	0	0	12	0	10
YEL033W	MTC7	protein_coding	0	0	800	9	0	420	0	0	420	0	0	0	0	0	0	0	0	0	0	0	0	0	0	800	0	0	0	0	0	0	4	0	3	0	0	0	0	1	0	1	0	0
YEL034C-A	YEL034C-A	protein_coding	8	0	800	7	0	603	0	0	603	0	0	0	0	0	0	0	0	0	0	0	0	0	0	800	0	0	0	0	8	0	1	0	5	0	0	0	0	0	0	1	0	0
YEL034W	HYP2	protein_coding	9	0	800	0	0	474	0	0	474	0	0	0	0	0	0	0	0	0	0	0	0	2	0	800	0	0	0	0	9	0	0	0	1	0	0	0	0	0	0	5	0	2
YEL035C	UTR5	protein_coding	10	0	800	7	0	501	0	0	501	0	0	0	0	0	0	0	0	0	0	0	0	9	0	800	0	0	0	0	10	0	0	0	5	0	0	0	0	0	0	2	0	9
YEL036C	ANP1	protein_coding	8	0	800	12	0	1503	5	0	1503	0	0	0	0	0	0	0	0	0	0	0	0	16	0	800	3	0	0	0	8	0	0	0	1	0	0	0	0	0	0	8	0	16
YEL037C	RAD23	protein_coding	35	0	800	3	0	1197	3	0	1197	0	0	0	0	0	0	0	0	0	0	0	0	13	0	800	0	0	0	0	35	0	0	0	1	0	0	0	0	0	0	2	0	13
YEL038W	UTR4	protein_coding	1	0	800	11	0	684	2	0	684	0	0	0	0	0	0	0	0	0	0	0	0	0	0	800	0	0	0	0	1	0	0	0	6	0	0	0	0	0	0	5	0	0
YEL039C	CYC7	protein_coding	17	0	800	1	0	342	0	0	342	0	0	0	0	0	0	0	0	0	0	0	0	18	0	800	0	0	0	0	17	0	0	0	0	0	0	0	0	0	0	1	0	18
YEL040W	UTR2	protein_coding	7	0	800	13	0	1404	2	0	1404	0	0	0	0	0	0	0	0	0	0	0	0	6	0	800	0	0	3	0	7	0	0	0	3	0	0	0	0	0	0	7	0	6
YEL041W	YEF1	protein_coding	4	0	800	15	0	1488	12	0	1488	0	0	0	0	0	0	0	0	0	0	0	0	7	0	800	0	0	0	0	4	0	0	0	8	0	0	0	0	0	0	7	0	7
YEL042W	GDA1	protein_coding	9	0	800	3	0	1557	3	0	1557	0	0	0	0	0	0	0	0	0	0	0	0	10	0	800	0	0	0	0	9	0	0	0	0	0	0	0	0	0	0	3	0	10
YEL043W	YEL043W	protein_coding	6	0	800	12	0	2871	3	0	2871	0	0	0	0	0	0	0	0	0	0	0	0	3	0	800	0	0	0	0	6	0	0	0	7	0	0	0	0	0	0	5	0	3
YEL044W	IES6	protein_coding	8	0	800	2	0	501	0	0	501	0	0	0	0	0	0	0	0	0	0	0	0	0	0	800	0	0	0	0	8	0	0	0	1	0	0	0	0	0	0	1	0	0
YEL045C	YEL045C	protein_coding	9	0	800	7	0	426	0	0	426	0	0	0	0	0	0	0	0	0	0	0	0	7	0	800	0	0	0	0	9	0	1	0	2	0	0	0	0	0	0	4	0	7
YEL046C	GLY1	protein_coding	0	0	800	8	0	1164	0	0	1164	0	0	0	0	0	0	0	0	0	0	0	0	8	0	800	0	0	0	0	0	0	0	0	2	0	0	0	0	0	0	6	0	8
YEL047C	YEL047C	protein_coding	0	0	800	0	0	1413	0	0	1413	0	0	0	0	0	0	0	0	0	0	0	0	0	0	800	0	0	0	0	0	0	0	0	0	0	0	0	0	0	0	0	0	0
YEL048C	TCA17	protein_coding	11	0	800	0	0	459	0	0	459	0	0	0	0	0	0	0	0	0	0	0	0	0	0	800	0	0	0	0	11	0	0	0	0	0	0	0	0	0	0	0	0	0
YEL049W	PAU2	protein_coding	0	0	800	6	0	363	2	0	363	0	0	0	0	0	0	0	0	0	0	0	0	5	0	800	0	0	0	0	0	0	0	0	0	0	0	0	0	0	0	6	0	5
YEL050C	RML2	protein_coding	13	0	800	4	0	1182	4	0	1182	0	0	0	0	0	0	0	0	0	0	0	0	4	0	800	0	0	0	0	13	0	0	0	0	0	0	0	0	0	0	4	0	4
YEL050W-A	YEL050W-A	protein_coding	4	0	800	2	0	192	0	0	192	0	0	0	0	0	0	0	0	0	0	0	0	11	0	800	0	0	0	0	4	0	0	0	1	0	0	0	0	0	0	1	0	11
YEL051W	VMA8	protein_coding	0	0	800	1	0	771	0	0	771	0	0	0	0	0	0	0	0	0	0	0	0	11	0	800	0	0	0	0	0	0	0	0	1	0	0	0	0	0	0	0	0	11
YEL052W	AFG1	protein_coding	4	0	800	11	0	1530	3	0	1530	0	0	0	0	0	0	0	0	0	0	0	0	7	0	800	0	0	0	0	4	0	0	0	4	0	0	0	0	0	0	7	0	7
YEL053C	MAK10	protein_coding	7	0	800	4	0	2202	4	0	2202	0	0	0	0	0	0	0	0	0	0	0	0	1	0	800	0	0	0	0	7	0	0	0	3	0	0	0	0	0	0	1	0	1
YEL053W-A	YEL053W-A	protein_coding	0	0	800	0	0	348	0	0	348	0	0	0	0	0	0	0	0	0	0	0	0	0	0	800	0	0	0	0	0	0	0	0	0	0	0	0	0	0	0	0	0	0
YEL054C	RPL12A	protein_coding	7	0	800	0	0	498	0	0	498	0	0	0	0	0	0	0	0	0	0	0	0	7	0	800	0	0	0	0	7	0	0	0	0	0	0	0	0	0	0	0	0	7
YEL055C	POL5	protein_coding	9	0	800	29	0	3069	13	0	3069	0	0	0	0	0	0	0	0	0	0	0	0	7	0	800	0	1	0	0	9	0	0	0	10	0	0	0	0	0	0	18	0	7
YEL056W	HAT2	protein_coding	13	0	800	8	0	1206	0	0	1206	0	0	0	0	0	0	0	0	0	0	0	0	11	0	800	0	0	0	0	13	0	0	0	2	0	0	0	0	0	0	6	0	11
YEL057C	YEL057C	protein_coding	7	0	800	3	0	702	0	0	702	0	0	0	0	0	0	0	0	0	0	0	0	9	0	800	0	0	0	0	7	0	0	0	2	0	0	0	0	0	0	1	0	9
YEL058W	PCM1	protein_coding	4	0	800	13	0	1674	4	0	1674	0	0	0	0	0	0	0	0	0	0	0	0	6	0	800	0	0	0	0	4	0	0	0	3	0	0	0	0	0	0	10	0	6
YEL059C-A	SOM1	protein_coding	4	0	800	1	0	225	0	0	225	0	0	0	0	0	0	0	0	0	0	0	0	0	0	800	0	0	0	0	4	0	0	0	0	0	0	0	0	0	0	1	0	0
YEL059W	HHY1	protein_coding	5	0	800	3	0	309	0	0	309	0	0	0	0	0	0	0	0	0	0	0	0	3	0	800	0	0	0	0	5	0	2	0	0	0	0	0	0	0	0	1	0	3
YEL060C	PRB1	protein_coding	9	0	800	15	0	1908	13	0	1908	0	0	0	0	0	0	0	0	0	0	0	0	0	0	800	0	0	0	0	9	0	0	0	5	0	0	0	0	0	0	10	0	0
YEL061C	CIN8	protein_coding	4	0	800	14	0	3003	8	0	3003	0	0	0	0	0	0	0	0	0	0	0	0	8	0	800	0	0	0	0	4	0	0	0	2	0	0	0	0	0	0	12	0	8
YEL062W	NPR2	protein_coding	3	0	800	8	0	1848	8	0	1848	0	0	0	0	0	0	0	0	0	0	0	0	1	0	800	0	0	0	0	3	0	0	0	2	0	0	0	0	0	0	6	0	1
YEL063C	CAN1	protein_coding	24	0	800	4	0	1773	2	0	1773	0	0	0	0	0	0	0	0	0	0	0	0	14	0	800	0	0	0	0	24	0	0	0	0	0	0	0	0	0	0	4	0	14
YEL064C	AVT2	protein_coding	4	0	800	11	0	1443	6	0	1443	0	0	0	0	0	0	0	0	0	0	0	0	24	0	800	0	0	0	0	4	0	0	0	2	0	0	0	0	0	0	9	0	24
YEL065W	SIT1	protein_coding	3	0	800	15	0	1887	15	0	1887	0	0	0	0	0	0	0	0	0	0	0	0	3	0	800	0	0	0	0	3	0	0	0	2	0	0	0	0	0	0	13	0	3
YEL066W	HPA3	protein_coding	9	0	800	9	0	540	6	0	540	0	0	0	0	0	0	0	0	0	0	0	0	1	0	800	0	0	0	0	9	0	0	0	3	0	0	0	0	0	0	6	0	1
YEL067C	YEL067C	protein_coding	9	0	800	2	0	588	0	0	588	0	0	0	0	0	0	0	0	0	0	0	0	9	0	800	0	0	0	0	9	0	0	0	1	0	0	0	0	0	0	1	0	9
YEL068C	YEL068C	protein_coding	13	0	800	1	0	333	0	0	333	0	0	0	0	0	0	0	0	0	0	0	0	6	0	800	0	0	0	0	13	0	0	0	1	0	0	0	0	0	0	0	0	6
YEL069C	HXT13	protein_coding	6	0	800	26	0	1695	20	0	1695	0	0	0	0	0	0	0	0	0	0	0	0	21	0	800	0	0	0	0	6	0	1	0	4	0	0	0	1	0	0	21	0	21
YEL070W	DSF1	protein_coding	6	0	800	7	0	1509	7	0	1509	0	0	0	0	0	0	0	0	0	0	0	0	16	0	800	0	0	0	0	6	0	0	0	0	0	0	0	0	0	0	7	0	16
YEL071W	DLD3	protein_coding	18	0	800	4	0	1491	4	0	1491	0	0	0	0	0	0	0	0	0	0	0	0	10	0	800	0	0	0	0	18	0	0	0	1	0	0	0	0	0	0	3	0	10
YEL072W	RMD6	protein_coding	14	0	800	5	0	696	5	0	696	0	0	0	0	0	0	0	0	0	0	0	0	14	0	800	0	0	0	0	14	0	0	0	1	0	0	0	0	0	0	4	0	14
YEL073C	YEL073C	protein_coding	10	0	800	2	0	324	1	0	324	0	0	0	0	0	0	0	0	0	0	0	0	7	0	800	0	0	0	0	10	0	0	0	2	0	0	0	0	0	0	0	0	7
YEL074W	YEL074W	protein_coding	1	0	800	8	0	339	0	0	339	0	0	0	0	0	0	0	0	0	0	0	0	2	0	800	0	0	0	0	1	0	0	0	6	0	0	0	0	0	0	2	0	2
YEL075C	YEL075C	protein_coding	0	0	800	0	0	369	0	0	369	0	0	0	0	0	0	0	0	0	0	0	0	8	0	800	0	0	0	0	0	0	0	0	0	0	0	0	0	0	0	0	0	8
YEL075W-A	YEL075W-A	protein_coding	9	0	800	0	0	612	0	0	612	0	0	0	0	0	0	0	0	0	0	0	0	1	0	800	0	0	0	0	9	0	0	0	0	0	0	0	0	0	0	0	0	1
YEL076C	YEL076C	protein_coding	8	0	800	0	0	651	0	0	651	0	0	0	0	0	0	0	0	0	0	0	0	3	0	800	0	0	0	0	8	0	0	0	0	0	0	0	0	0	0	0	0	3
YEL076C-A	YEL076C-A	protein_coding	7	0	800	0	0	651	0	0	930	1	0	279	0	0	2	0	0	2	0	0	0	0	0	800	0	0	0	0	7	0	0	1	0	0	0	0	0	0	0	0	0	0
YEL077C	YEL077C	protein_coding	6	0	263	63	0	3834	56	0	3834	0	0	0	0	0	0	0	0	0	0	0	0	0	0	800	0	0	0	0	6	0	0	0	29	0	0	0	0	0	0	34	0	0
YEL077W-A	YEL077W-A	protein_coding	21	0	800	0	0	483	0	0	483	0	0	0	0	0	0	0	0	0	0	0	0	10	0	629	0	0	0	0	21	0	0	0	2	0	0	0	0	0	0	0	0	10
YER001W	MNN1	protein_coding	3	0	800	22	0	2289	22	0	2289	0	0	0	0	0	0	0	0	0	0	0	0	9	0	800	0	0	0	0	3	0	0	0	10	0	0	0	0	0	0	12	0	9
YER002W	NOP16	protein_coding	6	0	800	6	0	696	6	0	696	0	0	0	0	0	0	0	0	0	0	0	0	5	0	800	0	0	0	0	6	0	0	0	4	0	0	0	0	0	0	2	0	5
YER003C	PMI40	protein_coding	6	0	800	9	0	1288	18	0	1383	9	0	95	0	0	2	0	0	2	0	0	0	3	0	800	0	0	0	0	6	0	0	9	6	0	0	0	0	1	1	1	0	3
YER004W	FMP52	protein_coding	2	0	800	9	0	696	0	0	696	0	0	0	0	0	0	0	0	0	0	0	0	17	0	800	0	0	0	0	2	0	0	0	4	0	0	0	0	0	0	5	0	17
YER005W	YND1	protein_coding	4	0	800	7	0	1893	5	0	1893	0	0	0	0	0	0	0	0	0	0	0	0	6	0	800	0	0	0	0	4	0	0	0	2	0	0	0	0	0	0	5	0	6
YER006C-A	YER006C-A	protein_coding	3	0	800	5	0	318	0	0	318	0	0	0	0	0	0	0	0	0	0	0	0	3	0	800	0	0	0	0	3	0	2	0	2	0	0	0	0	0	0	1	0	3
YER006W	NUG1	protein_coding	5	0	800	6	0	1563	4	0	1563	0	0	0	0	0	0	0	0	0	0	0	0	5	0	800	0	0	0	0	5	0	0	0	2	0	0	0	0	0	0	4	0	5
YER007C-A	TMA20	protein_coding	4	0	800	0	0	545	0	0	649	1	0	104	0	0	2	0	0	2	0	0	0	3	0	800	0	0	0	0	4	0	0	1	0	0	0	0	0	0	0	0	0	3
YER007W	PAC2	protein_coding	3	0	800	7	0	1557	7	0	1557	0	0	0	0	0	0	0	0	0	0	0	0	6	0	800	0	0	0	0	3	0	0	0	5	0	0	0	0	0	0	2	0	6
YER008C	SEC3	protein_coding	4	0	800	17	0	4011	16	0	4011	0	0	0	0	0	0	0	0	0	0	0	0	6	0	800	0	0	0	0	4	0	0	0	5	0	0	0	0	0	0	12	0	6
YER009W	NTF2	protein_coding	4	0	800	2	0	378	0	0	378	0	0	0	0	0	0	0	0	0	0	0	0	1	0	800	0	0	0	0	4	0	0	0	0	0	0	0	0	0	0	2	0	1
YER010C	YER010C	protein_coding	6	0	800	4	0	705	0	0	705	0	0	0	0	0	0	0	0	0	0	0	0	10	0	800	0	0	0	0	6	0	0	0	2	0	0	0	0	0	0	2	0	10
YER011W	TIR1	protein_coding	2	0	800	54	0	765	54	0	765	0	0	0	0	0	0	0	0	0	0	0	0	7	0	800	0	0	36	0	2	0	0	0	8	0	0	0	0	0	0	10	0	7
YER012W	PRE1	protein_coding	0	0	800	3	0	597	0	0	597	0	0	0	0	0	0	0	0	0	0	0	0	6	0	800	0	0	0	0	0	0	0	0	0	0	0	0	0	0	0	3	0	6
YER013W	PRP22	protein_coding	1	0	800	2	0	3438	2	0	3438	0	0	0	0	0	0	0	0	0	0	0	0	2	0	800	0	0	0	0	1	0	0	0	0	0	0	0	0	0	0	2	0	2
YER014C-A	BUD25	protein_coding	0	0	800	1	0	461	1	0	970	0	0	509	0	0	2	0	0	2	0	0	0	0	0	800	0	0	0	0	0	0	0	0	0	0	0	0	0	0	0	1	0	0
YER014W	HEM14	protein_coding	0	0	800	0	0	1620	0	0	1620	0	0	0	0	0	0	0	0	0	0	0	0	1	0	800	0	0	0	0	0	0	0	0	1	0	0	0	0	0	0	0	0	1
YER015W	FAA2	protein_coding	0	0	800	0	0	2235	0	0	2235	0	0	0	0	0	0	0	0	0	0	0	0	1	0	800	0	0	0	0	0	0	0	0	0	0	0	0	0	0	0	0	0	1
YER016W	BIM1	protein_coding	1	0	800	2	0	1035	2	0	1035	0	0	0	0	0	0	0	0	0	0	0	0	1	0	800	0	0	0	0	1	0	0	0	2	0	0	0	0	0	0	0	0	1
YER017C	AFG3	protein_coding	2	0	800	6	0	2286	5	0	2286	0	0	0	0	0	0	0	0	0	0	0	0	3	0	800	0	0	0	0	2	0	0	0	1	0	0	0	0	0	0	5	0	3
YER018C	SPC25	protein_coding	2	0	800	2	0	666	0	0	666	0	0	0	0	0	0	0	0	0	0	0	0	4	0	800	0	0	0	0	2	0	0	0	2	0	0	0	0	0	0	0	0	4
YER019C-A	SBH2	protein_coding	7	0	800	2	0	267	0	0	267	0	0	0	0	0	0	0	0	0	0	0	0	1	0	800	0	0	0	0	7	0	0	0	0	0	0	0	0	0	0	2	0	1
YER019W	ISC1	protein_coding	12	0	800	9	0	1434	7	0	1434	0	0	0	0	0	0	0	0	0	0	0	0	0	0	800	0	0	0	0	12	0	0	0	2	0	0	0	0	0	0	7	0	0
YER020W	GPA2	protein_coding	13	0	800	18	0	1350	17	0	1350	0	0	0	0	0	0	0	0	0	0	0	0	12	0	800	0	0	0	0	13	0	0	0	5	0	0	0	0	0	0	13	0	12
YER021W	RPN3	protein_coding	15	0	800	15	0	1572	9	0	1572	0	0	0	0	0	0	0	0	0	0	0	0	14	0	800	0	0	0	0	15	0	0	0	4	0	0	0	0	0	0	11	0	14
YER022W	SRB4	protein_coding	1	0	800	10	0	2064	10	0	2064	0	0	0	0	0	0	0	0	0	0	0	0	14	0	800	0	0	0	0	1	0	0	0	4	0	0	0	0	0	0	6	0	14
YER023C-A	YER023C-A	protein_coding	6	0	800	0	0	213	0	0	213	0	0	0	0	0	0	0	0	0	0	0	0	5	0	800	0	0	0	0	6	0	0	0	0	0	0	0	0	0	0	0	0	5
YER023W	PRO3	protein_coding	7	0	800	5	0	861	5	0	861	0	0	0	0	0	0	0	0	0	0	0	0	6	0	800	0	0	0	0	7	0	0	0	1	0	0	0	0	0	0	4	0	6
YER024W	YAT2	protein_coding	3	0	800	16	0	2772	16	0	2772	0	0	0	0	0	0	0	0	0	0	0	0	6	0	800	0	0	0	0	3	0	0	0	5	0	0	0	0	0	0	11	0	6
YER025W	GCD11	protein_coding	23	0	800	3	0	1584	2	0	1584	0	0	0	0	0	0	0	0	0	0	0	0	5	0	800	0	0	0	0	23	0	0	0	0	0	0	0	0	0	0	3	0	5
YER026C	CHO1	protein_coding	0	0	800	10	0	831	5	0	831	0	0	0	0	0	0	0	0	0	0	0	0	5	0	800	0	0	0	0	0	0	0	0	3	0	0	0	0	0	0	7	0	5
YER027C	GAL83	protein_coding	10	0	800	5	0	1254	3	0	1254	0	0	0	0	0	0	0	0	0	0	0	0	13	0	800	0	0	0	0	10	0	0	0	3	0	0	0	0	0	0	2	0	13
YER028C	MIG3	protein_coding	8	0	800	19	0	1185	12	0	1185	0	0	0	0	0	0	0	0	0	0	0	0	11	0	800	0	0	0	0	8	0	0	0	13	0	0	0	0	0	0	6	0	11
YER029C	SMB1	protein_coding	11	0	800	4	0	591	4	0	591	0	0	0	0	0	0	0	0	0	0	0	0	6	0	800	0	0	0	0	11	0	0	0	1	0	0	0	0	0	0	3	0	6
YER030W	CHZ1	protein_coding	0	0	800	6	0	462	0	0	462	0	0	0	0	0	0	0	0	0	0	0	0	8	0	800	0	0	0	1	0	0	0	0	3	0	0	0	0	0	1	1	0	8
YER031C	YPT31	protein_coding	10	0	800	0	0	672	0	0	672	0	0	0	0	0	0	0	0	0	0	0	0	1	0	800	0	0	0	0	10	0	0	0	0	0	0	0	0	0	0	0	0	1
YER032W	FIR1	protein_coding	1	0	800	5	0	2631	5	0	2631	0	0	0	0	0	0	0	0	0	0	0	0	1	0	800	0	0	0	0	1	0	1	0	2	0	0	0	0	0	1	2	0	1
YER033C	ZRG8	protein_coding	3	0	800	2	0	3231	1	0	3231	0	0	0	0	0	0	0	0	0	0	0	0	0	0	800	0	0	0	0	3	0	0	0	2	0	0	0	0	0	0	0	0	0
YER034W	YER034W	protein_coding	0	0	800	0	0	558	0	0	558	0	0	0	0	0	0	0	0	0	0	0	0	1	0	800	0	0	0	0	0	0	0	0	0	0	0	0	0	0	0	0	0	1
YER035W	EDC2	protein_coding	4	0	800	0	0	438	0	0	438	0	0	0	0	0	0	0	0	0	0	0	0	0	0	800	0	0	0	0	4	0	0	0	0	0	0	0	0	0	0	0	0	0
YER036C	ARB1	protein_coding	0	0	800	6	0	1833	2	0	1833	0	0	0	0	0	0	0	0	0	0	0	0	0	0	800	0	0	0	0	0	0	0	0	0	0	0	0	0	0	0	6	0	0
YER037W	PHM8	protein_coding	2	0	800	2	0	966	2	0	966	0	0	0	0	0	0	0	0	0	0	0	0	26	0	800	0	0	0	0	2	0	0	0	0	0	0	0	0	0	0	2	0	26
YER038C	KRE29	protein_coding	2	0	800	3	0	1395	1	0	1395	0	0	0	0	0	0	0	0	0	0	0	0	1	0	800	0	0	0	0	2	0	0	0	2	0	0	0	0	0	0	1	0	1
YER038W-A	YER038W-A	protein_coding	1	0	800	1	0	381	0	0	381	0	0	0	0	0	0	0	0	0	0	0	0	1	0	800	0	0	0	0	1	0	0	0	0	0	0	0	0	0	0	1	0	1
YER039C	HVG1	protein_coding	1	0	800	1	0	750	1	0	750	0	0	0	0	0	0	0	0	0	0	0	0	2	0	800	0	0	0	0	1	0	0	0	0	0	0	0	0	0	0	1	0	2
YER039C-A	YER039C-A	protein_coding	2	0	800	0	0	219	0	0	219	0	0	0	0	0	0	0	0	0	0	0	0	0	0	800	0	0	0	0	2	0	0	0	0	0	0	0	0	0	0	0	0	0
YER040W	GLN3	protein_coding	1	0	800	4	0	2193	2	0	2193	0	0	0	0	0	0	0	0	0	0	0	0	2	0	800	0	0	0	0	1	0	0	0	3	0	0	0	0	0	0	1	0	2
YER041W	YEN1	protein_coding	5	0	800	5	0	2280	5	0	2280	0	0	0	0	0	0	0	0	0	0	0	0	1	0	800	0	0	0	0	5	0	0	0	2	0	0	0	0	0	0	3	0	1
YER042W	MXR1	protein_coding	0	0	800	1	0	555	0	0	555	0	0	0	0	0	0	0	0	0	0	0	0	8	0	800	0	0	0	0	0	0	0	0	0	0	0	0	0	0	0	1	0	8
YER043C	SAH1	protein_coding	0	0	800	0	0	1350	0	0	1350	0	0	0	0	0	0	0	0	0	0	0	0	1	0	800	0	0	0	0	0	0	0	0	0	0	0	0	0	0	0	0	0	1
YER044C	ERG28	protein_coding	1	0	800	0	0	447	0	0	447	0	0	0	0	0	0	0	0	0	0	0	0	2	0	800	0	0	0	0	1	0	0	0	0	0	0	0	0	0	0	0	0	2
YER044C-A	MEI4	protein_coding	2	0	800	2	0	1227	2	0	1315	0	0	88	0	0	2	0	0	2	0	0	0	7	0	800	0	0	0	0	2	0	0	0	2	0	0	0	0	0	0	0	0	7
YER045C	ACA1	protein_coding	2	0	800	14	0	1470	9	0	1470	0	0	0	0	0	0	0	0	0	0	0	0	20	0	800	0	0	0	0	2	0	0	0	7	0	0	0	0	0	0	7	0	20
YER046W	SPO73	protein_coding	10	0	800	4	0	432	0	0	432	0	0	0	0	0	0	0	0	0	0	0	0	10	0	800	0	0	0	0	10	0	0	0	1	0	0	0	0	0	0	3	0	10
YER046W-A	YER046W-A	protein_coding	3	0	800	14	0	330	0	0	330	0	0	0	0	0	0	0	0	0	0	0	0	6	0	800	0	0	6	0	3	0	1	0	3	0	0	0	0	0	0	5	0	6
YER047C	SAP1	protein_coding	16	0	800	15	0	2694	11	0	2694	0	0	0	0	0	0	0	0	0	0	0	0	9	0	800	0	0	0	0	16	0	0	0	6	0	0	0	0	0	0	9	0	9
YER048C	CAJ1	protein_coding	11	0	800	3	0	1176	1	0	1176	0	0	0	0	0	0	0	0	0	0	0	0	7	0	800	0	0	0	0	11	0	0	0	0	0	0	0	0	0	0	3	0	7
YER048W-A	ISD11	protein_coding	9	0	800	1	0	285	0	0	285	0	0	0	0	0	0	0	0	0	0	0	0	6	0	800	0	0	0	0	9	0	0	0	1	0	0	0	0	0	0	0	0	6
YER049W	TPA1	protein_coding	2	0	800	7	0	1935	6	0	1935	0	0	0	0	0	0	0	0	0	0	0	0	8	0	800	0	0	0	0	2	0	0	0	2	0	0	0	0	0	0	5	0	8
YER050C	RSM18	protein_coding	2	0	800	1	0	417	0	0	417	0	0	0	0	0	0	0	0	0	0	0	0	0	0	800	0	0	0	0	2	0	0	0	0	0	0	0	0	0	0	1	0	0
YER051W	JHD1	protein_coding	2	0	800	3	0	1479	3	0	1479	0	0	0	0	0	0	0	0	0	0	0	0	2	0	800	0	0	0	0	2	0	0	0	2	0	0	0	0	0	0	1	0	2
YER052C	HOM3	protein_coding	10	0	800	4	0	1584	2	0	1584	0	0	0	0	0	0	0	0	0	0	0	0	7	0	800	0	0	0	0	10	0	0	0	1	0	0	0	0	0	0	2	1	7
YER053C	PIC2	protein_coding	7	0	800	1	0	903	1	0	903	0	0	0	0	0	0	0	0	0	0	0	0	4	0	800	0	0	0	0	7	0	0	0	1	0	0	0	0	0	0	0	0	4
YER053C-A	YER053C-A	protein_coding	4	0	800	0	0	114	0	0	114	0	0	0	0	0	0	0	0	0	0	0	0	12	0	800	0	0	0	0	4	0	0	0	0	0	0	0	0	0	0	0	0	12
YER054C	GIP2	protein_coding	15	0	800	9	0	1647	9	0	1647	0	0	0	0	0	0	0	0	0	0	0	0	10	0	800	0	0	0	0	15	0	0	0	6	0	0	0	0	0	0	3	0	10
YER055C	HIS1	protein_coding	15	0	800	8	0	894	8	0	894	0	0	0	0	0	0	0	0	0	0	0	0	17	0	800	0	0	0	0	15	0	0	0	4	0	0	0	0	0	0	4	0	17
YER056C	FCY2	protein_coding	16	0	800	29	0	1602	28	0	1602	0	0	0	0	0	0	0	0	0	0	0	0	9	0	800	0	0	0	0	16	0	0	0	12	0	0	0	0	0	0	17	0	9
YER056C-A	RPL34A	protein_coding	13	0	800	0	0	364	7	0	763	7	0	399	0	0	2	0	0	2	0	0	0	7	0	800	0	0	0	0	13	0	0	7	0	0	0	0	0	0	0	0	0	7
YER057C	HMF1	protein_coding	11	0	800	0	0	390	0	0	390	0	0	0	0	0	0	0	0	0	0	0	0	0	0	800	0	0	0	0	11	0	0	0	0	0	0	0	0	0	0	0	0	0
YER058W	PET117	protein_coding	10	0	800	3	0	324	3	0	324	0	0	0	0	0	0	0	0	0	0	0	0	14	0	800	0	0	0	0	10	0	0	0	1	0	0	0	0	0	0	2	0	14
YER059W	PCL6	protein_coding	1	0	800	1	0	1263	1	0	1263	0	0	0	0	0	0	0	0	0	0	0	0	13	0	800	0	0	0	0	1	0	0	0	0	0	0	0	0	0	0	1	0	13
YER060W	FCY21	protein_coding	2	0	800	0	0	1587	0	0	1587	0	0	0	0	0	0	0	0	0	0	0	0	1	0	800	0	0	0	0	2	0	0	0	0	0	0	0	0	0	0	0	0	1
YER060W-A	FCY22	protein_coding	0	0	800	2	0	1593	2	0	1593	0	0	0	0	0	0	0	0	0	0	0	0	0	0	800	0	0	0	0	0	0	0	0	1	0	0	0	0	0	0	1	0	0
YER061C	CEM1	protein_coding	0	0	800	0	0	1329	0	0	1329	0	0	0	0	0	0	0	0	0	0	0	0	0	0	800	0	0	0	0	0	0	0	0	0	0	0	0	0	0	0	0	0	0
YER062C	HOR2	protein_coding	0	0	800	0	0	753	0	0	753	0	0	0	0	0	0	0	0	0	0	0	0	0	0	800	0	0	0	0	0	0	0	0	0	0	0	0	0	0	0	0	0	0
YER063W	THO1	protein_coding	1	0	800	1	0	657	1	0	657	0	0	0	0	0	0	0	0	0	0	0	0	1	0	800	0	0	0	0	1	0	0	0	1	0	0	0	0	0	0	0	0	1
YER064C	YER064C	protein_coding	0	0	800	3	0	1518	3	0	1518	0	0	0	0	0	0	0	0	0	0	0	0	22	0	800	0	0	0	0	0	0	0	0	3	0	0	0	0	0	0	0	0	22
YER065C	ICL1	protein_coding	2	0	800	2	0	1674	2	0	1674	0	0	0	0	0	0	0	0	0	0	0	0	5	0	800	0	0	0	0	2	0	0	0	1	0	0	0	0	0	0	1	0	5
YER066C-A	YER066C-A	protein_coding	0	0	800	1	0	501	0	0	501	0	0	0	0	0	0	0	0	0	0	0	0	2	0	800	0	0	0	0	0	0	0	0	0	0	0	0	0	0	0	1	0	2
YER066W	RRT13	protein_coding	5	0	800	2	0	558	2	0	558	0	0	0	0	0	0	0	0	0	0	0	0	8	0	800	0	0	0	0	5	0	0	0	1	0	0	0	0	0	0	1	0	8
YER067C-A	YER067C-A	protein_coding	3	0	800	0	0	324	0	0	324	0	0	0	0	0	0	0	0	0	0	0	0	1	0	800	0	0	0	0	3	0	0	0	0	0	0	0	0	0	0	0	0	1
YER067W	RGI1	protein_coding	3	0	800	0	0	486	0	0	486	0	0	0	0	0	0	0	0	0	0	0	0	5	0	800	0	0	0	0	3	0	0	0	0	0	0	0	0	0	0	0	0	5
YER068C-A	YER068C-A	protein_coding	3	0	800	0	0	432	0	0	432	0	0	0	0	0	0	0	0	0	0	0	0	0	0	800	0	0	0	0	3	0	0	0	0	0	0	0	0	0	0	0	0	0
YER068W	MOT2	protein_coding	0	0	800	9	0	1764	7	0	1764	0	0	0	0	0	0	0	0	0	0	0	0	0	0	800	0	0	0	0	0	0	0	0	4	0	0	0	0	0	0	5	0	0
YER069W	ARG5,6	protein_coding	8	0	800	5	0	2592	5	0	2592	0	0	0	0	0	0	0	0	0	0	0	0	3	0	800	0	0	0	0	8	0	0	0	0	0	0	0	0	0	0	5	0	3
YER070W	RNR1	protein_coding	6	0	800	10	0	2667	10	0	2667	0	0	0	0	0	0	0	0	0	0	0	0	9	0	800	0	0	0	0	6	0	0	0	1	0	0	0	0	0	0	9	0	9
YER071C	TDA2	protein_coding	0	0	800	1	0	381	0	0	381	0	0	0	0	0	0	0	0	0	0	0	0	1	0	800	0	0	0	0	0	0	0	0	1	0	0	0	0	0	0	0	0	1
YER072W	VTC1	protein_coding	10	0	800	0	0	390	0	0	390	0	0	0	0	0	0	0	0	0	0	0	0	0	0	800	0	0	0	0	10	0	0	0	0	0	0	0	0	0	0	0	0	0
YER073W	ALD5	protein_coding	0	0	800	0	0	1563	0	0	1563	0	0	0	0	0	0	0	0	0	0	0	0	10	0	800	0	0	0	0	0	0	0	0	0	0	0	0	0	0	0	0	0	10
YER074W	RPS24A	protein_coding	0	0	800	0	0	408	0	0	874	0	0	466	0	0	2	0	0	2	0	0	0	0	0	800	0	0	0	0	0	0	0	0	0	0	0	0	0	0	0	0	0	0
YER074W-A	YOS1	protein_coding	0	0	800	0	0	256	0	0	471	3	0	215	0	0	4	0	0	4	0	0	0	0	0	800	0	0	0	0	0	0	0	3	0	0	0	0	0	0	0	0	0	0
YER075C	PTP3	protein_coding	5	0	800	0	0	2787	0	0	2787	0	0	0	0	0	0	0	0	0	0	0	0	5	0	800	0	0	0	0	5	0	0	0	0	0	0	0	0	0	0	0	0	5
YER076C	YER076C	protein_coding	1	0	800	3	0	909	0	0	909	0	0	0	0	0	0	0	0	0	0	0	0	0	0	800	0	0	0	0	1	0	1	0	1	0	0	0	0	0	0	1	0	0
YER076W-A	YER076W-A	protein_coding	0	0	800	0	0	348	0	0	348	0	0	0	0	0	0	0	0	0	0	0	0	3	0	800	0	0	0	0	0	0	0	0	0	0	0	0	0	0	0	0	0	3
YER077C	YER077C	protein_coding	0	0	800	4	0	2067	4	0	2067	0	0	0	0	0	0	0	0	0	0	0	0	1	0	800	0	0	0	0	0	0	0	0	2	0	0	0	0	0	0	2	0	1
YER078C	ICP55	protein_coding	1	0	800	1	0	1536	1	0	1536	0	0	0	0	0	0	0	0	0	0	0	0	1	0	800	0	0	0	0	1	0	0	0	0	0	0	0	0	0	0	1	0	1
YER078W-A	YER078W-A	protein_coding	1	0	800	0	0	165	0	0	165	0	0	0	0	0	0	0	0	0	0	0	0	0	0	800	0	0	0	0	1	0	0	0	0	0	0	0	0	0	0	0	0	0
YER079C-A	YER079C-A	protein_coding	0	0	800	2	0	339	0	0	339	0	0	0	0	0	0	0	0	0	0	0	0	0	0	800	0	0	0	0	0	0	1	0	1	0	0	0	0	0	0	0	0	0
YER079W	YER079W	protein_coding	2	0	800	1	0	633	0	0	633	0	0	0	0	0	0	0	0	0	0	0	0	0	0	800	0	0	0	0	2	0	0	0	0	0	0	0	0	0	0	1	0	0
YER080W	AIM9	protein_coding	1	0	800	1	0	1884	0	0	1884	0	0	0	0	0	0	0	0	0	0	0	0	1	0	800	0	0	0	0	1	0	0	0	1	0	0	0	0	0	0	0	0	1
YER081W	SER3	protein_coding	1	0	800	0	0	1410	0	0	1410	0	0	0	0	0	0	0	0	0	0	0	0	1	0	800	0	0	0	0	1	0	0	0	0	0	0	0	0	0	0	0	0	1
YER082C	UTP7	protein_coding	0	0	800	1	0	1665	0	0	1665	0	0	0	0	0	0	0	0	0	0	0	0	0	0	800	0	0	0	0	0	0	0	0	1	0	0	0	0	0	0	0	0	0
YER083C	GET2	protein_coding	0	0	800	0	0	858	0	0	858	0	0	0	0	0	0	0	0	0	0	0	0	1	0	800	0	0	0	0	0	0	0	0	0	0	0	0	0	0	0	0	0	1
YER084W	YER084W	protein_coding	2	0	800	2	0	387	0	0	387	0	0	0	0	0	0	0	0	0	0	0	0	0	0	800	0	0	0	0	2	0	0	0	1	0	0	0	0	0	0	0	1	0
YER084W-A	YER084W-A	protein_coding	2	0	800	0	0	513	0	0	513	0	0	0	0	0	0	0	0	0	0	0	0	2	0	800	0	0	0	0	2	0	0	0	1	0	0	0	0	0	0	1	0	2
YER085C	YER085C	protein_coding	2	0	800	2	0	522	0	0	522	0	0	0	0	0	0	0	0	0	0	0	0	2	0	800	0	0	0	0	2	0	0	0	1	0	0	0	0	0	0	1	0	2
YER086W	ILV1	protein_coding	0	0	800	0	0	1731	0	0	1731	0	0	0	0	0	0	0	0	0	0	0	0	1	0	800	0	0	0	0	0	0	0	0	0	0	0	0	0	0	0	0	0	1
YER087C-A	YER087C-A	protein_coding	0	0	800	0	0	552	0	0	552	0	0	0	0	0	0	0	0	0	0	0	0	14	0	800	0	0	0	0	0	0	0	0	1	0	0	0	0	0	0	0	0	14
YER087C-B	SBH1	protein_coding	7	0	800	3	0	249	0	0	249	0	0	0	0	0	0	0	0	0	0	0	0	3	0	800	0	0	0	0	7	0	0	0	1	0	0	0	0	0	0	2	0	3
YER087W	AIM10	protein_coding	10	0	800	7	0	1731	7	0	1731	0	0	0	0	0	0	0	0	0	0	0	0	0	0	800	0	0	0	0	10	0	0	0	4	0	0	0	0	0	0	3	0	0
YER088C	DOT6	protein_coding	4	0	800	20	0	2013	20	0	2013	0	0	0	0	0	0	0	0	0	0	0	0	45	0	800	0	0	0	0	4	0	0	0	10	0	0	0	0	0	0	10	0	45
YER088C-A	YER088C-A	protein_coding	42	0	800	4	0	324	0	0	324	0	0	0	0	0	0	0	0	0	0	0	0	1	0	800	0	0	0	0	42	0	0	0	4	0	0	0	0	0	0	0	0	1
YER088W-B	YER088W-B	protein_coding	2	0	800	0	0	147	0	0	147	0	0	0	0	0	0	0	0	0	0	0	0	0	0	800	0	0	0	0	2	0	0	0	0	0	0	0	0	0	0	0	0	0
YER089C	PTC2	protein_coding	4	0	800	2	0	1395	2	0	1395	0	0	0	0	0	0	0	0	0	0	0	0	0	0	800	0	0	0	0	4	0	0	0	1	0	0	0	0	0	0	1	0	0
YER090C-A	YER090C-A	protein_coding	1	0	800	0	0	90	0	0	90	0	0	0	0	0	0	0	0	0	0	0	0	0	0	800	0	0	0	0	1	0	0	0	0	0	0	0	0	0	0	0	0	0
YER090W	TRP2	protein_coding	0	0	800	4	0	1524	4	0	1524	0	0	0	0	0	0	0	0	0	0	0	0	2	0	800	0	0	0	0	0	0	0	0	0	0	0	0	0	0	0	4	0	2
YER091C	MET6	protein_coding	4	0	800	1	0	2304	0	0	2304	0	0	0	0	0	0	0	0	0	0	0	0	0	0	800	0	0	0	0	4	0	0	0	1	0	0	0	0	0	0	0	0	0
YER091C-A	YER091C-A	protein_coding	1	0	800	0	0	222	0	0	222	0	0	0	0	0	0	0	0	0	0	0	0	0	0	800	0	0	0	0	1	0	0	0	0	0	0	0	0	0	0	0	0	0
YER092W	IES5	protein_coding	0	0	800	0	0	378	0	0	378	0	0	0	0	0	0	0	0	0	0	0	0	1	0	800	0	0	0	0	0	0	0	0	0	0	0	0	0	0	0	0	0	1
YER093C	TSC11	protein_coding	0	0	800	1	0	4293	1	0	4293	0	0	0	0	0	0	0	0	0	0	0	0	0	0	800	0	0	0	0	0	0	0	0	0	0	0	0	0	0	0	1	0	0
YER093C-A	AIM11	protein_coding	0	0	800	0	0	412	0	0	489	0	0	77	0	0	2	0	0	2	0	0	0	0	0	800	0	0	0	0	0	0	0	0	0	0	0	0	0	0	0	0	0	0
YER094C	PUP3	protein_coding	0	0	800	2	0	618	0	0	618	0	0	0	0	0	0	0	0	0	0	0	0	1	0	800	0	0	0	0	0	0	1	0	0	0	0	0	1	0	0	1	0	1
YER095W	RAD51	protein_coding	0	0	800	1	0	1203	0	0	1203	0	0	0	0	0	0	0	0	0	0	0	0	6	0	800	0	0	0	0	0	0	0	0	1	0	0	0	0	0	0	0	0	6
YER096W	SHC1	protein_coding	3	0	800	2	0	1539	2	0	1539	0	0	0	0	0	0	0	0	0	0	0	0	0	0	800	0	0	0	0	3	0	0	0	2	0	0	0	0	0	0	0	0	0
YER097W	YER097W	protein_coding	2	0	800	4	0	330	0	0	330	0	0	0	0	0	0	0	0	0	0	0	0	4	0	800	0	0	0	0	2	0	2	0	0	0	0	0	0	1	0	1	0	4
YER098W	UBP9	protein_coding	2	0	800	5	0	2265	5	0	2265	0	0	0	0	0	0	0	0	0	0	0	0	4	0	800	0	0	0	0	2	0	0	0	5	0	0	0	0	0	0	0	0	4
YER099C	PRS2	protein_coding	0	0	800	0	0	957	0	0	957	0	0	0	0	0	0	0	0	0	0	0	0	0	0	800	0	0	0	0	0	0	0	0	0	0	0	0	0	0	0	0	0	0
YER100W	UBC6	protein_coding	4	0	800	2	0	753	2	0	753	0	0	0	0	0	0	0	0	0	0	0	0	5	0	800	0	0	0	0	4	0	0	0	1	0	0	0	0	0	0	1	0	5
YER101C	AST2	protein_coding	2	0	800	3	0	1293	2	0	1293	0	0	0	0	0	0	0	0	0	0	0	0	6	0	800	0	0	0	0	2	0	0	0	1	0	0	0	0	0	0	2	0	6
YER102W	RPS8B	protein_coding	7	0	800	3	0	603	3	0	603	0	0	0	0	0	0	0	0	0	0	0	0	21	0	800	0	0	0	0	7	0	0	0	0	0	0	0	0	0	0	3	0	21
YER103W	SSA4	protein_coding	6	0	800	2	0	1929	2	0	1929	0	0	0	0	0	0	0	0	0	0	0	0	7	0	800	0	0	0	0	6	0	0	0	1	0	0	0	0	0	0	1	0	7
YER104W	RTT105	protein_coding	1	0	800	3	0	627	0	0	627	0	0	0	0	0	0	0	0	0	0	0	0	4	0	800	0	0	0	0	1	0	0	0	1	0	0	0	0	0	0	2	0	4
YER105C	NUP157	protein_coding	1	0	800	51	0	4176	51	0	4176	0	0	0	0	0	0	0	0	0	0	0	0	1	0	800	0	0	0	0	1	0	0	0	24	0	0	0	0	0	0	27	0	1
YER106W	MAM1	protein_coding	1	0	800	5	0	909	0	0	909	0	0	0	0	0	0	0	0	0	0	0	0	12	0	800	0	0	0	0	1	0	0	0	2	0	0	0	0	0	1	2	0	12
YER107C	GLE2	protein_coding	6	0	800	3	0	1098	2	0	1098	0	0	0	0	0	0	0	0	0	0	0	0	11	0	800	0	0	0	0	6	0	0	0	0	0	0	0	0	0	0	3	0	11
YER107W-A	YER107W-A	protein_coding	6	0	800	2	0	321	2	0	321	0	0	0	0	0	0	0	0	0	0	0	0	3	0	800	0	0	0	0	6	0	0	0	2	0	0	0	0	0	0	0	0	3
YER109C	FLO8	protein_coding	10	0	800	30	0	2400	24	0	2400	0	0	0	0	0	0	0	0	0	0	0	0	6	0	800	0	1	0	0	10	0	0	0	12	0	0	0	0	0	1	16	0	6
YER110C	KAP123	protein_coding	7	0	800	15	0	3342	14	0	3342	0	0	0	0	0	0	0	0	0	0	0	0	28	0	800	0	0	0	0	7	0	0	0	3	0	0	0	0	0	0	12	0	28
YER111C	SWI4	protein_coding	28	0	800	13	0	3282	13	0	3282	0	0	0	0	0	0	0	0	0	0	0	0	5	0	800	0	0	0	0	28	0	0	0	1	0	0	0	0	0	0	12	0	5
YER112W	LSM4	protein_coding	4	0	800	3	0	564	0	0	564	0	0	0	0	0	0	0	0	0	0	0	0	21	0	800	0	0	0	0	4	0	0	0	1	0	0	0	0	0	0	2	0	21
YER113C	TMN3	protein_coding	6	0	800	13	0	2121	5	0	2121	0	0	0	0	0	0	0	0	0	0	0	0	6	0	800	0	0	0	0	6	0	0	0	5	0	0	0	0	0	0	8	0	6
YER114C	BOI2	protein_coding	8	0	800	17	0	3123	17	0	3123	0	0	0	0	0	0	0	0	0	0	0	0	12	0	800	0	0	0	0	8	0	1	0	4	0	0	0	0	0	0	12	0	12
YER115C	SPR6	protein_coding	11	0	800	4	0	576	0	0	576	0	0	0	0	0	0	0	0	0	0	0	0	14	0	800	0	0	0	0	11	0	0	0	1	0	0	0	0	0	0	3	0	14
YER116C	SLX8	protein_coding	14	0	800	7	0	825	6	0	825	0	0	0	0	0	0	0	0	0	0	0	0	4	0	800	0	0	0	0	14	0	0	0	5	0	0	0	0	0	0	2	0	4
YER117W	RPL23B	protein_coding	2	0	800	1	0	414	3	0	885	2	0	471	0	0	2	0	0	2	0	0	0	3	0	800	0	0	0	0	2	0	0	2	0	0	0	0	0	0	0	1	0	3
YER118C	SHO1	protein_coding	4	0	800	6	0	1104	1	0	1104	0	0	0	0	0	0	0	0	0	0	0	0	2	0	800	0	0	0	0	4	0	0	0	2	0	0	0	0	0	0	4	0	2
YER119C	AVT6	protein_coding	5	0	800	6	0	1347	3	0	1347	0	0	0	0	0	0	0	0	0	0	0	0	2	0	800	0	0	0	0	5	0	0	0	3	0	0	0	0	0	0	3	0	2
YER119C-A	YER119C-A	protein_coding	4	0	800	7	0	372	0	0	372	0	0	0	0	0	0	0	0	0	0	0	0	0	0	800	0	0	0	0	4	0	3	0	2	0	0	0	0	0	0	2	0	0
YER120W	SCS2	protein_coding	7	0	800	3	0	735	0	0	735	0	0	0	0	0	0	0	0	0	0	0	0	11	0	800	0	0	0	0	7	0	0	0	0	0	0	0	0	0	0	3	0	11
YER121W	YER121W	protein_coding	4	0	800	2	0	345	0	0	345	0	0	0	0	0	0	0	0	0	0	0	0	6	0	800	0	0	0	0	4	0	0	0	1	0	0	0	0	0	0	1	0	6
YER122C	GLO3	protein_coding	0	0	800	11	0	1482	8	0	1482	0	0	0	0	0	0	0	0	0	0	0	0	4	0	800	0	0	0	0	0	0	0	0	4	0	0	0	0	0	0	7	0	4
YER123W	YCK3	protein_coding	11	0	800	4	0	1575	2	0	1575	0	0	0	0	0	0	0	0	0	0	0	0	2	0	800	0	0	0	0	11	0	0	0	1	0	0	0	0	0	0	3	0	2
YER124C	DSE1	protein_coding	2	0	800	10	0	1722	10	0	1722	0	0	0	0	0	0	0	0	0	0	0	0	3	0	800	0	0	0	0	2	0	0	0	6	0	0	0	0	0	0	4	0	3
YER125W	RSP5	protein_coding	0	0	800	5	0	2430	5	0	2430	0	0	0	0	0	0	0	0	0	0	0	0	9	0	800	0	0	0	0	0	0	0	0	0	0	0	0	0	0	0	5	0	9
YER126C	NSA2	protein_coding	11	0	800	2	0	786	2	0	786	0	0	0	0	0	0	0	0	0	0	0	0	3	0	800	0	0	0	0	11	0	0	0	0	0	0	0	0	0	0	2	0	3
YER127W	LCP5	protein_coding	2	0	800	8	0	1074	0	0	1074	0	0	0	0	0	0	0	0	0	0	0	0	5	0	800	0	0	0	0	2	0	0	0	2	0	0	0	0	0	0	6	0	5
YER128W	VFA1	protein_coding	1	0	800	1	0	612	0	0	612	0	0	0	0	0	0	0	0	0	0	0	0	6	0	800	0	0	0	0	1	0	0	0	0	0	0	0	0	0	0	1	0	6
YER129W	SAK1	protein_coding	2	0	800	28	0	3429	28	0	3429	0	0	0	0	0	0	0	0	0	0	0	0	1	0	800	0	0	0	0	2	0	0	0	10	0	0	0	0	0	0	18	0	1
YER130C	YER130C	protein_coding	51	0	800	9	0	1332	7	0	1332	0	0	0	0	0	0	0	0	0	0	0	0	7	0	800	0	0	0	0	51	0	0	0	4	0	0	0	0	0	0	5	0	7
YER131W	RPS26B	protein_coding	0	0	800	1	0	360	0	0	360	0	0	0	0	0	0	0	0	0	0	0	0	4	0	800	0	0	0	0	0	0	0	0	0	0	0	0	0	0	0	1	0	4
YER132C	PMD1	protein_coding	0	0	800	1	0	5262	1	0	5262	0	0	0	0	0	0	0	0	0	0	0	0	0	0	800	0	0	0	0	0	0	0	0	0	0	0	0	0	0	0	1	0	0
YER133W	GLC7	protein_coding	7	0	800	4	0	939	9	0	1464	5	0	525	0	0	2	0	0	2	0	0	0	2	0	800	0	0	0	0	7	0	0	5	0	0	0	0	0	0	0	4	0	2
YER133W-A	YER133W-A	protein_coding	2	0	800	3	0	342	0	0	342	0	0	0	0	0	0	0	0	0	0	0	0	22	0	800	0	0	0	0	2	0	0	0	3	0	0	0	0	0	0	0	0	22
YER134C	YER134C	protein_coding	6	0	800	2	0	537	0	0	537	0	0	0	0	0	0	0	0	0	0	0	0	5	0	800	0	0	0	0	6	0	0	0	0	0	0	0	0	0	0	3	0	5
YER135C	YER135C	protein_coding	7	0	800	2	0	393	0	0	393	0	0	0	0	0	0	0	0	0	0	0	0	13	0	800	0	0	0	0	7	0	0	0	2	0	0	0	0	0	0	0	0	13
YER136W	GDI1	protein_coding	5	0	800	3	0	1356	3	0	1356	0	0	0	0	0	0	0	0	0	0	0	0	5	0	800	0	0	0	0	5	0	0	0	0	0	0	0	0	0	0	3	0	5
YER137C	YER137C	protein_coding	4	0	800	3	0	447	0	0	447	0	0	0	0	0	0	0	0	0	0	0	0	6	0	800	0	0	0	0	4	0	0	0	2	0	0	0	0	0	0	2	0	6
YER137C-A	YER137C-A	protein_coding	0	0	800	0	0	1323	0	0	1323	0	0	0	0	0	0	0	0	0	0	0	0	6	0	800	0	0	0	0	0	0	0	0	0	0	0	0	0	0	0	0	0	6
YER137W-A	YER137W-A	protein_coding	4	0	800	6	0	306	0	0	306	0	0	0	0	0	0	0	0	0	0	0	0	2	0	800	0	0	0	0	4	0	0	0	3	0	0	0	0	0	0	3	0	2
YER138C	YER138C	protein_coding	3	0	800	1	0	5268	1	0	5269	0	0	1	0	0	1	0	0	1	0	0	0	0	0	800	0	0	0	0	3	0	0	0	1	0	0	0	0	0	0	0	0	0
YER138W-A	YER138W-A	protein_coding	0	0	800	1	0	105	0	0	105	0	0	0	0	0	0	0	0	0	0	0	0	1	0	800	0	0	0	0	0	0	0	0	1	0	0	0	0	0	0	0	0	1
YER139C	RTR1	protein_coding	1	0	800	1	0	681	0	0	681	0	0	0	0	0	0	0	0	0	0	0	0	0	0	800	0	0	0	0	1	0	0	0	0	0	0	0	0	0	0	1	0	0
YER140W	YER140W	protein_coding	0	0	800	0	0	1671	0	0	1671	0	0	0	0	0	0	0	0	0	0	0	0	1	0	800	0	0	0	0	0	0	0	0	0	0	0	0	0	0	0	0	0	1
YER141W	COX15	protein_coding	1	0	800	0	0	1461	0	0	1461	0	0	0	0	0	0	0	0	0	0	0	0	0	0	800	0	0	0	0	1	0	0	0	0	0	0	0	0	0	0	0	0	0
YER142C	MAG1	protein_coding	1	0	800	1	0	891	0	0	891	0	0	0	0	0	0	0	0	0	0	0	0	0	0	800	0	0	0	0	1	0	0	0	1	0	0	0	0	0	0	0	0	0
YER143W	DDI1	protein_coding	1	0	800	0	0	1287	0	0	1287	0	0	0	0	0	0	0	0	0	0	0	0	1	0	800	0	0	0	0	1	0	0	0	0	0	0	0	0	0	0	0	0	1
YER144C	UBP5	protein_coding	0	0	800	1	0	2418	0	0	2418	0	0	0	0	0	0	0	0	0	0	0	0	2	0	800	0	0	0	0	0	0	0	0	1	0	0	0	0	0	0	0	0	2
YER145C	FTR1	protein_coding	1	0	800	2	0	1215	1	0	1215	0	0	0	0	0	0	0	0	0	0	0	0	4	0	800	0	0	0	0	1	0	0	0	0	0	0	0	0	0	0	2	0	4
YER145C-A	YER145C-A	protein_coding	4	0	800	2	0	438	0	0	438	0	0	0	0	0	0	0	0	0	0	0	0	0	0	800	0	0	0	0	4	0	0	0	0	0	0	0	0	0	0	2	0	0
YER146W	LSM5	protein_coding	0	0	800	0	0	282	0	0	282	0	0	0	0	0	0	0	0	0	0	0	0	0	0	800	0	0	0	0	0	0	0	0	0	0	0	0	0	0	0	0	0	0
YER147C	SCC4	protein_coding	2	0	800	0	0	1875	0	0	1875	0	0	0	0	0	0	0	0	0	0	0	0	0	0	800	0	0	0	0	2	0	0	0	0	0	0	0	0	0	0	0	0	0
YER147C-A	YER147C-A	protein_coding	0	0	800	0	0	411	0	0	411	0	0	0	0	0	0	0	0	0	0	0	0	0	0	800	0	0	0	0	0	0	0	0	0	0	0	0	0	0	0	0	0	0
YER148W	SPT15	protein_coding	1	0	800	0	0	723	0	0	723	0	0	0	0	0	0	0	0	0	0	0	0	0	0	800	0	0	0	0	1	0	0	0	0	0	0	0	0	0	0	0	0	0
YER148W-A	YER148W-A	protein_coding	5	0	800	1	0	579	0	0	579	0	0	0	0	0	0	0	0	0	0	0	0	0	0	800	0	0	0	0	5	0	0	0	1	0	0	0	0	0	0	0	0	0
YER149C	PEA2	protein_coding	0	0	800	1	0	1263	0	0	1263	0	0	0	0	0	0	0	0	0	0	0	0	11	0	800	0	0	0	0	0	0	0	0	0	0	0	0	0	0	0	1	0	11
YER150W	SPI1	protein_coding	10	0	800	4	0	447	2	0	447	0	0	0	0	0	0	0	0	0	0	0	0	1	0	800	0	0	0	0	10	0	0	0	1	0	0	0	0	0	0	3	0	1
YER151C	UBP3	protein_coding	0	0	800	24	0	2739	24	0	2739	0	0	0	0	0	0	0	0	0	0	0	0	6	0	800	0	0	0	0	0	0	1	0	10	0	0	0	1	0	0	13	0	6
YER152C	YER152C	protein_coding	10	0	800	2	0	1332	2	0	1332	0	0	0	0	0	0	0	0	0	0	0	0	0	0	800	0	0	0	0	10	0	0	0	2	0	0	0	0	0	0	0	0	0
YER152W-A	YER152W-A	protein_coding	2	0	800	0	0	567	0	0	567	0	0	0	0	0	0	0	0	0	0	0	0	1	0	800	0	0	0	0	2	0	0	0	0	0	0	0	0	0	0	0	0	1
YER153C	PET122	protein_coding	0	0	800	2	0	765	0	0	765	0	0	0	0	0	0	0	0	0	0	0	0	0	0	800	0	0	0	0	0	0	0	0	1	0	0	0	0	0	0	1	0	0
YER154W	OXA1	protein_coding	1	0	800	2	0	1209	0	0	1209	0	0	0	0	0	0	0	0	0	0	0	0	2	0	800	0	0	0	0	1	0	0	0	0	0	0	0	0	0	0	2	0	2
YER155C	BEM2	protein_coding	2	0	800	21	0	6504	20	0	6504	0	0	0	0	0	0	0	0	0	0	0	0	8	0	800	0	0	0	0	2	0	0	0	8	0	0	0	0	0	0	13	0	8
YER156C	YER156C	protein_coding	4	0	800	11	0	1017	7	0	1017	0	0	0	0	0	0	0	0	0	0	0	0	4	0	800	0	0	0	0	4	0	0	0	3	0	0	0	0	0	0	8	0	4
YER157W	COG3	protein_coding	22	0	800	26	0	2406	26	0	2406	0	0	0	0	0	0	0	0	0	0	0	0	14	0	800	0	0	0	0	22	0	0	0	10	0	0	0	0	0	0	16	0	14
YER158C	YER158C	protein_coding	14	0	800	17	0	1722	17	0	1722	0	0	0	0	0	0	0	0	0	0	0	0	4	0	800	0	0	0	0	14	0	0	0	5	0	0	0	0	0	0	12	0	4
YER158W-A	YER158W-A	protein_coding	1	0	800	0	0	216	0	0	216	0	0	0	0	0	0	0	0	0	0	0	0	0	0	800	0	0	0	0	1	0	0	0	0	0	0	0	0	0	0	0	0	0
YER159C	BUR6	protein_coding	3	0	800	2	0	429	0	0	429	0	0	0	0	0	0	0	0	0	0	0	0	3	0	800	0	0	0	0	3	0	0	0	0	0	0	0	0	0	0	2	0	3
YER159C-A	YER159C-A	protein_coding	0	0	800	0	0	1323	0	0	1323	0	0	0	0	0	0	0	0	0	0	0	0	2	0	800	0	0	0	0	0	0	0	0	0	0	0	0	0	0	0	0	0	2
YER160C	YER160C	protein_coding	0	0	800	1	0	5268	1	0	5269	0	0	1	0	0	1	0	0	1	0	0	0	0	0	800	0	0	0	0	0	0	0	0	0	0	0	0	0	0	0	1	0	0
YER161C	SPT2	protein_coding	2	0	800	4	0	1002	3	0	1002	0	0	0	0	0	0	0	0	0	0	0	0	7	0	800	0	0	0	0	2	0	0	0	2	0	0	0	0	0	0	2	0	7
YER162C	RAD4	protein_coding	4	0	800	13	0	2265	6	0	2265	0	0	0	0	0	0	0	0	0	0	0	0	12	0	800	0	0	0	0	4	0	0	0	8	0	0	0	0	0	0	5	0	12
YER163C	YER163C	protein_coding	8	0	800	8	0	699	8	0	699	0	0	0	0	0	0	0	0	0	0	0	0	18	0	800	0	0	0	0	8	0	0	0	2	0	0	0	0	0	0	6	0	18
YER164W	CHD1	protein_coding	4	0	800	21	0	4407	19	0	4407	0	0	0	0	0	0	0	0	0	0	0	0	8	0	800	0	0	0	0	4	0	0	0	6	0	0	0	0	0	0	15	0	8
YER165C-A	YER165C-A	protein_coding	1	0	800	1	0	357	0	0	357	0	0	0	0	0	0	0	0	0	0	0	0	1	0	800	0	0	0	0	1	0	0	0	1	0	0	0	0	0	0	0	0	1
YER165W	PAB1	protein_coding	1	0	800	3	0	1734	2	0	1734	0	0	0	0	0	0	0	0	0	0	0	0	6	0	800	0	0	0	0	1	0	0	0	1	0	0	0	0	0	0	2	0	6
YER166W	DNF1	protein_coding	14	0	800	12	0	4716	12	0	4716	0	0	0	0	0	0	0	0	0	0	0	0	1	0	800	0	0	0	0	14	0	0	0	2	0	0	0	0	0	0	10	0	1
YER167W	BCK2	protein_coding	4	0	800	6	0	2556	5	0	2556	0	0	0	0	0	0	0	0	0	0	0	0	14	0	800	0	0	0	0	4	0	0	0	3	0	0	0	0	0	0	3	0	14
YER168C	CCA1	protein_coding	4	0	800	8	0	1641	8	0	1641	0	0	0	0	0	0	0	0	0	0	0	0	0	0	800	0	0	0	0	4	0	0	0	1	0	0	0	0	0	0	7	0	0
YER169W	RPH1	protein_coding	2	0	800	14	0	2391	10	0	2391	0	0	0	0	0	0	0	0	0	0	0	0	12	0	800	0	0	0	0	2	0	0	0	5	0	0	0	0	0	0	9	0	12
YER170W	ADK2	protein_coding	5	0	800	2	0	678	0	0	678	0	0	0	0	0	0	0	0	0	0	0	0	5	0	800	0	0	0	0	5	0	1	0	1	0	0	0	0	0	0	0	0	5
YER171W	RAD3	protein_coding	4	0	800	5	0	2337	5	0	2337	0	0	0	0	0	0	0	0	0	0	0	0	4	0	800	0	0	0	1	4	0	0	0	0	0	0	0	0	0	0	4	0	4
YER172C	BRR2	protein_coding	2	0	800	44	0	6492	35	0	6492	0	0	0	0	0	0	0	0	0	0	0	0	4	0	800	3	0	0	0	2	0	1	0	17	0	0	0	1	0	0	23	0	4
YER172C-A	YER172C-A	protein_coding	6	0	800	0	0	381	0	0	381	0	0	0	0	0	0	0	0	0	0	0	0	7	0	800	0	0	0	0	6	0	0	0	0	0	0	0	0	0	0	0	0	7
YER173W	RAD24	protein_coding	1	0	800	17	0	1980	13	0	1980	0	0	0	0	0	0	0	0	0	0	0	0	6	0	800	0	0	0	0	1	0	0	0	5	0	0	0	0	0	0	12	0	6
YER174C	GRX4	protein_coding	10	0	800	6	0	735	0	0	735	0	0	0	0	0	0	0	0	0	0	0	0	4	0	800	0	0	0	0	10	0	0	0	3	0	0	0	0	0	0	3	0	4
YER175C	TMT1	protein_coding	9	0	800	2	0	900	0	0	900	0	0	0	0	0	0	0	0	0	0	0	0	11	0	800	0	0	0	0	9	0	0	0	0	0	0	0	0	0	0	2	0	11
YER175W-A	YER175W-A	protein_coding	9	0	800	5	0	165	0	0	165	0	0	0	0	0	0	0	0	0	0	0	0	2	0	800	0	0	3	0	9	0	0	0	1	0	0	0	0	1	0	0	0	2
YER176W	ECM32	protein_coding	28	0	800	26	0	3366	24	0	3366	0	0	0	0	0	0	0	0	0	0	0	0	5	0	800	0	0	0	0	28	0	0	0	14	0	0	0	0	0	0	12	0	5
YER177W	BMH1	protein_coding	3	0	800	1	0	804	1	0	804	0	0	0	0	0	0	0	0	0	0	0	0	30	0	800	0	0	0	0	3	0	0	0	1	0	0	0	0	0	0	0	0	30
YER178W	PDA1	protein_coding	10	0	800	5	0	1263	5	0	1263	0	0	0	0	0	0	0	0	0	0	0	0	3	0	800	0	0	0	0	10	0	0	0	0	0	0	0	0	0	0	5	0	3
YER179W	DMC1	protein_coding	9	0	800	7	0	1005	4	0	1097	1	0	92	0	0	2	0	0	2	0	0	0	8	0	800	0	0	0	0	9	0	0	1	0	0	0	0	0	0	0	7	0	8
YER180C	ISC10	protein_coding	9	0	800	11	0	804	2	0	804	0	0	0	0	0	0	0	0	0	0	0	0	6	0	800	0	0	0	0	9	0	0	0	6	0	0	0	0	0	0	5	0	6
[truncated: 5,127 more rows]

## Sheet: AL3-h
GeneId	GeneName	BioType	Bases affected (DOWNSTREAM)	Total score (DOWNSTREAM)	Length (DOWNSTREAM)	Bases affected (EXON)	Total score (EXON)	Length (EXON)	Bases affected (GENE)	Total score (GENE)	Length (GENE)	Bases affected (INTRON)	Total score (INTRON)	Length (INTRON)	Bases affected (SPLICE_SITE_ACCEPTOR)	Total score (SPLICE_SITE_ACCEPTOR)	Length (SPLICE_SITE_ACCEPTOR)	Bases affected (SPLICE_SITE_DONOR)	Total score (SPLICE_SITE_DONOR)	Length (SPLICE_SITE_DONOR)	Bases affected (SPLICE_SITE_REGION)	Total score (SPLICE_SITE_REGION)	Length (SPLICE_SITE_REGION)	Bases affected (UPSTREAM)	Total score (UPSTREAM)	Length (UPSTREAM)	Count (CODON_CHANGE_PLUS_CODON_DELETION)	Count (CODON_CHANGE_PLUS_CODON_INSERTION)	Count (CODON_DELETION)	Count (CODON_INSERTION)	Count (DOWNSTREAM)	Count (EXON)	Count (FRAME_SHIFT)	Count (INTRON)	Count (NON_SYNONYMOUS_CODING)	Count (SPLICE_SITE_ACCEPTOR)	Count (SPLICE_SITE_DONOR)	Count (SPLICE_SITE_REGION)	Count (START_LOST)	Count (STOP_GAINED)	Count (STOP_LOST)	Count (SYNONYMOUS_CODING)	Count (SYNONYMOUS_STOP)	Count (UPSTREAM)
15S_rRNA	15S_RRNA	rRNA	19	0	800	5	0	1649	5	0	1649	0	0	0	0	0	0	0	0	0	53	0	800	0	0	0	0	19	5	0	0	0	0	0	0	0	0	0	0	0	53
21S_rRNA	21S_RRNA	rRNA	67	0	800	71	0	3296	71	0	4439	0	0	1143	0	0	2	0	0	0	13	0	800	0	0	0	0	67	71	0	0	0	0	0	0	0	0	0	0	0	13
HRA1	HRA1	ncRNA	0	0	800	2	0	564	2	0	564	0	0	0	0	0	0	0	0	0	0	0	800	0	0	0	0	0	2	0	0	0	0	0	0	0	0	0	0	0	0
ICR1	ICR1	ncRNA	38	0	800	42	0	3199	42	0	3199	0	0	0	0	0	0	0	0	0	2	0	800	0	0	0	0	38	42	0	0	0	0	0	0	0	0	0	0	0	2
LSR1	LSR1	snRNA	7	0	800	12	0	1175	6	0	1175	0	0	0	0	0	0	0	0	0	9	0	800	0	0	0	0	7	12	0	0	0	0	0	0	0	0	0	0	0	9
NME1	NME1	snoRNA	0	0	800	1	0	340	0	0	340	0	0	0	0	0	0	0	0	0	4	0	800	0	0	0	0	0	1	0	0	0	0	0	0	0	0	0	0	0	4
PWR1	PWR1	ncRNA	3	0	800	0	0	941	0	0	941	0	0	0	0	0	0	0	0	0	9	0	800	0	0	0	0	3	0	0	0	0	0	0	0	0	0	0	0	0	9
Q0010	Q0010	protein_coding	17	0	800	39	0	387	0	0	387	0	0	0	0	0	0	0	0	0	14	0	800	0	0	0	0	17	0	29	0	8	0	0	0	0	1	0	1	0	14
Q0017	Q0017	protein_coding	8	0	800	1	0	162	1	0	162	0	0	0	0	0	0	0	0	0	39	0	800	0	0	0	0	8	0	0	0	1	0	0	0	0	0	0	0	0	39
Q0032	Q0032	protein_coding	45	0	800	6	0	291	6	0	291	0	0	0	0	0	0	0	0	0	47	0	800	0	0	0	0	45	0	5	0	1	0	0	0	0	0	0	0	0	47
Q0045	COX1	protein_coding	43	0	800	13	0	1600	23	0	12884	10	0	11284	0	0	14	0	0	0	16	0	800	0	0	0	0	43	0	0	10	5	0	0	0	0	1	2	5	0	16
Q0050	AI1	protein_coding	1	0	800	3	0	2505	0	0	2505	0	0	0	0	0	0	0	0	0	0	0	800	0	0	0	0	1	0	0	0	3	0	0	0	0	0	0	0	0	0
Q0055	AI2	protein_coding	2	0	800	2	0	2563	0	0	5013	0	0	2450	0	0	2	0	0	0	0	0	800	0	0	0	0	2	0	0	0	1	0	0	0	0	0	0	1	0	0
Q0060	AI3	protein_coding	3	0	800	1	0	1246	0	0	6179	0	0	4933	0	0	4	0	0	0	0	0	800	0	0	0	0	3	0	1	0	0	0	0	0	0	0	0	0	0	0
Q0065	AI4	protein_coding	2	0	800	0	0	1668	0	0	8118	0	0	6450	0	0	6	0	0	0	0	0	800	0	0	0	0	2	0	0	0	0	0	0	0	0	0	0	0	0	0
Q0070	AI5_ALPHA	protein_coding	2	0	800	0	0	1890	0	0	9350	0	0	7460	0	0	8	0	0	0	0	0	800	0	0	0	0	2	0	0	0	0	0	0	0	0	0	0	0	0	0
Q0075	AI5_BETA	protein_coding	0	0	800	0	0	1063	0	0	1100	0	0	37	0	0	2	0	0	0	2	0	800	0	0	0	0	0	0	0	0	0	0	0	0	0	0	0	0	0	2
Q0080	ATP8	protein_coding	24	0	800	0	0	147	0	0	147	0	0	0	0	0	0	0	0	0	29	0	800	0	0	0	0	24	0	0	0	0	0	0	0	0	0	0	0	0	29
Q0085	ATP6	protein_coding	18	0	800	18	0	780	18	0	780	0	0	0	0	0	0	0	0	0	24	0	800	0	0	0	0	18	0	0	0	8	0	0	0	0	0	0	10	0	24
Q0092	Q0092	protein_coding	0	0	800	1	0	141	1	0	141	0	0	0	0	0	0	0	0	0	8	0	800	0	0	0	1	0	0	0	0	0	0	0	0	0	0	0	0	0	8
Q0105	COB	protein_coding	29	0	800	1	0	1152	68	0	7108	67	0	5956	0	0	10	0	0	0	56	0	800	0	0	0	0	29	0	0	67	1	0	0	0	0	0	0	0	0	56
Q0110	BI2	protein_coding	0	0	800	0	0	1270	0	0	2040	0	0	770	0	0	2	0	0	0	0	0	800	0	0	0	0	0	0	0	0	0	0	0	0	0	0	0	0	0	0
Q0115	BI3	protein_coding	11	0	800	1	0	1551	0	0	3726	0	0	2175	0	0	4	0	0	0	0	0	800	0	0	0	0	11	0	0	0	1	0	0	0	0	0	0	0	0	0
Q0120	BI4	protein_coding	7	0	800	7	0	1913	0	0	5712	0	0	3799	0	0	6	0	0	0	0	0	800	0	0	0	0	7	0	0	0	2	0	0	0	0	1	1	3	0	0
Q0130	OLI1	protein_coding	53	0	800	0	0	231	0	0	231	0	0	0	0	0	0	0	0	0	55	0	800	0	0	0	0	53	0	0	0	0	0	0	0	0	0	0	0	0	55
Q0140	VAR1	protein_coding	77	0	800	4	0	1197	4	0	1197	0	0	0	0	0	0	0	0	0	25	0	800	0	0	0	3	77	0	0	0	1	0	0	0	0	0	0	0	0	25
Q0142	Q0142	protein_coding	10	0	800	2	0	177	0	0	177	0	0	0	0	0	0	0	0	0	6	0	800	0	0	0	1	10	0	1	0	0	0	0	0	0	0	0	0	0	6
Q0143	Q0143	protein_coding	10	0	800	6	0	153	0	0	153	0	0	0	0	0	0	0	0	0	77	0	800	0	0	6	0	10	0	0	0	0	0	0	0	0	0	0	0	0	77
Q0144	Q0144	protein_coding	10	0	800	5	0	330	5	0	330	0	0	0	0	0	0	0	0	0	40	0	800	0	0	0	0	10	0	5	0	0	0	0	0	0	0	0	0	0	40
Q0160	SCEI	protein_coding	0	0	800	0	0	708	0	0	708	0	0	0	0	0	0	0	0	0	53	0	800	0	0	0	0	0	0	0	0	0	0	0	0	0	0	0	0	0	53
Q0182	Q0182	protein_coding	0	0	800	25	0	405	0	0	405	0	0	0	0	0	0	0	0	0	23	0	800	0	0	9	0	0	0	8	0	3	0	0	0	0	0	0	5	0	23
Q0250	COX2	protein_coding	50	0	800	21	0	756	0	0	756	0	0	0	0	0	0	0	0	0	68	0	800	0	0	0	0	50	0	6	0	2	0	0	0	0	0	0	13	0	68
Q0255	Q0255	protein_coding	62	0	800	56	0	1419	56	0	1490	0	0	71	0	0	4	0	0	0	21	0	800	0	1	0	2	62	0	2	0	36	0	0	0	0	3	0	12	0	21
Q0275	COX3	protein_coding	7	0	800	4	0	810	3	0	810	0	0	0	0	0	0	0	0	0	2	0	800	0	0	0	0	7	0	0	0	0	0	0	0	0	0	0	4	0	2
Q0297	Q0297	protein_coding	0	0	70	0	0	156	0	0	156	0	0	0	0	0	0	0	0	0	5	0	800	0	0	0	0	0	0	1	0	0	0	0	0	0	0	0	0	0	5
RDN18-1	RDN18-1	rRNA	0	0	800	0	0	1800	0	0	1800	0	0	0	0	0	0	0	0	0	0	0	800	0	0	0	0	0	0	0	0	0	0	0	0	0	0	0	0	0	0
RDN18-2	RDN18-2	rRNA	0	0	800	0	0	1800	0	0	1800	0	0	0	0	0	0	0	0	0	0	0	800	0	0	0	0	0	0	0	0	0	0	0	0	0	0	0	0	0	0
RDN25-1	RDN25-1	rRNA	1	0	800	0	0	3396	0	0	3396	0	0	0	0	0	0	0	0	0	0	0	800	0	0	0	0	1	0	0	0	0	0	0	0	0	0	0	0	0	0
RDN25-2	RDN25-2	rRNA	1	0	800	0	0	3396	0	0	3396	0	0	0	0	0	0	0	0	0	0	0	800	0	0	0	0	1	0	0	0	0	0	0	0	0	0	0	0	0	0
RDN37-1	RDN37-1	rRNA	0	0	800	0	0	5354	0	0	5947	0	0	593	0	0	4	0	0	0	0	0	800	0	0	0	0	0	0	0	0	0	0	0	0	0	0	0	0	0	0
RDN37-2	RDN37-2	rRNA	0	0	800	0	0	5354	0	0	5947	0	0	593	0	0	4	0	0	0	0	0	800	0	0	0	0	0	0	0	0	0	0	0	0	0	0	0	0	0	0
RDN5-1	RDN5-1	rRNA	19	0	800	0	0	121	0	0	121	0	0	0	0	0	0	0	0	0	1	0	800	0	0	0	0	19	0	0	0	0	0	0	0	0	0	0	0	0	1
RDN5-2	RDN5-2	rRNA	0	0	800	0	0	119	0	0	119	0	0	0	0	0	0	0	0	0	0	0	800	0	0	0	0	0	0	0	0	0	0	0	0	0	0	0	0	0	0
RDN5-3	RDN5-3	rRNA	0	0	800	0	0	119	0	0	119	0	0	0	0	0	0	0	0	0	0	0	800	0	0	0	0	0	0	0	0	0	0	0	0	0	0	0	0	0	0
RDN5-4	RDN5-4	rRNA	0	0	800	0	0	119	0	0	119	0	0	0	0	0	0	0	0	0	0	0	800	0	0	0	0	0	0	0	0	0	0	0	0	0	0	0	0	0	0
RDN5-5	RDN5-5	rRNA	0	0	800	0	0	119	0	0	119	0	0	0	0	0	0	0	0	0	0	0	800	0	0	0	0	0	0	0	0	0	0	0	0	0	0	0	0	0	0
RDN5-6	RDN5-6	rRNA	0	0	800	1	0	121	0	0	121	0	0	0	0	0	0	0	0	0	0	0	800	0	0	0	0	0	1	0	0	0	0	0	0	0	0	0	0	0	0
RDN58-1	RDN58-1	rRNA	0	0	800	0	0	158	0	0	158	0	0	0	0	0	0	0	0	0	0	0	800	0	0	0	0	0	0	0	0	0	0	0	0	0	0	0	0	0	0
RDN58-2	RDN58-2	rRNA	0	0	800	0	0	158	0	0	158	0	0	0	0	0	0	0	0	0	0	0	800	0	0	0	0	0	0	0	0	0	0	0	0	0	0	0	0	0	0
RNA170	RNA170	ncRNA	7	0	800	2	0	169	0	0	169	0	0	0	0	0	0	0	0	0	0	0	800	0	0	0	0	7	2	0	0	0	0	0	0	0	0	0	0	0	0
RPM1	RPM1	ncRNA	0	0	2	6	0	483	0	0	483	0	0	0	0	0	0	0	0	0	5	0	800	0	0	0	0	0	6	0	0	0	0	0	0	0	0	0	0	0	5
RPR1	RPR1	ncRNA	5	0	800	1	0	369	0	0	369	0	0	0	0	0	0	0	0	0	21	0	800	0	0	0	0	5	1	0	0	0	0	0	0	0	0	0	0	0	21
RUF20	RUF20	ncRNA	0	0	800	4	0	443	0	0	443	0	0	0	0	0	0	0	0	0	1	0	800	0	0	0	0	0	4	0	0	0	0	0	0	0	0	0	0	0	1
RUF21	RUF21	ncRNA	0	0	800	22	0	707	0	0	707	0	0	0	0	0	0	0	0	0	3	0	800	0	0	0	0	0	22	0	0	0	0	0	0	0	0	0	0	0	3
RUF22	RUF22	ncRNA	9	0	800	9	0	515	0	0	515	0	0	0	0	0	0	0	0	0	2	0	800	0	0	0	0	9	9	0	0	0	0	0	0	0	0	0	0	0	2
RUF23	RUF23	ncRNA	0	0	800	0	0	254	0	0	254	0	0	0	0	0	0	0	0	0	1	0	800	0	0	0	0	0	0	0	0	0	0	0	0	0	0	0	0	0	1
RUF5-1	RUF5-1	ncRNA	0	0	800	3	0	710	0	0	710	0	0	0	0	0	0	0	0	0	3	0	800	0	0	0	0	0	3	0	0	0	0	0	0	0	0	0	0	0	3
RUF5-2	RUF5-2	ncRNA	1	0	800	0	0	710	0	0	710	0	0	0	0	0	0	0	0	0	0	0	800	0	0	0	0	1	0	0	0	0	0	0	0	0	0	0	0	0	0
SCR1	SCR1	ncRNA	0	0	800	1	0	522	0	0	522	0	0	0	0	0	0	0	0	0	12	0	800	0	0	0	0	0	1	0	0	0	0	0	0	0	0	0	0	0	12
SRG1	SRG1	ncRNA	1	0	800	2	0	551	0	0	551	0	0	0	0	0	0	0	0	0	13	0	800	0	0	0	0	1	2	0	0	0	0	0	0	0	0	0	0	0	13
TLC1	TLC1	ncRNA	3	0	800	16	0	1301	12	0	1301	0	0	0	0	0	0	0	0	0	7	0	800	0	0	0	0	3	16	0	0	0	0	0	0	0	0	0	0	0	7
YAL001C	TFC3	protein_coding	1	0	800	7	0	3481	6	0	3573	1	0	92	0	0	2	0	0	0	16	0	800	0	0	0	0	1	0	0	1	5	0	0	0	0	0	0	2	0	16
YAL002W	VPS8	protein_coding	2	0	800	10	0	3825	8	0	3825	0	0	0	0	0	0	0	0	0	7	0	800	0	0	0	0	2	0	0	0	7	0	0	0	0	0	0	3	0	7
YAL003W	EFB1	protein_coding	8	0	800	2	0	620	3	0	987	1	0	367	0	0	2	0	0	0	0	0	800	0	0	0	1	8	0	0	1	1	0	0	0	0	0	0	0	0	0
YAL004W	YAL004W	protein_coding	5	0	800	0	0	648	0	0	648	0	0	0	0	0	0	0	0	0	6	0	800	0	0	0	0	5	0	0	0	4	0	0	0	0	0	0	0	0	6
YAL005C	SSA1	protein_coding	24	0	800	12	0	1929	11	0	1929	0	0	0	0	0	0	0	0	0	5	0	800	0	0	0	0	24	0	0	0	1	0	0	0	0	0	0	11	0	5
YAL007C	ERP2	protein_coding	0	0	800	0	0	648	0	0	648	0	0	0	0	0	0	0	0	0	0	0	800	0	0	0	0	0	0	0	0	0	0	0	0	0	0	0	0	0	0
YAL008W	FUN14	protein_coding	0	0	800	6	0	597	0	0	597	0	0	0	0	0	0	0	0	0	6	0	800	0	0	0	0	0	0	0	0	2	0	0	0	0	0	0	4	0	6
YAL009W	SPO7	protein_coding	8	0	800	7	0	780	0	0	780	0	0	0	0	0	0	0	0	0	5	0	800	0	0	0	0	8	0	0	0	3	0	0	0	0	0	0	4	0	5
YAL010C	MDM10	protein_coding	15	0	800	14	0	1482	1	0	1482	0	0	0	0	0	0	0	0	0	3	0	800	0	0	0	0	15	0	0	0	4	0	0	0	0	0	0	10	0	3
YAL011W	SWC3	protein_coding	9	0	800	24	0	1878	7	0	1878	0	0	0	0	0	0	0	0	0	3	0	800	0	0	0	0	9	0	0	0	9	0	0	0	0	0	0	15	0	3
YAL012W	CYS3	protein_coding	6	0	800	5	0	1185	0	0	1185	0	0	0	0	0	0	0	0	0	4	0	800	0	0	0	0	6	0	0	0	0	0	0	0	0	0	0	5	0	4
YAL013W	DEP1	protein_coding	5	0	800	4	0	1218	0	0	1218	0	0	0	0	0	0	0	0	0	1	0	800	0	0	0	0	5	0	0	0	2	0	0	0	0	0	0	2	0	1
YAL014C	SYN8	protein_coding	1	0	800	2	0	768	0	0	768	0	0	0	0	0	0	0	0	0	2	0	800	0	0	0	0	1	0	0	0	1	0	0	0	0	0	0	1	0	2
YAL015C	NTG1	protein_coding	4	0	800	0	0	1200	0	0	1200	0	0	0	0	0	0	0	0	0	2	0	800	0	0	0	0	4	0	0	0	0	0	0	0	0	0	0	0	0	2
YAL016C-A	YAL016C-A	protein_coding	0	0	800	0	0	315	0	0	315	0	0	0	0	0	0	0	0	0	0	0	800	0	0	0	0	0	0	0	0	0	0	0	0	0	0	0	0	0	0
YAL016C-B	YAL016C-B	protein_coding	0	0	800	0	0	186	0	0	186	0	0	0	0	0	0	0	0	0	0	0	800	0	0	0	0	0	0	0	0	0	0	0	0	0	0	0	0	0	0
YAL016W	TPD3	protein_coding	0	0	800	2	0	1908	2	0	1908	0	0	0	0	0	0	0	0	0	0	0	800	0	0	0	0	0	0	0	0	2	0	0	0	0	0	0	0	0	0
YAL017W	PSK1	protein_coding	0	0	800	6	0	4071	6	0	4071	0	0	0	0	0	0	0	0	0	8	0	800	0	0	0	0	0	0	0	0	4	0	0	0	0	0	0	2	0	8
YAL018C	YAL018C	protein_coding	0	0	800	4	0	978	4	0	978	0	0	0	0	0	0	0	0	0	1	0	800	0	0	0	0	0	0	0	0	1	0	0	0	0	0	0	3	0	1
YAL019W	FUN30	protein_coding	0	0	800	3	0	3396	3	0	3396	0	0	0	0	0	0	0	0	0	3	0	800	0	0	0	0	0	0	0	0	2	0	0	0	0	0	0	1	0	3
YAL019W-A	YAL019W-A	protein_coding	1	0	800	2	0	570	0	0	570	0	0	0	0	0	0	0	0	0	0	0	800	0	0	0	0	1	0	0	0	1	0	0	0	0	0	0	1	0	0
YAL020C	ATS1	protein_coding	11	0	800	5	0	1002	0	0	1002	0	0	0	0	0	0	0	0	0	0	0	800	0	0	0	0	11	0	0	0	3	0	0	0	0	0	0	2	0	0
YAL021C	CCR4	protein_coding	10	0	800	25	0	2514	25	0	2514	0	0	0	0	0	0	0	0	0	7	0	800	0	0	6	0	10	0	0	0	5	0	0	0	0	0	0	14	0	7
YAL022C	FUN26	protein_coding	6	0	800	8	0	1554	8	0	1554	0	0	0	0	0	0	0	0	0	11	0	800	0	0	0	0	6	0	0	0	1	0	0	0	0	0	0	7	0	11
YAL023C	PMT2	protein_coding	1	0	800	6	0	2280	6	0	2280	0	0	0	0	0	0	0	0	0	3	0	800	0	0	0	0	1	0	0	0	2	0	0	0	0	0	0	4	0	3
YAL024C	LTE1	protein_coding	9	0	800	24	0	4308	24	0	4308	0	0	0	0	0	0	0	0	0	1	0	800	0	0	0	0	9	0	0	0	7	0	0	0	0	0	0	17	0	1
YAL025C	MAK16	protein_coding	3	0	800	1	0	921	1	0	921	0	0	0	0	0	0	0	0	0	11	0	800	0	0	0	0	3	0	0	0	0	0	0	0	0	0	0	1	0	11
YAL026C	DRS2	protein_coding	0	0	800	1	0	4068	1	0	4068	0	0	0	0	0	0	0	0	0	1	0	800	0	0	0	0	0	0	0	0	2	0	0	0	0	0	0	2	0	1
YAL026C-A	YAL026C-A	protein_coding	0	0	800	2	0	438	2	0	438	0	0	0	0	0	0	0	0	0	0	0	800	0	0	0	0	0	0	0	0	2	0	0	0	0	0	0	0	0	0
YAL027W	SAW1	protein_coding	2	0	800	0	0	786	0	0	786	0	0	0	0	0	0	0	0	0	3	0	800	0	0	0	0	2	0	0	0	0	0	0	0	0	0	0	0	0	3
YAL028W	FRT2	protein_coding	2	0	800	6	0	1587	5	0	1587	0	0	0	0	0	0	0	0	0	0	0	800	0	0	0	0	2	0	0	0	6	0	0	0	0	0	0	0	0	0
YAL029C	MYO4	protein_coding	2	0	800	27	0	4416	27	0	4416	0	0	0	0	0	0	0	0	0	6	0	800	0	0	0	0	2	0	0	0	12	0	0	0	0	0	0	15	0	6
YAL030W	SNC1	protein_coding	4	0	800	0	0	354	0	0	467	1	0	113	0	0	2	0	0	0	0	0	800	0	0	0	0	4	0	0	1	0	0	0	0	0	0	0	0	0	0
YAL031C	GIP4	protein_coding	1	0	800	4	0	2283	4	0	2283	0	0	0	0	0	0	0	0	0	2	0	800	0	0	0	0	1	0	0	0	2	0	0	0	0	0	0	2	0	2
YAL031W-A	YAL031W-A	protein_coding	2	0	800	0	0	309	0	0	309	0	0	0	0	0	0	0	0	0	1	0	800	0	0	0	0	2	0	0	0	0	0	0	0	0	0	0	0	0	1
YAL032C	PRP45	protein_coding	0	0	800	1	0	1140	1	0	1140	0	0	0	0	0	0	0	0	0	1	0	800	0	0	0	0	0	0	0	0	1	0	0	0	0	0	0	0	0	1
YAL033W	POP5	protein_coding	0	0	800	0	0	522	0	0	522	0	0	0	0	0	0	0	0	0	0	0	800	0	0	0	0	0	0	0	0	0	0	0	0	0	0	0	0	0	0
YAL034C	FUN19	protein_coding	1	0	800	1	0	1242	1	0	1242	0	0	0	0	0	0	0	0	0	1	0	800	0	0	0	0	1	0	0	0	0	0	0	0	0	0	0	1	0	1
YAL034C-B	YAL034C-B	protein_coding	4	0	800	8	0	354	0	0	354	0	0	0	0	0	0	0	0	0	1	0	800	0	0	0	0	4	0	2	0	4	0	0	0	0	0	0	2	0	1
YAL034W-A	MTW1	protein_coding	0	0	800	1	0	870	1	0	870	0	0	0	0	0	0	0	0	0	11	0	800	0	0	0	0	0	0	0	0	1	0	0	0	0	0	0	0	0	11
YAL035W	FUN12	protein_coding	8	0	800	15	0	3009	9	0	3009	0	0	0	0	0	0	0	0	0	3	0	800	0	0	3	0	8	0	0	0	6	0	0	0	0	0	0	6	0	3
YAL036C	RBG1	protein_coding	2	0	800	2	0	1110	0	0	1110	0	0	0	0	0	0	0	0	0	3	0	800	0	0	0	0	2	0	0	0	1	0	0	0	0	0	0	1	0	3
YAL037C-A	YAL037C-A	protein_coding	1	0	800	2	0	93	0	0	93	0	0	0	0	0	0	0	0	0	1	0	800	0	0	0	0	1	0	0	0	2	0	0	0	0	0	0	0	0	1
YAL037C-B	YAL037C-B	protein_coding	9	0	800	0	0	975	0	0	975	0	0	0	0	0	0	0	0	0	0	0	800	0	0	0	0	9	0	0	0	0	0	0	0	0	1	0	0	0	0
YAL037W	YAL037W	protein_coding	1	0	800	2	0	804	0	0	804	0	0	0	0	0	0	0	0	0	8	0	800	0	0	0	0	1	0	0	0	2	0	0	0	0	0	0	0	0	8
YAL038W	CDC19	protein_coding	8	0	800	1	0	1503	0	0	1503	0	0	0	0	0	0	0	0	0	9	0	800	0	0	0	0	8	0	0	0	0	0	0	0	0	0	0	1	0	9
YAL039C	CYC3	protein_coding	2	0	800	0	0	810	0	0	810	0	0	0	0	0	0	0	0	0	17	0	800	0	0	0	0	2	0	0	0	0	0	0	0	0	0	0	0	0	17
YAL040C	CLN3	protein_coding	10	0	800	11	0	1743	5	0	1743	0	0	0	0	0	0	0	0	0	2	0	800	0	0	0	0	10	0	0	0	2	0	0	0	0	0	0	9	0	2
YAL041W	CDC24	protein_coding	6	0	800	11	0	2565	6	0	2565	0	0	0	0	0	0	0	0	0	12	0	800	0	0	0	0	6	0	0	0	4	0	0	0	0	0	0	7	0	12
YAL042C-A	YAL042C-A	protein_coding	3	0	800	0	0	378	0	0	378	0	0	0	0	0	0	0	0	0	0	0	800	0	0	0	0	3	0	0	0	0	0	0	0	0	0	0	0	0	0
YAL042W	ERV46	protein_coding	10	0	800	7	0	1248	0	0	1248	0	0	0	0	0	0	0	0	0	3	0	800	0	0	0	0	10	0	0	0	2	0	0	0	0	0	0	5	0	3
YAL043C	PTA1	protein_coding	0	0	800	18	0	2358	11	0	2358	0	0	0	0	0	0	0	0	0	1	0	800	0	0	0	0	0	0	0	0	4	0	0	0	0	0	0	14	0	1
YAL044C	GCV3	protein_coding	3	0	800	1	0	513	0	0	513	0	0	0	0	0	0	0	0	0	6	0	800	0	0	0	0	3	0	0	0	0	0	0	0	0	0	0	1	0	6
YAL044W-A	YAL044W-A	protein_coding	5	0	800	0	0	333	0	0	333	0	0	0	0	0	0	0	0	0	8	0	800	0	0	0	0	5	0	0	0	0	0	0	0	0	0	0	0	0	8
YAL045C	YAL045C	protein_coding	6	0	800	1	0	309	0	0	309	0	0	0	0	0	0	0	0	0	2	0	800	0	0	0	0	6	0	0	0	1	0	0	0	0	0	0	0	0	2
YAL046C	AIM1	protein_coding	1	0	800	3	0	357	0	0	357	0	0	0	0	0	0	0	0	0	2	0	800	0	0	0	0	1	0	0	0	0	0	0	0	0	0	0	3	0	2
YAL047C	SPC72	protein_coding	9	0	800	15	0	1869	7	0	1869	0	0	0	0	0	0	0	0	0	0	0	800	0	0	0	0	9	0	0	0	5	0	0	0	0	0	0	10	0	0
YAL047W-A	YAL047W-A	protein_coding	7	0	800	1	0	330	0	0	330	0	0	0	0	0	0	0	0	0	7	0	800	0	0	0	0	7	0	0	0	0	0	0	0	0	0	0	1	0	7
YAL048C	GEM1	protein_coding	2	0	800	13	0	1989	11	0	1989	0	0	0	0	0	0	0	0	0	7	0	800	0	0	0	0	2	0	0	0	1	0	0	0	0	0	0	12	0	7
YAL049C	AIM2	protein_coding	7	0	800	1	0	741	0	0	741	0	0	0	0	0	0	0	0	0	4	0	800	0	0	0	0	7	0	0	0	0	0	0	0	0	0	0	1	0	4
YAL051W	OAF1	protein_coding	4	0	800	32	0	3144	29	0	3144	0	0	0	0	0	0	0	0	0	5	0	800	0	0	0	0	4	0	0	0	7	0	0	0	0	0	0	25	0	5
YAL053W	FLC2	protein_coding	5	0	800	15	0	2352	15	0	2352	0	0	0	0	0	0	0	0	0	1	0	800	0	0	0	0	5	0	0	0	1	0	0	0	0	0	0	14	0	1
YAL054C	ACS1	protein_coding	0	0	800	12	0	2142	9	0	2142	0	0	0	0	0	0	0	0	0	10	0	800	0	0	0	0	0	0	0	0	1	0	0	0	0	0	0	11	0	10
YAL055W	PEX22	protein_coding	3	0	800	10	0	543	0	0	543	0	0	0	0	0	0	0	0	0	12	0	800	0	0	0	0	3	0	0	0	4	0	0	0	0	0	0	6	0	12
YAL056C-A	YAL056C-A	protein_coding	5	0	800	1	0	351	0	0	351	0	0	0	0	0	0	0	0	0	6	0	800	0	0	0	0	5	0	0	0	1	0	0	0	0	0	0	0	0	6
YAL056W	GPB2	protein_coding	15	0	800	40	0	2643	36	0	2643	0	0	0	0	0	0	0	0	0	5	0	800	0	0	0	0	15	0	0	0	7	0	0	0	0	0	0	33	0	5
YAL058W	CNE1	protein_coding	6	0	800	11	0	1509	7	0	1509	0	0	0	0	0	0	0	0	0	6	0	800	0	0	0	0	6	0	0	0	7	0	0	0	0	0	0	4	0	6
YAL059C-A	YAL059C-A	protein_coding	11	0	800	4	0	423	0	0	423	0	0	0	0	0	0	0	0	0	2	0	800	0	0	0	0	11	0	0	0	2	0	0	0	0	0	0	2	0	2
YAL059W	ECM1	protein_coding	7	0	800	2	0	639	0	0	639	0	0	0	0	0	0	0	0	0	11	0	800	0	0	0	0	7	0	0	0	1	0	0	0	0	1	0	2	0	11
YAL060W	BDH1	protein_coding	6	0	800	16	0	1149	16	0	1149	0	0	0	0	0	0	0	0	0	12	0	800	0	0	0	0	6	0	0	0	4	0	0	0	0	0	0	12	0	12
YAL061W	BDH2	protein_coding	10	0	800	9	0	1254	9	0	1254	0	0	0	0	0	0	0	0	0	18	0	800	0	0	0	0	10	0	0	0	2	0	0	0	0	0	0	7	0	18
YAL062W	GDH3	protein_coding	18	0	800	12	0	1374	12	0	1374	0	0	0	0	0	0	0	0	0	37	0	800	0	0	0	0	18	0	0	0	0	0	0	0	0	0	0	12	0	37
YAL063C	FLO9	protein_coding	17	0	800	92	0	3969	92	0	3969	0	0	0	0	0	0	0	0	0	25	0	800	21	0	0	1	17	0	0	0	24	0	0	0	0	0	0	46	0	25
YAL063C-A	YAL063C-A	protein_coding	11	0	800	1	0	291	0	0	291	0	0	0	0	0	0	0	0	0	14	0	800	0	0	0	0	11	0	0	0	1	0	0	0	0	0	0	0	0	14
YAL064C-A	TDA8	protein_coding	58	0	800	9	0	381	9	0	381	0	0	0	0	0	0	0	0	0	21	0	800	0	0	3	0	58	0	1	0	4	0	0	0	0	0	0	1	0	21
YAL064W	YAL064W	protein_coding	17	0	800	14	0	285	14	0	285	0	0	0	0	0	0	0	0	0	12	0	800	0	0	0	0	17	0	2	0	8	0	0	0	0	1	0	3	0	12
YAL064W-B	YAL064W-B	protein_coding	14	0	800	28	0	381	0	0	381	0	0	0	0	0	0	0	0	0	21	0	800	0	0	21	0	14	0	0	0	3	0	0	0	0	0	0	4	0	21
YAL065C	YAL065C	protein_coding	14	0	800	14	0	387	0	0	387	0	0	0	0	0	0	0	0	0	74	0	800	0	0	0	0	14	0	0	0	7	0	0	0	0	0	0	7	0	74
YAL066W	YAL066W	protein_coding	4	0	800	8	0	309	8	0	309	0	0	0	0	0	0	0	0	0	17	0	800	0	0	0	0	4	0	1	0	7	0	0	0	0	0	0	0	0	17
YAL067C	SEO1	protein_coding	13	0	800	26	0	1782	26	0	1782	0	0	0	0	0	0	0	0	0	7	0	800	0	0	0	0	13	0	1	0	13	0	0	0	0	0	0	12	0	7
YAL067W-A	YAL067W-A	protein_coding	22	0	800	21	0	228	0	0	228	0	0	0	0	0	0	0	0	0	10	0	800	0	0	0	0	22	0	2	0	10	0	0	0	1	1	1	6	0	10
YAL068C	PAU8	protein_coding	13	0	800	7	0	363	0	0	363	0	0	0	0	0	0	0	0	0	69	0	800	0	0	0	0	13	0	0	0	0	0	0	0	0	0	0	7	0	69
YAL068W-A	YAL068W-A	protein_coding	47	0	800	4	0	255	4	0	255	0	0	0	0	0	0	0	0	0	16	0	537	0	0	0	0	47	0	0	0	5	0	0	0	1	0	0	3	0	16
YAL069W	YAL069W	protein_coding	4	0	800	23	0	315	23	0	315	0	0	0	0	0	0	0	0	0	18	0	334	0	0	0	1	4	0	7	0	8	0	0	0	0	1	0	6	0	18
YAR002C-A	ERP1	protein_coding	3	0	800	3	0	660	0	0	660	0	0	0	0	0	0	0	0	0	0	0	800	0	0	0	0	3	0	0	0	1	0	0	0	0	0	0	2	0	0
YAR002W	NUP60	protein_coding	3	0	800	10	0	1620	8	0	1620	0	0	0	0	0	0	0	0	0	5	0	800	0	0	0	0	3	0	0	0	5	0	0	0	0	0	0	5	0	5
YAR003W	SWD1	protein_coding	2	0	800	3	0	1281	1	0	1281	0	0	0	0	0	0	0	0	0	4	0	800	0	0	0	0	2	0	0	0	1	0	0	0	0	0	0	2	0	4
YAR007C	RFA1	protein_coding	19	0	800	13	0	1866	7	0	1866	0	0	0	0	0	0	0	0	0	2	0	800	0	0	0	0	19	0	0	0	1	0	0	0	0	0	0	12	0	2
YAR008W	SEN34	protein_coding	1	0	800	3	0	828	1	0	828	0	0	0	0	0	0	0	0	0	9	0	800	0	0	0	0	1	0	0	0	1	0	0	0	0	0	0	2	0	9
YAR009C	YAR009C	protein_coding	0	0	800	3	0	3591	3	0	3591	0	0	0	0	0	0	0	0	0	0	0	800	0	0	0	0	0	0	0	0	0	0	0	0	0	0	0	3	0	0
YAR010C	YAR010C	protein_coding	0	0	800	0	0	1323	0	0	1323	0	0	0	0	0	0	0	0	0	4	0	800	0	0	0	0	0	0	0	0	0	0	0	0	0	0	0	0	0	4
YAR014C	BUD14	protein_coding	7	0	800	12	0	2130	8	0	2130	0	0	0	0	0	0	0	0	0	10	0	800	0	0	0	0	7	0	0	0	7	0	0	0	0	0	0	5	0	10
YAR015W	ADE1	protein_coding	2	0	800	9	0	921	5	0	921	0	0	0	0	0	0	0	0	0	4	0	800	0	0	0	0	2	0	0	0	0	0	0	0	0	0	0	9	0	4
YAR018C	KIN3	protein_coding	6	0	800	3	0	1308	1	0	1308	0	0	0	0	0	0	0	0	0	9	0	800	0	0	0	0	6	0	0	0	0	0	0	0	0	0	0	3	0	9
YAR019C	CDC15	protein_coding	8	0	800	9	0	2925	8	0	2925	0	0	0	0	0	0	0	0	0	7	0	800	0	0	0	0	8	0	0	0	2	0	0	0	0	0	0	7	0	7
YAR019W-A	YAR019W-A	protein_coding	8	0	800	3	0	333	3	0	333	0	0	0	0	0	0	0	0	0	5	0	800	0	0	0	0	8	0	0	0	2	0	0	0	0	0	0	1	0	5
YAR020C	PAU7	protein_coding	7	0	800	1	0	168	1	0	168	0	0	0	0	0	0	0	0	0	2	0	800	0	0	0	0	7	0	0	0	0	0	0	0	0	0	0	1	0	2
YAR023C	YAR023C	protein_coding	15	0	800	6	0	540	6	0	540	0	0	0	0	0	0	0	0	0	15	0	800	0	0	0	0	15	0	0	0	4	0	0	0	0	0	0	2	0	15
YAR027W	UIP3	protein_coding	7	0	800	19	0	708	19	0	708	0	0	0	0	0	0	0	0	0	17	0	800	0	0	0	0	7	0	0	0	13	0	0	0	0	0	0	6	0	17
YAR028W	YAR028W	protein_coding	37	0	800	4	0	705	2	0	705	0	0	0	0	0	0	0	0	0	7	0	800	0	0	0	0	37	0	0	0	2	0	0	0	0	0	0	2	0	7
YAR029W	YAR029W	protein_coding	25	0	800	15	0	225	0	0	225	0	0	0	0	0	0	0	0	0	1	0	800	0	0	0	0	25	0	1	0	9	0	0	0	0	0	0	5	0	1
YAR030C	YAR030C	protein_coding	4	0	800	3	0	342	0	0	342	0	0	0	0	0	0	0	0	0	21	0	800	0	0	0	0	4	0	0	0	2	0	0	0	0	1	0	0	0	21
YAR031W	PRM9	protein_coding	6	0	800	60	0	897	0	0	897	0	0	0	0	0	0	0	0	0	45	0	800	0	0	0	0	6	0	4	0	26	0	0	0	0	1	0	31	0	45
YAR033W	MST28	protein_coding	5	0	800	5	0	705	3	0	705	0	0	0	0	0	0	0	0	0	42	0	800	0	0	0	0	5	0	0	0	2	0	0	0	0	0	0	3	0	42
YAR035C-A	YAR035C-A	protein_coding	14	0	800	1	0	81	0	0	81	0	0	0	0	0	0	0	0	0	3	0	800	0	0	0	0	14	0	1	0	0	0	0	0	0	0	1	0	0	3
YAR035W	YAT1	protein_coding	9	0	800	9	0	2064	9	0	2064	0	0	0	0	0	0	0	0	0	26	0	800	0	0	0	0	9	0	0	0	3	0	0	0	0	0	0	6	0	26
YAR042W	SWH1	protein_coding	25	0	800	25	0	3567	25	0	3567	0	0	0	0	0	0	0	0	0	20	0	800	0	0	3	1	25	0	0	0	3	0	0	0	0	0	0	18	0	20
YAR047C	YAR047C	protein_coding	1	0	800	0	0	321	0	0	321	0	0	0	0	0	0	0	0	0	0	0	800	0	0	0	0	1	0	0	0	0	0	0	0	0	0	0	0	0	0
YAR050W	FLO1	protein_coding	9	0	800	181	0	4614	181	0	4614	0	0	0	0	0	0	0	0	0	39	0	800	0	0	3	1	9	0	0	0	51	0	0	0	0	0	0	126	0	39
YAR053W	YAR053W	protein_coding	0	0	800	6	0	297	0	0	297	0	0	0	0	0	0	0	0	0	13	0	800	0	0	0	0	0	0	0	0	3	0	0	0	0	1	0	2	0	13
YAR060C	YAR060C	protein_coding	0	0	800	0	0	336	0	0	336	0	0	0	0	0	0	0	0	0	0	0	800	0	0	0	0	0	0	0	0	0	0	0	0	0	0	0	0	0	0
YAR061W	YAR061W	pseudogene	24	0	800	0	0	204	0	0	204	0	0	0	0	0	0	0	0	0	0	0	800	0	0	0	0	24	0	0	0	0	0	0	0	0	0	0	0	0	0
YAR062W	YAR062W	pseudogene	18	0	800	24	0	597	0	0	597	0	0	0	0	0	0	0	0	0	0	0	800	0	0	0	0	18	24	0	0	0	0	0	0	0	0	0	0	0	0
YAR064W	YAR064W	protein_coding	9	0	800	2	0	300	2	0	300	0	0	0	0	0	0	0	0	0	12	0	800	0	0	0	0	9	0	0	0	2	0	0	0	0	0	0	0	0	12
YAR066W	YAR066W	protein_coding	10	0	800	1	0	612	1	0	612	0	0	0	0	0	0	0	0	0	11	0	800	0	0	0	0	10	0	0	0	0	0	0	0	0	0	1	0	0	11
YAR068W	YAR068W	protein_coding	27	0	800	2	0	486	2	0	486	0	0	0	0	0	0	0	0	0	11	0	800	0	0	0	0	27	0	0	0	2	0	0	0	0	0	0	0	0	11
YAR069C	YAR069C	protein_coding	12	0	800	0	0	294	0	0	294	0	0	0	0	0	0	0	0	0	9	0	800	0	0	0	0	12	0	0	0	0	0	0	0	0	0	0	0	0	9
YAR070C	YAR070C	protein_coding	0	0	800	4	0	300	0	0	300	0	0	0	0	0	0	0	0	0	4	0	800	0	0	0	0	0	0	1	0	2	0	0	0	0	1	0	0	0	4
YAR071W	PHO11	protein_coding	10	0	800	13	0	1404	13	0	1404	0	0	0	0	0	0	0	0	0	2	0	800	0	0	0	0	10	0	0	0	1	0	0	0	0	1	0	11	0	2
YAR073W	IMD1	protein_coding	40	0	800	14	0	1212	14	0	1212	0	0	0	0	0	0	0	0	0	10	0	800	0	0	0	0	40	0	1	0	4	0	0	0	0	0	0	9	0	10
YAR075W	YAR075W	protein_coding	22	0	800	0	0	474	0	0	474	0	0	0	0	0	0	0	0	0	10	0	800	0	0	0	0	22	0	0	0	0	0	0	0	0	0	0	0	0	10
YBL001C	ECM15	protein_coding	13	0	800	0	0	315	0	0	315	0	0	0	0	0	0	0	0	0	14	0	800	0	0	0	0	13	0	0	0	0	0	0	0	0	0	0	0	0	14
YBL002W	HTB2	protein_coding	5	0	800	1	0	396	0	0	396	0	0	0	0	0	0	0	0	0	0	0	800	0	0	0	0	5	0	0	0	0	0	0	0	0	0	0	1	0	0
YBL003C	HTA2	protein_coding	4	0	800	1	0	399	0	0	399	0	0	0	0	0	0	0	0	0	13	0	800	0	0	0	0	4	0	0	0	0	0	0	0	0	0	0	1	0	13
YBL004W	UTP20	protein_coding	1	0	800	24	0	7482	24	0	7482	0	0	0	0	0	0	0	0	0	6	0	800	0	0	0	0	1	0	0	0	13	0	0	0	0	0	0	11	0	6
YBL005W	PDR3	protein_coding	12	0	800	16	0	2931	14	0	2931	0	0	0	0	0	0	0	0	0	1	0	800	0	0	0	0	12	0	0	0	5	0	0	0	0	0	0	11	0	1
YBL005W-A	YBL005W-A	protein_coding	0	0	800	0	0	1323	0	0	1323	0	0	0	0	0	0	0	0	0	9	0	800	0	0	0	0	0	0	0	0	0	0	0	0	0	0	0	0	0	9
YBL005W-B	YBL005W-B	protein_coding	8	0	800	12	0	5268	12	0	5269	0	0	1	0	0	1	0	0	0	0	0	800	0	0	0	0	8	0	0	0	8	0	0	0	0	0	0	4	0	0
YBL006C	LDB7	protein_coding	4	0	800	6	0	543	0	0	543	0	0	0	0	0	0	0	0	0	2	0	800	0	0	0	0	4	0	0	0	2	0	0	0	0	0	0	4	0	2
YBL006W-A	YBL006W-A	protein_coding	6	0	800	0	0	150	0	0	150	0	0	0	0	0	0	0	0	0	3	0	800	0	0	0	0	6	0	0	0	0	0	0	0	0	0	0	0	0	3
YBL007C	SLA1	protein_coding	4	0	800	16	0	3735	16	0	3735	0	0	0	0	0	0	0	0	0	7	0	800	0	0	0	1	4	0	0	0	6	0	0	0	0	0	0	9	0	7
YBL008W	HIR1	protein_coding	3	0	800	8	0	2523	8	0	2523	0	0	0	0	0	0	0	0	0	2	0	800	0	0	0	0	3	0	0	0	1	0	0	0	0	0	0	7	0	2
YBL008W-A	YBL008W-A	protein_coding	1	0	800	2	0	240	0	0	240	0	0	0	0	0	0	0	0	0	9	0	800	0	0	0	0	1	0	0	0	1	0	0	0	0	0	0	1	0	9
YBL009W	ALK2	protein_coding	7	0	800	16	0	2031	16	0	2031	0	0	0	0	0	0	0	0	0	3	0	800	0	0	0	0	7	0	0	0	5	0	0	0	0	0	0	11	0	3
YBL010C	YBL010C	protein_coding	12	0	800	1	0	843	1	0	843	0	0	0	0	0	0	0	0	0	2	0	800	0	0	0	0	12	0	0	0	0	0	0	0	0	0	0	1	0	2
YBL011W	SCT1	protein_coding	0	0	800	21	0	2280	21	0	2280	0	0	0	0	0	0	0	0	0	3	0	800	0	0	9	0	0	0	0	0	2	0	0	0	0	0	0	10	0	3
YBL012C	YBL012C	protein_coding	3	0	800	1	0	402	0	0	402	0	0	0	0	0	0	0	0	0	6	0	800	0	0	0	0	3	0	1	0	0	0	0	0	0	0	0	0	0	6
YBL013W	FMT1	protein_coding	3	0	800	9	0	1206	9	0	1206	0	0	0	0	0	0	0	0	0	7	0	800	0	0	0	0	3	0	0	0	3	0	0	0	0	0	0	6	0	7
YBL014C	RRN6	protein_coding	12	0	800	20	0	2685	16	0	2685	0	0	0	0	0	0	0	0	0	6	0	800	0	0	0	0	12	0	0	0	8	0	0	0	0	0	0	12	0	6
YBL015W	ACH1	protein_coding	9	0	800	2	0	1581	1	0	1581	0	0	0	0	0	0	0	0	0	5	0	800	0	0	0	0	9	0	0	0	0	0	0	0	0	0	0	2	0	5
YBL016W	FUS3	protein_coding	6	0	800	3	0	1062	3	0	1062	0	0	0	0	0	0	0	0	0	0	0	800	0	0	0	0	6	0	0	0	0	0	0	0	0	0	0	3	0	0
YBL017C	PEP1	protein_coding	3	0	800	25	0	4740	22	0	4740	0	0	0	0	0	0	0	0	0	1	0	800	0	0	0	0	3	0	0	0	11	0	0	0	0	0	0	14	0	1
YBL018C	POP8	protein_coding	2	0	800	1	0	401	0	0	477	0	0	76	0	0	2	0	0	0	10	0	800	0	0	0	0	2	0	0	0	1	0	0	0	0	0	0	0	0	10
YBL019W	APN2	protein_coding	6	0	800	6	0	1563	5	0	1563	0	0	0	0	0	0	0	0	0	7	0	800	0	0	0	0	6	0	0	0	3	0	0	0	0	0	0	3	0	7
YBL020W	RFT1	protein_coding	5	0	800	10	0	1725	10	0	1725	0	0	0	0	0	0	0	0	0	2	0	800	0	0	0	0	5	0	0	0	1	0	0	0	0	0	0	9	0	2
YBL021C	HAP3	protein_coding	2	0	800	1	0	435	0	0	435	0	0	0	0	0	0	0	0	0	2	0	800	0	0	0	0	2	0	0	0	0	0	0	0	0	0	0	1	0	2
YBL022C	PIM1	protein_coding	2	0	800	16	0	3402	16	0	3402	0	0	0	0	0	0	0	0	0	3	0	800	0	0	0	0	2	0	0	0	3	0	0	0	0	0	0	13	0	3
YBL023C	MCM2	protein_coding	14	0	800	10	0	2607	10	0	2607	0	0	0	0	0	0	0	0	0	2	0	800	0	0	0	0	14	0	0	0	0	0	0	0	0	0	0	10	0	2
YBL024W	NCL1	protein_coding	2	0	800	11	0	2055	11	0	2055	0	0	0	0	0	0	0	0	0	15	0	800	0	0	6	0	2	0	0	0	2	0	0	0	0	0	0	3	0	15
YBL025W	RRN10	protein_coding	15	0	800	1	0	438	0	0	438	0	0	0	0	0	0	0	0	0	0	0	800	0	0	0	0	15	0	0	0	1	0	0	0	0	0	0	0	0	0
YBL026W	LSM2	protein_coding	1	0	800	0	0	288	0	0	416	0	0	128	0	0	2	0	0	0	21	0	800	0	0	0	0	1	0	0	0	0	0	0	0	0	0	0	0	0	21
YBL027W	RPL19B	protein_coding	28	0	800	1	0	569	7	0	954	9	0	385	0	0	2	0	0	0	4	0	800	0	0	0	0	28	0	0	9	1	0	0	0	0	0	0	0	0	4
YBL028C	YBL028C	protein_coding	5	0	800	5	0	321	0	0	321	0	0	0	0	0	0	0	0	0	9	0	800	0	0	0	0	5	0	0	0	1	0	0	0	0	0	0	4	0	9
YBL029C-A	YBL029C-A	protein_coding	1	0	800	0	0	285	0	0	285	0	0	0	0	0	0	0	0	0	1	0	800	0	0	0	0	1	0	0	0	0	0	0	0	0	0	0	0	0	1
YBL029W	YBL029W	protein_coding	8	0	800	19	0	1131	19	0	1131	0	0	0	0	0	0	0	0	0	1	0	800	0	0	12	0	8	0	0	0	3	0	0	0	0	0	0	4	0	1
YBL030C	PET9	protein_coding	0	0	800	2	0	957	2	0	957	0	0	0	0	0	0	0	0	0	0	0	800	0	0	0	0	0	0	0	0	0	0	0	0	0	0	0	2	0	0
YBL031W	SHE1	protein_coding	1	0	800	2	0	1017	2	0	1017	0	0	0	0	0	0	0	0	0	2	0	800	0	0	0	0	1	0	0	0	2	0	0	0	0	0	0	0	0	2
YBL032W	HEK2	protein_coding	4	0	800	2	0	1146	2	0	1146	0	0	0	0	0	0	0	0	0	5	0	800	0	0	0	0	4	0	0	0	1	0	0	0	0	0	0	1	0	5
YBL033C	RIB1	protein_coding	4	0	800	7	0	1038	7	0	1038	0	0	0	0	0	0	0	0	0	1	0	800	0	0	0	0	4	0	0	0	0	0	0	0	0	0	0	7	0	1
YBL034C	STU1	protein_coding	3	0	800	17	0	4542	17	0	4542	0	0	0	0	0	0	0	0	0	8	0	800	0	0	0	0	3	0	0	0	6	0	0	0	0	0	0	11	0	8
YBL035C	POL12	protein_coding	4	0	800	18	0	2118	18	0	2118	0	0	0	0	0	0	0	0	0	6	0	800	0	0	0	0	4	0	1	0	5	0	0	0	1	0	0	12	0	6
YBL036C	YBL036C	protein_coding	3	0	800	3	0	774	1	0	774	0	0	0	0	0	0	0	0	0	9	0	800	0	0	0	0	3	0	0	0	1	0	0	0	0	0	0	2	0	9
YBL037W	APL3	protein_coding	5	0	800	11	0	3078	11	0	3078	0	0	0	0	0	0	0	0	0	5	0	800	0	0	0	0	5	0	0	0	3	0	0	0	0	0	0	8	0	5
YBL038W	MRPL16	protein_coding	3	0	800	8	0	699	3	0	699	0	0	0	0	0	0	0	0	0	0	0	800	0	0	0	0	3	0	0	0	2	0	0	0	0	0	0	6	0	0
YBL039C	URA7	protein_coding	4	0	800	9	0	1740	8	0	1740	0	0	0	0	0	0	0	0	0	12	0	800	0	0	0	0	4	0	0	0	0	0	0	0	0	0	0	9	0	12
YBL039C-A	YBL039C-A	protein_coding	3	0	800	0	0	84	0	0	84	0	0	0	0	0	0	0	0	0	4	0	800	0	0	0	0	3	0	0	0	1	0	0	0	0	0	0	0	0	4
YBL039W-B	YBL039W-B	protein_coding	4	0	800	1	0	180	0	0	180	0	0	0	0	0	0	0	0	0	6	0	800	0	0	0	0	4	0	0	0	0	0	0	0	0	0	0	1	0	6
YBL040C	ERD2	protein_coding	1	0	800	6	0	658	7	0	757	1	0	99	0	0	2	0	0	0	2	0	800	0	0	0	0	1	0	0	1	6	0	0	0	0	0	0	0	0	2
YBL041W	PRE7	protein_coding	6	0	800	1	0	726	1	0	726	0	0	0	0	0	0	0	0	0	2	0	800	0	0	0	0	6	0	0	0	0	0	0	0	0	0	0	1	0	2
YBL042C	FUI1	protein_coding	1	0	800	11	0	1920	11	0	1920	0	0	0	0	0	0	0	0	0	7	0	800	0	0	0	0	1	0	0	0	3	0	0	0	0	0	0	8	0	7
YBL043W	ECM13	protein_coding	18	0	800	4	0	774	4	0	774	0	0	0	0	0	0	0	0	0	5	0	800	0	0	0	0	18	0	0	0	0	0	0	0	0	0	0	4	0	5
YBL044W	YBL044W	protein_coding	5	0	800	2	0	369	0	0	369	0	0	0	0	0	0	0	0	0	6	0	800	0	0	0	0	5	0	2	0	0	0	0	0	0	0	0	0	0	6
YBL045C	COR1	protein_coding	14	0	800	3	0	1374	3	0	1374	0	0	0	0	0	0	0	0	0	1	0	800	0	0	0	0	14	0	0	0	2	0	0	0	0	0	0	1	0	1
YBL046W	PSY4	protein_coding	0	0	800	7	0	1326	7	0	1326	0	0	0	0	0	0	0	0	0	0	0	800	0	0	0	1	0	0	0	0	3	0	0	0	0	0	0	3	0	0
YBL047C	EDE1	protein_coding	4	0	800	3	0	4146	3	0	4146	0	0	0	0	0	0	0	0	0	0	0	800	0	0	0	0	4	0	0	0	2	0	0	0	0	0	0	1	0	0
YBL048W	RRT1	protein_coding	3	0	800	0	0	312	0	0	312	0	0	0	0	0	0	0	0	0	0	0	800	0	0	0	0	3	0	0	0	0	0	0	0	0	0	0	0	0	0
YBL049W	MOH1	protein_coding	0	0	800	0	0	417	0	0	417	0	0	0	0	0	0	0	0	0	0	0	800	0	0	0	0	0	0	0	0	0	0	0	0	0	0	0	0	0	0
YBL050W	SEC17	protein_coding	0	0	800	2	0	879	0	0	995	0	0	116	0	0	2	0	0	0	5	0	800	0	0	0	0	0	0	0	0	0	0	0	0	0	0	0	2	0	5
YBL051C	PIN4	protein_coding	4	0	800	13	0	2007	8	0	2007	0	0	0	0	0	0	0	0	0	5	0	800	0	0	0	0	4	0	0	0	6	0	0	0	0	0	0	7	0	5
YBL052C	SAS3	protein_coding	6	0	800	13	0	2496	11	0	2496	0	0	0	0	0	0	0	0	0	4	0	800	0	0	0	0	6	0	0	0	5	0	0	0	0	0	0	10	0	4
YBL053W	YBL053W	protein_coding	3	0	800	7	0	375	0	0	375	0	0	0	0	0	0	0	0	0	5	0	800	0	0	0	0	3	0	0	0	3	0	0	0	0	0	0	4	0	5
YBL054W	TOD6	protein_coding	8	0	800	9	0	1578	9	0	1578	0	0	0	0	0	0	0	0	0	3	0	800	0	0	0	0	8	0	0	0	2	0	0	0	0	0	0	7	0	3
YBL055C	YBL055C	protein_coding	8	0	800	3	0	1257	3	0	1257	0	0	0	0	0	0	0	0	0	0	0	800	0	0	0	0	8	0	0	0	1	0	0	0	0	0	0	2	0	0
YBL056W	PTC3	protein_coding	1	0	800	3	0	1407	3	0	1407	0	0	0	0	0	0	0	0	0	3	0	800	0	0	0	0	1	0	0	0	0	0	0	0	0	0	0	3	0	3
YBL057C	PTH2	protein_coding	11	0	800	1	0	627	0	0	627	0	0	0	0	0	0	0	0	0	0	0	800	0	0	0	0	11	0	0	0	0	0	0	0	0	0	0	1	0	0
YBL058W	SHP1	protein_coding	3	0	800	19	0	1272	19	0	1272	0	0	0	0	0	0	0	0	0	0	0	800	0	0	0	1	3	0	0	0	9	0	0	0	0	0	0	9	0	0
YBL059C-A	CMC2	protein_coding	3	0	800	2	0	328	0	0	415	0	0	87	0	0	2	0	0	0	4	0	800	0	0	0	0	3	0	0	0	1	0	0	0	0	0	0	1	0	4
YBL059W	YBL059W	protein_coding	10	0	800	2	0	580	0	0	651	0	0	71	0	0	2	0	0	0	4	0	800	0	0	0	0	10	0	0	0	1	0	0	0	0	0	0	1	0	4
YBL060W	YEL1	protein_coding	6	0	800	14	0	2064	10	0	2064	0	0	0	0	0	0	0	0	0	1	0	800	0	0	0	0	6	0	0	0	3	0	0	0	0	0	0	11	0	1
YBL061C	SKT5	protein_coding	7	0	800	18	0	2091	7	0	2091	0	0	0	0	0	0	0	0	0	6	0	800	0	0	0	0	7	0	0	0	5	0	0	0	0	0	0	12	1	6
YBL062W	YBL062W	protein_coding	2	0	800	0	0	381	0	0	381	0	0	0	0	0	0	0	0	0	7	0	800	0	0	0	0	2	0	0	0	1	0	0	0	0	0	0	1	0	7
YBL063W	KIP1	protein_coding	11	0	800	18	0	3336	12	0	3336	0	0	0	0	0	0	0	0	0	1	0	800	0	0	0	0	11	0	0	0	2	0	0	0	0	0	0	16	0	1
YBL064C	PRX1	protein_coding	0	0	800	4	0	786	0	0	786	0	0	0	0	0	0	0	0	0	4	0	800	0	0	0	0	0	0	0	0	0	0	0	0	0	0	0	4	0	4
YBL065W	YBL065W	protein_coding	5	0	800	0	0	345	0	0	345	0	0	0	0	0	0	0	0	0	4	0	800	0	0	0	0	5	0	0	0	0	0	0	0	0	0	0	0	0	4
YBL066C	SEF1	protein_coding	8	0	800	12	0	3447	12	0	3447	0	0	0	0	0	0	0	0	0	3	0	800	0	0	0	0	8	0	0	0	4	0	0	0	0	0	0	8	0	3
YBL067C	UBP13	protein_coding	4	0	800	11	0	2244	8	0	2244	0	0	0	0	0	0	0	0	0	8	0	800	0	0	0	0	4	0	0	0	5	0	0	0	0	0	0	6	0	8
YBL068W	PRS4	protein_coding	5	0	800	4	0	981	4	0	981	0	0	0	0	0	0	0	0	0	6	0	800	0	0	0	0	5	0	0	0	0	0	0	0	0	0	0	4	0	6
YBL068W-A	YBL068W-A	protein_coding	4	0	800	0	0	237	0	0	237	0	0	0	0	0	0	0	0	0	0	0	800	0	0	0	0	4	0	0	0	0	0	0	0	0	0	0	0	0	0
YBL069W	AST1	protein_coding	0	0	800	2	0	1290	2	0	1290	0	0	0	0	0	0	0	0	0	1	0	800	0	0	0	0	0	0	0	0	0	0	0	0	0	0	0	2	0	1
YBL070C	YBL070C	protein_coding	0	0	800	2	0	321	0	0	321	0	0	0	0	0	0	0	0	0	0	0	800	0	0	0	0	0	0	0	0	1	0	0	0	0	1	0	0	0	0
YBL071C	YBL071C	protein_coding	9	0	800	2	0	309	0	0	309	0	0	0	0	0	0	0	0	0	2	0	800	0	0	0	0	9	0	0	0	2	0	0	0	0	0	0	0	0	2
YBL071C-B	YBL071C-B	protein_coding	2	0	800	1	0	99	0	0	99	0	0	0	0	0	0	0	0	0	4	0	800	0	0	0	0	2	0	0	0	1	0	0	0	0	0	0	0	0	4
YBL071W-A	KTI11	protein_coding	4	0	800	3	0	249	0	0	249	0	0	0	0	0	0	0	0	0	7	0	800	0	0	0	0	4	0	0	0	1	0	0	0	0	0	0	2	0	7
YBL072C	RPS8A	protein_coding	15	0	800	0	0	603	0	0	603	0	0	0	0	0	0	0	0	0	1	0	800	0	0	0	0	15	0	0	0	0	0	0	0	0	0	0	0	0	1
YBL073W	YBL073W	protein_coding	0	0	800	3	0	312	0	0	312	0	0	0	0	0	0	0	0	0	1	0	800	0	0	0	0	0	0	1	0	2	0	0	0	0	0	0	0	0	1
YBL074C	AAR2	protein_coding	0	0	800	2	0	1068	1	0	1068	0	0	0	0	0	0	0	0	0	8	0	800	0	0	0	0	0	0	0	0	1	0	0	0	0	0	0	2	0	8
YBL075C	SSA3	protein_coding	1	0	800	20	0	1950	20	0	1950	0	0	0	0	0	0	0	0	0	1	0	800	0	0	0	0	1	0	0	0	1	0	0	0	0	0	0	19	0	1
YBL076C	ILS1	protein_coding	2	0	800	2	0	3219	2	0	3219	0	0	0	0	0	0	0	0	0	13	0	800	0	0	0	0	2	0	0	0	0	0	0	0	0	0	0	2	0	13
YBL077W	YBL077W	protein_coding	0	0	800	2	0	432	0	0	432	0	0	0	0	0	0	0	0	0	1	0	800	0	0	0	0	0	0	0	0	2	0	0	0	0	0	0	0	0	1
YBL078C	ATG8	protein_coding	1	0	800	0	0	354	0	0	354	0	0	0	0	0	0	0	0	0	3	0	800	0	0	0	0	1	0	0	0	0	0	0	0	0	0	0	0	0	3
YBL079W	NUP170	protein_coding	0	0	800	22	0	4509	22	0	4509	0	0	0	0	0	0	0	0	0	7	0	800	0	0	0	0	0	0	0	0	7	0	0	0	0	0	0	15	0	7
YBL080C	PET112	protein_coding	4	0	800	11	0	1626	11	0	1626	0	0	0	0	0	0	0	0	0	0	0	800	0	0	0	0	4	0	0	0	5	0	0	0	0	0	0	6	0	0
YBL081W	YBL081W	protein_coding	6	0	800	4	0	1107	4	0	1107	0	0	0	0	0	0	0	0	0	0	0	800	0	0	0	1	6	0	0	0	3	0	0	0	0	0	0	0	0	0
YBL082C	ALG3	protein_coding	1	0	800	0	0	1377	0	0	1377	0	0	0	0	0	0	0	0	0	0	0	800	0	0	0	0	1	0	0	0	0	0	0	0	0	0	0	1	0	0
YBL083C	YBL083C	protein_coding	0	0	800	1	0	426	0	0	426	0	0	0	0	0	0	0	0	0	0	0	800	0	0	0	0	0	0	0	0	1	0	0	0	0	0	0	0	0	0
YBL084C	CDC27	protein_coding	1	0	800	16	0	2277	16	0	2277	0	0	0	0	0	0	0	0	0	2	0	800	15	0	0	0	1	0	0	0	0	0	0	0	0	0	0	1	0	2
YBL085W	BOI1	protein_coding	0	0	800	0	0	2943	0	0	2943	0	0	0	0	0	0	0	0	0	0	0	800	0	0	0	0	0	0	0	0	0	0	0	0	0	0	0	0	0	0
YBL086C	YBL086C	protein_coding	0	0	800	0	0	1401	0	0	1401	0	0	0	0	0	0	0	0	0	1	0	800	0	0	0	0	0	0	0	0	0	0	0	0	0	0	0	0	0	1
YBL087C	RPL23A	protein_coding	1	0	800	0	0	414	0	0	918	0	0	504	0	0	2	0	0	0	0	0	800	0	0	0	0	1	0	0	0	0	0	0	0	0	0	0	0	0	0
YBL088C	TEL1	protein_coding	0	0	800	2	0	8364	2	0	8364	0	0	0	0	0	0	0	0	0	1	0	800	0	0	0	0	0	0	0	0	1	0	0	0	0	0	0	1	0	1
YBL089W	AVT5	protein_coding	0	0	800	1	0	1380	0	0	1380	0	0	0	0	0	0	0	0	0	0	0	800	0	0	0	0	0	0	0	0	0	0	0	0	0	0	0	1	0	0
YBL090W	MRP21	protein_coding	1	0	800	0	0	534	0	0	534	0	0	0	0	0	0	0	0	0	0	0	800	0	0	0	0	1	0	0	0	0	0	0	0	0	0	0	0	0	0
YBL091C	MAP2	protein_coding	0	0	800	0	0	1266	0	0	1266	0	0	0	0	0	0	0	0	0	0	0	800	0	0	0	0	0	0	0	0	0	0	0	0	0	0	0	0	0	0
YBL091C-A	SCS22	protein_coding	1	0	800	2	0	526	0	0	616	0	0	90	0	0	2	0	0	0	0	0	800	0	0	0	0	1	0	0	0	2	0	0	0	0	0	0	0	0	0
YBL092W	RPL32	protein_coding	2	0	800	0	0	393	0	0	393	0	0	0	0	0	0	0	0	0	1	0	800	0	0	0	0	2	0	0	0	0	0	0	0	0	0	0	0	0	1
YBL093C	ROX3	protein_coding	0	0	800	0	0	663	0	0	663	0	0	0	0	0	0	0	0	0	0	0	800	0	0	0	0	0	0	0	0	0	0	0	0	0	0	0	0	0	0
YBL094C	YBL094C	protein_coding	6	0	800	0	0	333	0	0	333	0	0	0	0	0	0	0	0	0	0	0	800	0	0	0	0	6	0	0	0	0	0	0	0	0	0	0	0	0	0
YBL095W	YBL095W	protein_coding	0	0	800	5	0	813	0	0	813	0	0	0	0	0	0	0	0	0	1	0	800	0	0	0	0	0	0	0	0	1	0	0	0	0	0	0	4	0	1
YBL096C	YBL096C	protein_coding	2	0	800	2	0	309	0	0	309	0	0	0	0	0	0	0	0	0	5	0	800	0	0	0	0	2	0	0	0	0	0	0	0	0	0	0	2	0	5
YBL097W	BRN1	protein_coding	1	0	800	3	0	2265	2	0	2265	0	0	0	0	0	0	0	0	0	1	0	800	0	0	0	0	1	0	0	0	1	0	0	0	0	0	0	2	0	1
YBL098W	BNA4	protein_coding	1	0	800	2	0	1383	0	0	1383	0	0	0	0	0	0	0	0	0	4	0	800	0	0	0	0	1	0	0	0	0	0	0	0	0	0	0	2	0	4
YBL099W	ATP1	protein_coding	5	0	800	5	0	1638	5	0	1638	0	0	0	0	0	0	0	0	0	8	0	800	0	0	0	0	5	0	0	0	0	0	0	0	0	0	0	5	0	8
YBL100C	YBL100C	protein_coding	4	0	800	1	0	315	0	0	315	0	0	0	0	0	0	0	0	0	4	0	800	0	0	0	0	4	0	1	0	0	0	0	0	0	0	0	0	0	4
YBL100W-A	YBL100W-A	protein_coding	5	0	800	0	0	1317	0	0	1317	0	0	0	0	0	0	0	0	0	2	0	800	0	0	0	0	5	0	0	0	0	0	0	0	0	0	0	0	0	2
YBL100W-B	YBL100W-B	protein_coding	26	0	800	32	0	5313	32	0	5314	0	0	1	0	0	1	0	0	0	0	0	800	0	0	0	0	26	0	0	0	15	0	0	0	0	0	0	17	0	0
YBL100W-C	YBL100W-C	protein_coding	0	0	800	0	0	120	0	0	120	0	0	0	0	0	0	0	0	0	0	0	800	0	0	0	0	0	0	0	0	0	0	0	0	0	0	0	0	0	0
YBL101C	ECM21	protein_coding	1	0	800	2	0	3354	2	0	3354	0	0	0	0	0	0	0	0	0	0	0	800	0	0	0	0	1	0	0	0	1	0	0	0	0	0	0	1	0	0
YBL102W	SFT2	protein_coding	1	0	800	1	0	648	0	0	648	0	0	0	0	0	0	0	0	0	0	0	800	0	0	0	0	1	0	0	0	0	0	0	0	0	0	0	1	0	0
YBL103C	RTG3	protein_coding	0	0	800	0	0	1461	0	0	1461	0	0	0	0	0	0	0	0	0	1	0	800	0	0	0	0	0	0	0	0	0	0	0	0	0	0	0	0	0	1
YBL104C	SEA4	protein_coding	0	0	800	3	0	3117	3	0	3117	0	0	0	0	0	0	0	0	0	0	0	800	0	0	0	0	0	0	0	0	2	0	0	0	0	0	0	1	0	0
YBL105C	PKC1	protein_coding	0	0	800	6	0	3456	6	0	3456	0	0	0	0	0	0	0	0	0	0	0	800	0	0	0	0	0	0	0	0	1	0	0	0	0	0	0	5	0	0
YBL106C	SRO77	protein_coding	1	0	800	1	0	3033	1	0	3033	0	0	0	0	0	0	0	0	0	0	0	800	0	0	0	0	1	0	0	0	1	0	0	0	0	0	0	0	0	0
YBL107C	YBL107C	protein_coding	2	0	800	0	0	591	0	0	591	0	0	0	0	0	0	0	0	0	1	0	800	0	0	0	0	2	0	0	0	0	0	0	0	0	0	0	0	0	1
YBL107W-A	YBL107W-A	protein_coding	0	0	800	0	0	105	0	0	105	0	0	0	0	0	0	0	0	0	1	0	800	0	0	0	0	0	0	0	0	0	0	0	0	0	0	0	0	0	1
YBL108C-A	PAU9	protein_coding	49	0	800	4	0	129	0	0	129	0	0	0	0	0	0	0	0	0	18	0	800	0	0	0	0	49	0	0	0	1	0	0	0	0	0	0	3	0	18
YBL108W	YBL108W	protein_coding	1	0	800	9	0	306	0	0	306	0	0	0	0	0	0	0	0	0	25	0	800	0	0	0	0	1	0	0	0	7	0	0	0	0	0	0	2	0	25
YBL109W	YBL109W	protein_coding	58	0	800	33	0	336	33	0	336	0	0	0	0	0	0	0	0	0	7	0	800	0	0	0	0	58	0	2	0	18	0	0	0	0	0	0	13	0	7
YBL111C	YBL111C	protein_coding	0	0	800	0	0	2003	0	0	2103	0	0	100	0	0	2	0	0	0	0	0	800	0	0	0	0	0	0	0	0	0	0	0	0	0	0	0	0	0	0
YBL112C	YBL112C	protein_coding	26	0	800	0	0	318	0	0	318	0	0	0	0	0	0	0	0	0	0	0	800	0	0	0	0	26	0	0	0	0	0	0	0	0	0	0	0	0	0
YBL113C	YBL113C	protein_coding	0	0	279	74	0	2379	74	0	2379	0	0	0	0	0	0	0	0	0	0	0	800	36	0	0	0	0	0	0	0	25	0	0	0	0	0	0	13	0	0
YBL113W-A	YBL113W-A	protein_coding	48	0	800	0	0	483	0	0	483	0	0	0	0	0	0	0	0	0	0	0	645	0	0	0	0	48	0	0	0	0	0	0	0	0	0	0	0	0	0
YBR001C	NTH2	protein_coding	14	0	800	13	0	2343	13	0	2343	0	0	0	0	0	0	0	0	0	5	0	800	0	0	0	0	14	0	0	0	6	0	0	0	0	0	0	7	0	5
YBR002C	RER2	protein_coding	7	0	800	2	0	861	1	0	861	0	0	0	0	0	0	0	0	0	0	0	800	0	0	0	0	7	0	0	0	0	0	0	0	0	0	0	2	0	0
YBR003W	COQ1	protein_coding	1	0	800	7	0	1422	7	0	1422	0	0	0	0	0	0	0	0	0	2	0	800	0	0	0	0	1	0	0	0	1	0	0	0	0	0	0	6	0	2
YBR004C	GPI18	protein_coding	5	0	800	4	0	1302	4	0	1302	0	0	0	0	0	0	0	0	0	3	0	800	0	0	0	0	5	0	0	0	2	0	0	0	0	0	0	2	0	3
YBR005W	RCR1	protein_coding	7	0	800	3	0	642	3	0	642	0	0	0	0	0	0	0	0	0	4	0	800	0	0	0	0	7	0	0	0	2	0	0	0	0	0	0	1	0	4
YBR006W	UGA2	protein_coding	3	0	800	11	0	1494	11	0	1494	0	0	0	0	0	0	0	0	0	5	0	800	0	0	0	0	3	0	0	0	0	0	0	0	0	0	0	11	0	5
YBR007C	DSF2	protein_coding	11	0	800	5	0	2211	2	0	2211	0	0	0	0	0	0	0	0	0	4	0	800	0	0	0	0	11	0	0	0	3	0	0	0	0	0	0	2	0	4
YBR008C	FLR1	protein_coding	11	0	800	11	0	1647	11	0	1647	0	0	0	0	0	0	0	0	0	9	0	800	0	0	0	0	11	0	0	0	5	0	0	0	0	0	0	6	0	9
YBR009C	HHF1	protein_coding	7	0	800	1	0	312	1	0	312	0	0	0	0	0	0	0	0	0	0	0	800	0	0	0	0	7	0	0	0	0	0	0	0	0	0	0	1	0	0
YBR010W	HHT1	protein_coding	1	0	800	0	0	411	0	0	411	0	0	0	0	0	0	0	0	0	6	0	800	0	0	0	0	1	0	0	0	0	0	0	0	0	0	0	0	0	6
YBR011C	IPP1	protein_coding	2	0	800	2	0	864	1	0	864	0	0	0	0	0	0	0	0	0	6	0	800	0	0	0	0	2	0	0	0	0	0	0	0	0	0	0	2	0	6
YBR012C	YBR012C	protein_coding	14	0	800	10	0	420	0	0	420	0	0	0	0	0	0	0	0	0	0	0	800	0	0	0	0	14	0	1	0	7	0	0	0	0	0	0	2	0	0
YBR012W-A	YBR012W-A	protein_coding	0	0	800	0	0	1323	0	0	1323	0	0	0	0	0	0	0	0	0	11	0	800	0	0	0	0	0	0	0	0	0	0	0	0	0	0	0	0	0	11
YBR012W-B	YBR012W-B	protein_coding	1	0	800	3	0	5271	3	0	5272	0	0	1	0	0	1	0	0	0	0	0	800	0	0	0	0	1	0	0	0	0	0	0	0	0	0	0	3	0	0
YBR013C	YBR013C	protein_coding	0	0	800	1	0	390	0	0	390	0	0	0	0	0	0	0	0	0	3	0	800	0	0	0	0	0	0	0	0	0	0	0	0	0	0	0	1	0	3
YBR014C	GRX7	protein_coding	5	0	800	3	0	612	0	0	612	0	0	0	0	0	0	0	0	0	4	0	800	0	0	0	0	5	0	0	0	2	0	0	0	0	0	0	1	0	4
YBR015C	MNN2	protein_coding	4	0	800	0	0	1794	0	0	1794	0	0	0	0	0	0	0	0	0	3	0	800	0	0	0	0	4	0	0	0	0	0	0	0	0	0	0	0	0	3
YBR016W	YBR016W	protein_coding	0	0	800	3	0	387	0	0	387	0	0	0	0	0	0	0	0	0	0	0	800	0	0	0	1	0	0	0	0	0	0	0	0	0	0	0	2	0	0
YBR017C	KAP104	protein_coding	3	0	800	9	0	2757	9	0	2757	0	0	0	0	0	0	0	0	0	2	0	800	6	0	0	0	3	0	0	0	1	0	0	0	0	0	0	2	0	2
YBR018C	GAL7	protein_coding	2	0	800	0	0	1101	0	0	1101	0	0	0	0	0	0	0	0	0	0	0	800	0	0	0	0	2	0	0	0	0	0	0	0	0	0	0	0	0	0
YBR019C	GAL10	protein_coding	0	0	800	1	0	2100	1	0	2100	0	0	0	0	0	0	0	0	0	0	0	800	0	0	0	0	0	0	0	0	0	0	0	0	0	0	0	1	0	0
YBR020W	GAL1	protein_coding	1	0	800	1	0	1587	1	0	1587	0	0	0	0	0	0	0	0	0	0	0	800	0	0	0	0	1	0	0	0	1	0	0	0	0	0	0	0	0	0
YBR021W	FUR4	protein_coding	0	0	800	0	0	1902	0	0	1902	0	0	0	0	0	0	0	0	0	1	0	800	0	0	0	0	0	0	0	0	0	0	0	0	0	0	0	0	0	1
YBR022W	POA1	protein_coding	2	0	800	0	0	534	0	0	534	0	0	0	0	0	0	0	0	0	0	0	800	0	0	0	0	2	0	0	0	0	0	0	0	0	0	0	0	0	0
YBR023C	CHS3	protein_coding	0	0	800	17	0	3498	17	0	3498	0	0	0	0	0	0	0	0	0	7	0	800	0	0	0	0	0	0	0	0	4	0	0	0	0	0	0	13	0	7
YBR024W	SCO2	protein_coding	1	0	800	7	0	906	7	0	906	0	0	0	0	0	0	0	0	0	15	0	800	0	0	0	0	1	0	0	0	2	0	0	0	0	0	0	5	0	15
YBR025C	OLA1	protein_coding	7	0	800	2	0	1185	2	0	1185	0	0	0	0	0	0	0	0	0	10	0	800	0	0	0	0	7	0	0	0	0	0	0	0	0	0	0	2	0	10
YBR026C	ETR1	protein_coding	17	0	800	10	0	1143	10	0	1143	0	0	0	0	0	0	0	0	0	3	0	800	0	0	0	0	17	0	0	0	3	0	0	0	0	0	0	7	0	3
YBR027C	YBR027C	protein_coding	6	0	800	3	0	333	0	0	333	0	0	0	0	0	0	0	0	0	0	0	800	0	0	0	0	6	0	0	0	2	0	0	0	0	0	1	0	0	0
YBR028C	YPK3	protein_coding	3	0	800	5	0	1578	5	0	1578	0	0	0	0	0	0	0	0	0	10	0	800	0	0	0	0	3	0	0	0	3	0	0	0	0	0	0	2	0	10
YBR029C	CDS1	protein_coding	13	0	800	5	0	1374	5	0	1374	0	0	0	0	0	0	0	0	0	0	0	800	0	0	0	0	13	0	0	0	1	0	0	0	0	0	0	4	0	0
YBR030W	RKM3	protein_coding	6	0	800	19	0	1659	19	0	1659	0	0	0	0	0	0	0	0	0	2	0	800	0	0	0	0	6	0	2	0	7	0	0	0	0	0	0	10	0	2
YBR031W	RPL4A	protein_coding	8	0	800	5	0	1089	5	0	1089	0	0	0	0	0	0	0	0	0	12	0	800	0	0	0	0	8	0	0	0	0	0	0	0	0	0	0	5	0	12
YBR032W	YBR032W	protein_coding	0	0	800	2	0	303	0	0	303	0	0	0	0	0	0	0	0	0	5	0	800	0	0	0	0	0	0	0	0	1	0	0	0	0	0	0	1	0	5
YBR033W	EDS1	protein_coding	1	0	800	4	0	2760	4	0	2760	0	0	0	0	0	0	0	0	0	8	0	800	0	0	0	0	1	0	0	0	3	0	0	0	0	0	0	1	0	8
YBR034C	HMT1	protein_coding	2	0	800	0	0	1047	0	0	1047	0	0	0	0	0	0	0	0	0	5	0	800	0	0	0	0	2	0	0	0	0	0	0	0	0	0	0	0	0	5
YBR035C	PDX3	protein_coding	2	0	800	3	0	687	0	0	687	0	0	0	0	0	0	0	0	0	4	0	800	0	0	0	0	2	0	0	0	0	0	0	0	0	0	0	3	0	4
YBR036C	CSG2	protein_coding	2	0	800	6	0	1233	6	0	1233	0	0	0	0	0	0	0	0	0	5	0	800	0	0	0	0	2	0	0	0	2	0	0	0	0	0	0	4	0	5
YBR037C	SCO1	protein_coding	4	0	800	6	0	888	2	0	888	0	0	0	0	0	0	0	0	0	2	0	800	0	0	0	0	4	0	0	0	1	0	0	0	0	0	0	5	0	2
YBR038W	CHS2	protein_coding	7	0	800	17	0	2892	17	0	2892	0	0	0	0	0	0	0	0	0	5	0	800	0	0	0	0	7	0	0	0	0	0	0	0	0	0	0	17	0	5
YBR039W	ATP3	protein_coding	6	0	800	4	0	936	4	0	936	0	0	0	0	0	0	0	0	0	7	0	800	0	0	0	0	6	0	0	0	0	0	0	0	0	0	0	4	0	7
YBR040W	FIG1	protein_coding	5	0	800	5	0	897	5	0	897	0	0	0	0	0	0	0	0	0	6	0	800	0	0	0	0	5	0	0	0	0	0	0	0	0	0	0	5	0	6
YBR041W	FAT1	protein_coding	2	0	800	8	0	2010	8	0	2010	0	0	0	0	0	0	0	0	0	7	0	800	0	0	0	0	2	0	0	0	1	0	0	0	0	0	0	7	0	7
YBR042C	CST26	protein_coding	1	0	800	4	0	1194	4	0	1194	0	0	0	0	0	0	0	0	0	8	0	800	0	0	0	0	1	0	0	0	0	0	0	0	0	0	0	4	0	8
YBR043C	QDR3	protein_coding	8	0	800	4	0	2070	4	0	2070	0	0	0	0	0	0	0	0	0	0	0	800	0	0	0	0	8	0	0	0	1	0	0	0	0	0	0	3	0	0
YBR044C	TCM62	protein_coding	0	0	800	1	0	1719	1	0	1719	0	0	0	0	0	0	0	0	0	0	0	800	0	0	0	0	0	0	0	0	1	0	0	0	0	0	0	0	0	0
YBR045C	GIP1	protein_coding	0	0	800	0	0	1920	0	0	1920	0	0	0	0	0	0	0	0	0	0	0	800	0	0	0	0	0	0	0	0	0	0	0	0	0	0	0	0	0	0
YBR046C	ZTA1	protein_coding	0	0	800	3	0	1005	3	0	1005	0	0	0	0	0	0	0	0	0	5	0	800	0	0	0	0	0	0	0	0	1	0	0	0	0	0	0	2	0	5
YBR047W	FMP23	protein_coding	10	0	800	1	0	528	0	0	528	0	0	0	0	0	0	0	0	0	2	0	800	0	0	0	0	10	0	0	0	0	0	0	0	0	0	0	1	0	2
YBR048W	RPS11B	protein_coding	4	0	800	0	0	471	5	0	982	5	0	511	0	0	2	0	0	0	8	0	800	0	0	0	0	4	0	0	5	0	0	0	0	0	0	0	0	0	8
YBR049C	REB1	protein_coding	0	0	800	3	0	2433	2	0	2433	0	0	0	0	0	0	0	0	0	3	0	800	0	0	0	0	0	0	0	0	0	0	0	0	0	0	0	3	0	3
YBR050C	REG2	protein_coding	0	0	800	4	0	1017	1	0	1017	0	0	0	0	0	0	0	0	0	2	0	800	0	0	0	0	0	0	0	0	2	0	0	0	0	0	0	2	0	2
YBR051W	YBR051W	protein_coding	3	0	800	0	0	351	0	0	351	0	0	0	0	0	0	0	0	0	1	0	800	0	0	0	0	3	0	0	0	0	0	0	0	0	0	0	0	0	1
YBR052C	RFS1	protein_coding	0	0	800	3	0	633	2	0	633	0	0	0	0	0	0	0	0	0	9	0	800	0	0	0	0	0	0	0	0	0	0	0	0	0	0	0	3	0	9
YBR053C	YBR053C	protein_coding	7	0	800	8	0	1077	8	0	1077	0	0	0	0	0	0	0	0	0	9	0	800	0	0	0	0	7	0	0	0	3	0	0	0	0	0	0	5	0	9
YBR054W	YRO2	protein_coding	1	0	800	6	0	1035	6	0	1035	0	0	0	0	0	0	0	0	0	4	0	800	0	0	0	0	1	0	0	0	1	0	0	0	0	0	0	5	0	4
YBR055C	PRP6	protein_coding	13	0	800	17	0	2700	14	0	2700	0	0	0	0	0	0	0	0	0	1	0	800	0	0	0	0	13	0	0	0	5	0	0	0	0	0	0	12	0	1
YBR056C-B	YBR056C-B	protein_coding	0	0	800	0	0	159	0	0	159	0	0	0	0	0	0	0	0	0	0	0	800	0	0	0	0	0	0	0	0	0	0	0	0	0	0	0	0	0	0
YBR056W	YBR056W	protein_coding	0	0	800	3	0	1506	2	0	1506	0	0	0	0	0	0	0	0	0	9	0	800	0	0	0	0	0	0	0	0	0	0	0	0	0	0	0	3	0	9
YBR056W-A	YBR056W-A	protein_coding	0	0	800	0	0	201	0	0	201	0	0	0	0	0	0	0	0	0	1	0	800	0	0	0	0	0	0	0	0	0	0	0	0	0	0	0	0	0	1
YBR057C	MUM2	protein_coding	0	0	800	0	0	1101	0	0	1101	0	0	0	0	0	0	0	0	0	0	0	800	0	0	0	0	0	0	0	0	0	0	0	0	0	0	0	0	0	0
YBR058C	UBP14	protein_coding	0	0	800	4	0	2346	2	0	2346	0	0	0	0	0	0	0	0	0	1	0	800	0	0	0	0	0	0	0	0	3	0	0	0	0	0	0	1	0	1
YBR058C-A	TSC3	protein_coding	3	0	800	0	0	243	0	0	243	0	0	0	0	0	0	0	0	0	1	0	800	0	0	0	0	3	0	0	0	0	0	0	0	0	0	0	0	0	1
YBR059C	AKL1	protein_coding	0	0	800	9	0	3327	6	0	3327	0	0	0	0	0	0	0	0	0	2	0	800	0	0	0	0	0	0	0	0	2	0	0	0	0	0	0	7	0	2
YBR060C	ORC2	protein_coding	3	0	800	7	0	1863	6	0	1863	0	0	0	0	0	0	0	0	0	16	0	800	0	0	0	0	3	0	0	0	2	0	0	0	0	0	0	5	0	16
YBR061C	TRM7	protein_coding	10	0	800	6	0	933	3	0	933	0	0	0	0	0	0	0	0	0	5	0	800	0	0	0	0	10	0	0	0	0	0	0	0	0	0	0	6	0	5
YBR062C	YBR062C	protein_coding	5	0	800	3	0	541	3	0	625	0	0	84	0	0	2	0	0	0	4	0	800	0	0	0	0	5	0	0	0	3	0	0	0	0	0	0	0	0	4
YBR063C	YBR063C	protein_coding	5	0	800	7	0	1215	0	0	1215	0	0	0	0	0	0	0	0	0	7	0	800	0	0	0	0	5	0	0	0	6	0	0	0	0	0	0	3	0	7
YBR064W	YBR064W	protein_coding	1	0	800	6	0	429	6	0	429	0	0	0	0	0	0	0	0	0	6	0	800	0	0	0	0	1	0	0	0	5	0	0	0	0	0	0	1	0	6
YBR065C	ECM2	protein_coding	11	0	800	4	0	1095	3	0	1095	0	0	0	0	0	0	0	0	0	7	0	800	0	0	0	0	11	0	0	0	2	0	0	0	0	0	0	2	0	7
YBR066C	NRG2	protein_coding	7	0	800	3	0	663	3	0	663	0	0	0	0	0	0	0	0	0	6	0	800	0	0	0	0	7	0	0	0	2	0	0	0	0	0	0	1	0	6
YBR067C	TIP1	protein_coding	8	0	800	36	0	633	36	0	633	0	0	0	0	0	0	0	0	0	9	0	800	0	1	21	1	8	0	0	0	6	0	0	0	0	0	0	7	0	9
YBR068C	BAP2	protein_coding	10	0	800	11	0	1830	11	0	1830	0	0	0	0	0	0	0	0	0	12	0	800	0	0	0	0	10	0	0	0	5	0	0	0	0	0	0	6	0	12
YBR069C	TAT1	protein_coding	12	0	800	8	0	1860	8	0	1860	0	0	0	0	0	0	0	0	0	3	0	800	0	0	0	0	12	0	0	0	2	0	0	0	0	0	0	6	0	3
YBR070C	ALG14	protein_coding	3	0	800	5	0	714	5	0	714	0	0	0	0	0	0	0	0	0	0	0	800	0	0	0	0	3	0	0	0	2	0	0	0	0	0	0	3	0	0
YBR071W	YBR071W	protein_coding	23	0	800	7	0	636	7	0	636	0	0	0	0	0	0	0	0	0	4	0	800	0	0	0	1	23	0	0	0	1	0	0	0	0	0	0	5	0	4
YBR072C-A	YBR072C-A	protein_coding	9	0	800	7	0	162	0	0	162	0	0	0	0	0	0	0	0	0	12	0	800	0	0	0	0	9	0	1	0	4	0	0	0	0	1	0	1	0	12
YBR072W	HSP26	protein_coding	17	0	800	7	0	645	7	0	645	0	0	0	0	0	0	0	0	0	24	0	800	0	0	0	0	17	0	0	0	5	0	0	0	0	0	0	2	0	24
YBR073W	RDH54	protein_coding	1	0	800	12	0	2877	12	0	2877	0	0	0	0	0	0	0	0	0	14	0	800	0	0	0	0	1	0	1	0	6	0	0	0	0	0	0	5	0	14
YBR074W	YBR074W	protein_coding	13	0	800	12	0	2931	12	0	2931	0	0	0	0	0	0	0	0	0	1	0	800	0	0	0	0	13	0	0	0	7	0	0	0	0	0	0	5	0	1
YBR076C-A	YBR076C-A	protein_coding	0	0	800	0	0	267	0	0	267	0	0	0	0	0	0	0	0	0	2	0	800	0	0	0	0	0	0	0	0	0	0	0	0	0	0	0	0	0	2
YBR076W	ECM8	protein_coding	0	0	800	1	0	1065	1	0	1065	0	0	0	0	0	0	0	0	0	11	0	800	0	0	0	0	0	0	0	0	1	0	0	0	0	0	0	0	0	11
YBR077C	SLM4	protein_coding	1	0	800	0	0	489	0	0	489	0	0	0	0	0	0	0	0	0	3	0	800	0	0	0	0	1	0	0	0	0	0	0	0	0	0	0	0	0	3
YBR078W	ECM33	protein_coding	1	0	800	5	0	1288	5	0	1620	0	0	332	0	0	2	0	0	0	0	0	800	0	0	0	0	1	0	0	0	3	0	0	0	0	1	0	0	1	0
YBR079C	RPG1	protein_coding	9	0	800	16	0	2895	16	0	2895	0	0	0	0	0	0	0	0	0	3	0	800	0	0	0	0	9	0	0	0	5	0	0	0	0	0	0	11	0	3
YBR080C	SEC18	protein_coding	5	0	800	5	0	2277	5	0	2277	0	0	0	0	0	0	0	0	0	5	0	800	0	0	0	0	5	0	0	0	1	0	0	0	0	0	0	4	0	5
YBR081C	SPT7	protein_coding	4	0	800	20	0	3999	20	0	3999	0	0	0	0	0	0	0	0	0	1	0	800	0	0	0	0	4	0	0	0	10	0	0	0	0	0	0	10	0	1
YBR082C	UBC4	protein_coding	5	0	800	2	0	446	4	0	542	2	0	96	0	0	2	0	0	0	16	0	800	0	0	0	0	5	0	0	2	1	0	0	0	0	0	0	1	0	16
YBR083W	TEC1	protein_coding	6	0	800	6	0	1461	6	0	1461	0	0	0	0	0	0	0	0	0	8	0	800	0	0	0	0	6	0	0	0	2	0	0	0	0	0	0	4	0	8
YBR084C-A	RPL19A	protein_coding	1	0	800	0	0	569	1	0	1076	1	0	507	0	0	2	0	0	0	0	0	800	0	0	0	0	1	0	0	1	0	0	0	0	0	0	0	0	0	0
YBR084W	MIS1	protein_coding	0	0	800	6	0	2928	3	0	2928	0	0	0	0	0	0	0	0	0	4	0	800	0	0	0	0	0	0	0	0	1	0	0	0	0	0	0	5	0	4
YBR085C-A	YBR085C-A	protein_coding	11	0	800	1	0	258	1	0	258	0	0	0	0	0	0	0	0	0	12	0	800	0	0	0	0	11	0	0	0	1	0	0	0	0	0	0	0	0	12
YBR085W	AAC3	protein_coding	39	0	800	4	0	924	4	0	924	0	0	0	0	0	0	0	0	0	9	0	800	0	0	0	0	39	0	0	0	0	0	0	0	0	0	0	4	0	9
YBR086C	IST2	protein_coding	10	0	800	15	0	2841	15	0	2841	0	0	0	0	0	0	0	0	0	1	0	800	3	0	0	0	10	0	0	0	3	0	0	0	0	0	0	9	0	1
YBR087W	RFC5	protein_coding	0	0	800	5	0	1065	5	0	1065	0	0	0	0	0	0	0	0	0	4	0	800	0	0	0	0	0	0	0	0	0	0	0	0	0	0	0	5	0	4
YBR088C	POL30	protein_coding	5	0	800	3	0	777	0	0	777	0	0	0	0	0	0	0	0	0	7	0	800	0	0	0	0	5	0	0	0	0	0	0	0	0	0	0	3	0	7
YBR089C-A	NHP6B	protein_coding	8	0	800	1	0	300	0	0	300	0	0	0	0	0	0	0	0	0	3	0	800	0	0	0	0	8	0	0	0	1	0	0	0	0	0	0	1	0	3
YBR089W	YBR089W	protein_coding	1	0	800	1	0	600	0	0	600	0	0	0	0	0	0	0	0	0	5	0	800	0	0	0	0	1	0	0	0	0	0	0	0	0	1	1	0	0	5
YBR090C	YBR090C	protein_coding	1	0	800	2	0	368	2	0	726	2	0	358	0	0	2	0	0	0	2	0	800	0	0	0	0	1	0	0	2	2	0	0	0	0	0	0	0	0	2
YBR091C	TIM12	protein_coding	2	0	800	0	0	330	0	0	330	0	0	0	0	0	0	0	0	0	9	0	800	0	0	0	0	2	0	0	0	0	0	0	0	0	0	0	0	0	9
YBR092C	PHO3	protein_coding	2	0	800	12	0	1404	0	0	1404	0	0	0	0	0	0	0	0	0	5	0	800	0	0	0	0	2	0	0	0	2	0	0	0	0	0	0	10	0	5
YBR093C	PHO5	protein_coding	6	0	800	4	0	1404	3	0	1404	0	0	0	0	0	0	0	0	0	7	0	800	0	0	0	0	6	0	0	0	0	0	0	0	0	0	0	4	0	7
YBR094W	PBY1	protein_coding	3	0	800	10	0	2262	9	0	2262	0	0	0	0	0	0	0	0	0	5	0	800	0	0	0	0	3	0	0	0	0	0	0	0	0	0	0	10	0	5
YBR095C	RXT2	protein_coding	5	0	800	6	0	1293	0	0	1293	0	0	0	0	0	0	0	0	0	2	0	800	0	0	0	0	5	0	0	0	2	0	0	0	0	0	0	4	0	2
YBR096W	YBR096W	protein_coding	6	0	800	2	0	693	0	0	693	0	0	0	0	0	0	0	0	0	4	0	800	0	0	0	0	6	0	0	0	0	0	0	0	0	0	0	2	0	4
YBR097W	VPS15	protein_coding	2	0	800	11	0	4365	6	0	4365	0	0	0	0	0	0	0	0	0	2	0	800	0	0	0	0	2	0	0	0	5	0	0	0	0	0	0	6	0	2
YBR098W	MMS4	protein_coding	5	0	800	4	0	2076	2	0	2076	0	0	0	0	0	0	0	0	0	2	0	800	0	0	0	0	5	0	0	0	2	0	0	0	0	0	0	2	0	2
YBR099C	YBR099C	protein_coding	2	0	800	0	0	384	0	0	384	0	0	0	0	0	0	0	0	0	5	0	800	0	0	0	0	2	0	0	0	0	0	0	0	0	0	0	0	0	5
YBR101C	FES1	protein_coding	5	0	800	7	0	873	2	0	873	0	0	0	0	0	0	0	0	0	2	0	800	0	0	0	0	5	0	0	0	1	0	0	0	0	0	0	6	0	2
YBR102C	EXO84	protein_coding	3	0	800	12	0	2262	11	0	2262	0	0	0	0	0	0	0	0	0	0	0	800	0	0	0	0	3	0	0	0	1	0	0	0	0	0	0	11	0	0
YBR103C-A	YBR103C-A	protein_coding	4	0	800	2	0	144	0	0	144	0	0	0	0	0	0	0	0	0	3	0	800	0	0	0	0	4	0	0	0	0	0	0	0	0	0	0	2	0	3
YBR103W	SIF2	protein_coding	5	0	800	6	0	1608	6	0	1608	0	0	0	0	0	0	0	0	0	1	0	800	0	0	0	0	5	0	0	0	3	0	0	0	0	0	0	3	0	1
YBR104W	YMC2	protein_coding	6	0	800	0	0	990	0	0	990	0	0	0	0	0	0	0	0	0	4	0	800	0	0	0	0	6	0	0	0	0	0	0	0	0	0	0	0	0	4
YBR105C	VID24	protein_coding	0	0	800	6	0	1089	1	0	1089	0	0	0	0	0	0	0	0	0	7	0	800	0	0	0	0	0	0	0	0	0	0	0	0	0	0	0	6	0	7
YBR106W	PHO88	protein_coding	12	0	800	1	0	567	1	0	567	0	0	0	0	0	0	0	0	0	0	0	800	0	0	0	0	12	0	0	0	0	0	0	0	0	0	0	1	0	0
YBR107C	IML3	protein_coding	0	0	800	10	0	738	0	0	738	0	0	0	0	0	0	0	0	0	3	0	800	0	0	0	0	0	0	0	0	6	0	0	0	0	0	0	4	0	3
YBR108W	AIM3	protein_coding	2	0	800	26	0	2844	20	0	2844	0	0	0	0	0	0	0	0	0	11	0	800	0	0	12	0	2	0	0	0	4	0	0	0	0	0	0	10	0	11
YBR109C	CMD1	protein_coding	3	0	800	1	0	444	0	0	444	0	0	0	0	0	0	0	0	0	3	0	800	0	0	0	0	3	0	0	0	0	0	0	0	0	0	0	1	0	3
YBR109W-A	YBR109W-A	protein_coding	4	0	800	1	0	225	0	0	225	0	0	0	0	0	0	0	0	0	2	0	800	0	0	0	0	4	0	0	0	0	0	0	0	0	0	0	1	0	2
YBR110W	ALG1	protein_coding	14	0	800	5	0	1350	1	0	1350	0	0	0	0	0	0	0	0	0	1	0	800	0	0	0	0	14	0	0	0	1	0	0	0	0	0	0	4	0	1
YBR111C	YSA1	protein_coding	2	0	800	5	0	696	1	0	696	0	0	0	0	0	0	0	0	0	5	0	800	0	0	0	0	2	0	0	0	2	0	0	0	0	0	0	3	0	5
YBR111W-A	SUS1	protein_coding	5	0	800	1	0	289	0	0	441	1	0	152	0	0	4	0	0	0	4	0	800	0	0	0	0	5	0	0	1	0	0	0	0	0	0	0	1	0	4
YBR112C	CYC8	protein_coding	5	0	800	79	0	2901	79	0	2901	0	0	0	0	0	0	0	0	0	0	0	800	66	0	0	0	5	0	0	0	2	0	0	0	0	0	0	11	0	0
YBR113W	YBR113W	protein_coding	5	0	800	0	0	483	0	0	483	0	0	0	0	0	0	0	0	0	1	0	800	0	0	0	0	5	0	0	0	2	0	0	0	0	0	0	0	0	1
YBR114W	RAD16	protein_coding	3	0	800	17	0	2373	9	0	2373	0	0	0	0	0	0	0	0	0	11	0	800	0	0	0	0	3	0	0	0	3	0	0	0	0	0	0	14	0	11
YBR115C	LYS2	protein_coding	10	0	800	18	0	4179	15	0	4179	0	0	0	0	0	0	0	0	0	5	0	800	0	0	0	0	10	0	0	0	4	0	0	0	0	0	0	14	0	5
YBR116C	YBR116C	protein_coding	6	0	800	3	0	528	0	0	528	0	0	0	0	0	0	0	0	0	2	0	800	0	0	0	0	6	0	2	0	0	0	0	0	0	0	0	1	0	2
YBR117C	TKL2	protein_coding	3	0	800	4	0	2046	4	0	2046	0	0	0	0	0	0	0	0	0	18	0	800	0	0	0	0	3	0	0	0	0	0	0	0	0	0	0	4	0	18
YBR118W	TEF2	protein_coding	10	0	800	2	0	1377	1	0	1377	0	0	0	0	0	0	0	0	0	3	0	800	0	0	0	0	10	0	0	0	0	0	0	0	0	0	0	2	0	3
YBR119W	MUD1	protein_coding	2	0	800	4	0	896	0	0	986	0	0	90	0	0	2	0	0	0	7	0	800	0	0	0	0	2	0	0	0	3	0	0	0	0	0	1	0	0	7
YBR120C	CBP6	protein_coding	0	0	800	2	0	489	0	0	489	0	0	0	0	0	0	0	0	0	6	0	800	0	0	0	0	0	0	0	0	1	0	0	0	0	0	0	1	0	6
YBR121C	GRS1	protein_coding	4	0	800	3	0	2004	3	0	2004	0	0	0	0	0	0	0	0	0	2	0	800	0	0	0	0	4	0	0	0	1	0	0	0	0	0	0	2	0	2
YBR121C-A	YBR121C-A	protein_coding	1	0	800	0	0	159	0	0	159	0	0	0	0	0	0	0	0	0	1	0	800	0	0	0	0	1	0	0	0	0	0	0	0	0	0	0	0	0	1
YBR122C	MRPL36	protein_coding	1	0	800	1	0	534	0	0	534	0	0	0	0	0	0	0	0	0	7	0	800	0	0	0	0	1	0	0	0	0	0	0	0	0	0	0	1	0	7
YBR123C	TFC1	protein_coding	7	0	800	9	0	1950	7	0	1950	0	0	0	0	0	0	0	0	0	6	0	800	0	0	0	0	7	0	0	0	4	0	0	0	0	0	0	5	0	6
YBR124W	YBR124W	protein_coding	2	0	800	1	0	360	0	0	360	0	0	0	0	0	0	0	0	0	3	0	800	0	0	0	0	2	0	0	0	0	0	0	0	0	0	0	1	0	3
YBR125C	PTC4	protein_coding	7	0	800	2	0	1182	0	0	1182	0	0	0	0	0	0	0	0	0	8	0	800	0	0	0	0	7	0	0	0	0	0	0	0	0	0	0	2	0	8
YBR126C	TPS1	protein_coding	8	0	800	8	0	1488	8	0	1488	0	0	0	0	0	0	0	0	0	0	0	800	0	0	0	0	8	0	0	0	0	0	0	0	0	0	0	8	0	0
YBR126W-A	YBR126W-A	protein_coding	1	0	800	0	0	207	0	0	207	0	0	0	0	0	0	0	0	0	2	0	800	0	0	0	0	1	0	0	0	0	0	0	0	0	0	0	0	0	2
YBR126W-B	YBR126W-B	protein_coding	0	0	800	0	0	144	0	0	144	0	0	0	0	0	0	0	0	0	0	0	800	0	0	0	0	0	0	0	0	0	0	0	0	0	0	0	0	0	0
YBR127C	VMA2	protein_coding	2	0	800	1	0	1554	1	0	1554	0	0	0	0	0	0	0	0	0	1	0	800	0	0	0	0	2	0	0	0	0	0	0	0	0	0	0	1	0	1
YBR128C	ATG14	protein_coding	1	0	800	0	0	1035	0	0	1035	0	0	0	0	0	0	0	0	0	0	0	800	0	0	0	0	1	0	0	0	0	0	0	0	0	0	0	0	0	0
YBR129C	OPY1	protein_coding	0	0	800	0	0	987	0	0	987	0	0	0	0	0	0	0	0	0	1	0	800	0	0	0	0	0	0	0	0	0	0	0	0	0	0	0	0	0	1
YBR130C	SHE3	protein_coding	0	0	800	1	0	1278	0	0	1278	0	0	0	0	0	0	0	0	0	0	0	800	0	0	0	0	0	0	0	0	1	0	0	0	0	0	0	0	0	0
YBR131C-A	YBR131C-A	protein_coding	0	0	800	0	0	90	0	0	90	0	0	0	0	0	0	0	0	0	3	0	800	0	0	0	0	0	0	0	0	0	0	0	0	0	0	0	0	0	3
YBR131W	CCZ1	protein_coding	7	0	800	18	0	2115	18	0	2115	0	0	0	0	0	0	0	0	0	0	0	800	0	0	0	0	7	0	0	0	4	0	0	0	0	0	0	14	0	0
YBR132C	AGP2	protein_coding	8	0	800	13	0	1791	10	0	1791	0	0	0	0	0	0	0	0	0	6	0	800	0	0	0	0	8	0	0	0	5	0	0	0	0	0	0	8	0	6
YBR133C	HSL7	protein_coding	8	0	800	4	0	2484	4	0	2484	0	0	0	0	0	0	0	0	0	0	0	800	0	0	0	0	8	0	0	0	2	0	0	0	0	0	0	2	0	0
YBR134W	YBR134W	protein_coding	0	0	800	0	0	402	0	0	402	0	0	0	0	0	0	0	0	0	1	0	800	0	0	0	0	0	0	0	0	0	0	0	0	0	0	0	0	0	1
YBR135W	CKS1	protein_coding	0	0	800	0	0	453	0	0	453	0	0	0	0	0	0	0	0	0	0	0	800	0	0	0	0	0	0	0	0	0	0	0	0	0	0	0	0	0	0
YBR136W	MEC1	protein_coding	3	0	800	16	0	7107	14	0	7107	0	0	0	0	0	0	0	0	0	0	0	800	0	0	0	0	3	0	0	0	4	0	0	0	0	0	0	12	0	0
YBR137W	YBR137W	protein_coding	0	0	800	4	0	540	0	0	540	0	0	0	0	0	0	0	0	0	7	0	800	0	0	0	0	0	0	0	0	2	0	0	0	0	0	0	2	0	7
YBR138C	YBR138C	protein_coding	6	0	800	6	0	1575	0	0	1575	0	0	0	0	0	0	0	0	0	0	0	800	0	0	0	0	6	0	0	0	3	0	0	0	0	0	0	3	0	0
YBR139W	YBR139W	protein_coding	3	0	800	2	0	1527	1	0	1527	0	0	0	0	0	0	0	0	0	6	0	800	0	0	0	0	3	0	0	0	0	0	0	0	0	0	0	2	0	6
YBR140C	IRA1	protein_coding	1	0	800	18	0	9279	15	0	9279	0	0	0	0	0	0	0	0	0	0	0	800	0	0	0	0	1	0	0	0	8	0	0	0	0	0	0	10	0	0
YBR141C	YBR141C	protein_coding	0	0	800	0	0	1014	0	0	1014	0	0	0	0	0	0	0	0	0	3	0	800	0	0	0	0	0	0	0	0	0	0	0	0	0	0	0	0	0	3
YBR141W-A	YBR141W-A	protein_coding	0	0	800	0	0	96	0	0	96	0	0	0	0	0	0	0	0	0	0	0	800	0	0	0	0	0	0	0	0	0	0	0	0	0	0	0	0	0	0
YBR142W	MAK5	protein_coding	3	0	800	8	0	2322	5	0	2322	0	0	0	0	0	0	0	0	0	0	0	800	0	0	0	0	3	0	0	0	2	0	0	0	0	0	0	6	0	0
YBR143C	SUP45	protein_coding	2	0	800	0	0	1314	0	0	1314	0	0	0	0	0	0	0	0	0	0	0	800	0	0	0	0	2	0	0	0	0	0	0	0	0	0	0	0	0	0
YBR144C	YBR144C	protein_coding	0	0	800	0	0	315	0	0	315	0	0	0	0	0	0	0	0	0	7	0	800	0	0	0	0	0	0	0	0	0	0	0	0	0	0	0	0	0	7
YBR145W	ADH5	protein_coding	9	0	800	4	0	1056	3	0	1056	0	0	0	0	0	0	0	0	0	0	0	800	0	0	0	0	9	0	0	0	0	0	0	0	0	0	0	4	0	0
YBR146W	MRPS9	protein_coding	9	0	800	8	0	837	5	0	837	0	0	0	0	0	0	0	0	0	9	0	800	0	0	0	0	9	0	0	0	1	0	0	0	0	0	0	7	0	9
YBR147W	RTC2	protein_coding	11	0	800	14	0	891	7	0	891	0	0	0	0	0	0	0	0	0	6	0	800	0	0	0	1	11	0	0	0	3	0	0	0	0	0	0	10	0	6
YBR148W	YSW1	protein_coding	7	0	800	21	0	1830	14	0	1830	0	0	0	0	0	0	0	0	0	9	0	800	0	0	0	0	7	0	0	0	14	0	0	0	0	0	0	7	0	9
YBR149W	ARA1	protein_coding	29	0	800	3	0	1035	1	0	1035	0	0	0	0	0	0	0	0	0	7	0	800	0	0	0	0	29	0	0	0	1	0	0	0	0	0	0	2	0	7
YBR150C	TBS1	protein_coding	10	0	800	60	0	3285	60	0	3285	0	0	0	0	0	0	0	0	0	1	0	800	18	0	0	0	10	0	0	0	14	0	0	0	0	0	0	28	0	1
YBR151W	APD1	protein_coding	12	0	800	3	0	951	3	0	951	0	0	0	0	0	0	0	0	0	16	0	800	0	0	0	0	12	0	0	0	0	0	0	0	0	0	0	3	0	16
YBR152W	SPP381	protein_coding	7	0	800	6	0	876	4	0	876	0	0	0	0	0	0	0	0	0	10	0	800	0	0	0	0	7	0	0	0	3	0	0	0	0	0	0	3	0	10
YBR153W	RIB7	protein_coding	3	0	800	8	0	735	1	0	735	0	0	0	0	0	0	0	0	0	6	0	800	0	0	0	0	3	0	0	0	3	0	0	0	0	0	0	5	0	6
YBR154C	RPB5	protein_coding	1	0	800	1	0	648	0	0	648	0	0	0	0	0	0	0	0	0	9	0	800	0	0	0	0	1	0	0	0	0	0	0	0	0	0	0	1	0	9
YBR155W	CNS1	protein_coding	7	0	800	12	0	1158	12	0	1158	0	0	0	0	0	0	0	0	0	0	0	800	0	0	0	0	7	0	0	0	3	0	0	0	0	0	0	9	0	0
YBR156C	SLI15	protein_coding	5	0	800	11	0	2097	5	0	2097	0	0	0	0	0	0	0	0	0	9	0	800	0	0	0	0	5	0	0	0	4	0	0	0	0	0	0	7	0	9
YBR157C	ICS2	protein_coding	5	0	800	6	0	768	1	0	768	0	0	0	0	0	0	0	0	0	6	0	800	0	0	0	0	5	0	0	0	2	0	0	0	0	0	0	4	0	6
YBR158W	AMN1	protein_coding	12	0	800	9	0	1650	9	0	1650	0	0	0	0	0	0	0	0	0	11	0	800	0	0	0	0	12	0	0	0	4	0	0	0	0	0	0	5	0	11
YBR159W	IFA38	protein_coding	8	0	800	10	0	1044	8	0	1044	0	0	0	0	0	0	0	0	0	10	0	800	0	0	0	0	8	0	0	0	4	0	0	0	0	0	0	6	0	10
YBR160W	CDC28	protein_coding	2	0	800	2	0	897	0	0	897	0	0	0	0	0	0	0	0	0	11	0	800	0	0	0	0	2	0	0	0	0	0	0	0	0	0	0	2	0	11
YBR161W	CSH1	protein_coding	12	0	800	4	0	1131	4	0	1131	0	0	0	0	0	0	0	0	0	2	0	800	0	0	0	0	12	0	0	0	0	0	0	0	0	0	0	3	1	2
YBR162C	TOS1	protein_coding	3	0	800	7	0	1368	5	0	1368	0	0	0	0	0	0	0	0	0	6	0	800	0	0	0	0	3	0	0	0	2	0	0	0	0	0	0	5	0	6
YBR162W-A	YSY6	protein_coding	9	0	800	1	0	198	0	0	198	0	0	0	0	0	0	0	0	0	1	0	800	0	0	0	0	9	0	0	0	1	0	0	0	0	0	0	0	0	1
YBR163W	EXO5	protein_coding	5	0	800	13	0	1758	13	0	1758	0	0	0	0	0	0	0	0	0	5	0	800	0	0	0	0	5	0	0	0	6	0	0	0	0	0	0	6	1	5
YBR164C	ARL1	protein_coding	2	0	800	2	0	552	2	0	552	0	0	0	0	0	0	0	0	0	2	0	800	0	0	0	0	2	0	0	0	0	0	0	0	0	0	0	2	0	2
YBR165W	UBS1	protein_coding	6	0	800	5	0	834	3	0	834	0	0	0	0	0	0	0	0	0	7	0	800	0	0	0	0	6	0	0	0	1	0	0	0	0	0	0	4	0	7
YBR166C	TYR1	protein_coding	4	0	800	11	0	1359	11	0	1359	0	0	0	0	0	0	0	0	0	9	0	800	0	0	0	0	4	0	0	0	7	0	0	0	0	0	0	4	0	9
YBR167C	POP7	protein_coding	11	0	800	2	0	423	0	0	423	0	0	0	0	0	0	0	0	0	5	0	800	0	0	0	0	11	0	0	0	1	0	0	0	0	0	0	1	0	5
YBR168W	PEX32	protein_coding	9	0	800	6	0	1242	6	0	1242	0	0	0	0	0	0	0	0	0	0	0	800	0	0	0	0	9	0	0	0	5	0	0	0	0	0	0	1	0	0
YBR169C	SSE2	protein_coding	4	0	800	16	0	2082	15	0	2082	0	0	0	0	0	0	0	0	0	9	0	800	0	0	0	0	4	0	0	0	5	0	0	0	0	0	0	11	0	9
YBR170C	NPL4	protein_coding	12	0	800	4	0	1743	3	0	1743	0	0	0	0	0	0	0	0	0	1	0	800	0	0	0	0	12	0	0	0	1	0	0	0	0	0	0	3	0	1
YBR171W	SEC66	protein_coding	7	0	800	1	0	621	0	0	621	0	0	0	0	0	0	0	0	0	0	0	800	0	0	0	0	7	0	0	0	0	0	0	0	0	0	0	1	0	0
YBR172C	SMY2	protein_coding	1	0	800	24	0	2223	21	0	2223	0	0	0	0	0	0	0	0	0	6	0	800	0	0	0	0	1	0	0	0	13	0	0	0	0	0	0	11	0	6
YBR173C	UMP1	protein_coding	12	0	800	1	0	447	0	0	447	0	0	0	0	0	0	0	0	0	4	0	800	0	0	0	0	12	0	0	0	0	0	0	0	0	0	0	1	0	4
YBR174C	YBR174C	protein_coding	7	0	800	5	0	315	0	0	315	0	0	0	0	0	0	0	0	0	3	0	800	0	0	0	0	7	0	0	0	3	0	0	0	0	0	0	2	0	3
YBR175W	SWD3	protein_coding	26	0	800	4	0	948	3	0	948	0	0	0	0	0	0	0	0	0	9	0	800	0	0	0	0	26	0	0	0	1	0	0	0	0	0	0	4	0	9
YBR176W	ECM31	protein_coding	3	0	800	4	0	939	2	0	939	0	0	0	0	0	0	0	0	0	24	0	800	0	0	0	0	3	0	0	0	2	0	0	0	0	0	0	2	0	24
YBR177C	EHT1	protein_coding	3	0	800	6	0	1356	1	0	1356	0	0	0	0	0	0	0	0	0	7	0	800	0	0	0	0	3	0	0	0	3	0	0	0	0	0	0	3	0	7
YBR178W	YBR178W	protein_coding	4	0	800	4	0	375	0	0	375	0	0	0	0	0	0	0	0	0	3	0	800	0	0	0	0	4	0	1	0	2	0	0	0	0	0	0	1	0	3
YBR179C	FZO1	protein_coding	8	0	800	12	0	2568	10	0	2568	0	0	0	0	0	0	0	0	0	8	0	800	0	0	0	0	8	0	0	0	2	0	0	0	0	0	0	10	0	8
YBR180W	DTR1	protein_coding	1	0	800	16	0	1719	12	0	1719	0	0	0	0	0	0	0	0	0	0	0	800	0	0	0	0	1	0	0	0	7	0	0	0	0	0	0	9	0	0
YBR181C	RPS6B	protein_coding	14	0	800	1	0	711	9	0	1063	8	0	352	0	0	2	0	0	0	9	0	800	0	0	0	0	14	0	0	8	0	0	0	0	0	0	0	1	0	9
YBR182C	SMP1	protein_coding	11	0	800	11	0	1359	9	0	1359	0	0	0	0	0	0	0	0	0	6	0	800	0	0	0	0	11	0	0	0	3	0	0	0	0	0	0	8	0	6
YBR182C-A	YBR182C-A	protein_coding	4	0	800	4	0	195	0	0	195	0	0	0	0	0	0	0	0	0	1	0	800	0	0	0	0	4	0	1	0	2	0	0	0	0	0	0	1	0	1
YBR183W	YPC1	protein_coding	4	0	800	4	0	951	3	0	951	0	0	0	0	0	0	0	0	0	4	0	800	0	0	0	0	4	0	0	0	0	0	0	0	0	0	0	4	0	4
YBR184W	YBR184W	protein_coding	6	0	800	9	0	1572	8	0	1572	0	0	0	0	0	0	0	0	0	6	0	800	0	0	0	0	6	0	0	0	5	0	0	0	0	0	0	4	0	6
YBR185C	MBA1	protein_coding	2	0	800	6	0	837	1	0	837	0	0	0	0	0	0	0	0	0	4	0	800	0	0	0	0	2	0	0	0	0	0	0	0	0	0	0	6	0	4
YBR186W	PCH2	protein_coding	7	0	800	16	0	1695	17	0	1808	2	0	113	0	0	2	0	0	0	1	0	800	0	0	0	0	7	0	0	2	10	0	0	0	0	0	0	6	0	1
YBR187W	GDT1	protein_coding	13	0	800	7	0	843	0	0	843	0	0	0	0	0	0	0	0	0	7	0	800	0	0	0	0	13	0	0	0	3	0	0	0	0	0	0	4	0	7
YBR188C	NTC20	protein_coding	1	0	800	8	0	423	0	0	423	0	0	0	0	0	0	0	0	0	3	0	800	0	0	0	0	1	0	0	0	5	0	0	0	0	0	0	3	0	3
YBR189W	RPS9B	protein_coding	11	0	800	1	0	586	2	0	1001	4	0	415	0	0	2	0	0	0	12	0	800	0	0	0	0	11	0	0	4	0	0	0	0	0	0	0	1	0	12
YBR190W	YBR190W	protein_coding	8	0	800	3	0	312	0	0	312	0	0	0	0	0	0	0	0	0	8	0	800	0	0	0	0	8	0	0	0	3	0	0	0	0	0	0	0	0	8
YBR191W	RPL21A	protein_coding	9	0	800	1	0	482	8	0	871	7	0	389	0	0	2	0	0	0	3	0	800	0	0	0	0	9	0	0	7	1	0	0	0	0	0	0	0	0	3
YBR191W-A	YBR191W-A	protein_coding	0	0	800	0	0	75	0	0	75	0	0	0	0	0	0	0	0	0	7	0	800	0	0	0	0	0	0	0	0	0	0	0	0	0	0	0	0	0	7
YBR192W	RIM2	protein_coding	4	0	800	6	0	1134	3	0	1134	0	0	0	0	0	0	0	0	0	7	0	800	0	0	0	0	4	0	0	0	0	0	0	0	0	0	0	6	0	7
YBR193C	MED8	protein_coding	3	0	800	3	0	672	0	0	672	0	0	0	0	0	0	0	0	0	8	0	800	0	0	0	0	3	0	0	0	1	0	0	0	0	0	0	2	0	8
YBR194W	AIM4	protein_coding	3	0	800	5	0	372	0	0	372	0	0	0	0	0	0	0	0	0	3	0	800	0	0	0	0	3	0	0	0	1	0	0	0	0	0	0	4	0	3
YBR195C	MSI1	protein_coding	8	0	800	5	0	1269	5	0	1269	0	0	0	0	0	0	0	0	0	5	0	800	0	0	0	0	8	0	0	0	1	0	0	0	0	0	0	4	0	5
YBR196C	PGI1	protein_coding	2	0	800	11	0	1665	11	0	1665	0	0	0	0	0	0	0	0	0	12	0	800	0	0	0	0	2	0	0	0	1	0	0	0	0	0	0	10	0	12
YBR196C-A	YBR196C-A	protein_coding	3	0	800	2	0	150	0	0	150	0	0	0	0	0	0	0	0	0	0	0	800	0	0	0	0	3	0	0	0	1	0	0	0	0	0	0	1	0	0
YBR196C-B	YBR196C-B	protein_coding	10	0	800	1	0	105	0	0	105	0	0	0	0	0	0	0	0	0	6	0	800	0	0	0	0	10	0	0	0	0	0	0	0	0	0	0	1	0	6
YBR197C	YBR197C	protein_coding	6	0	800	5	0	654	3	0	654	0	0	0	0	0	0	0	0	0	8	0	800	0	0	0	0	6	0	0	0	2	0	0	0	0	0	1	2	0	8
YBR198C	TAF5	protein_coding	8	0	800	14	0	2397	14	0	2397	0	0	0	0	0	0	0	0	0	2	0	800	0	0	0	0	8	0	0	0	0	0	0	0	0	0	0	14	0	2
YBR199W	KTR4	protein_coding	4	0	800	7	0	1395	7	0	1395	0	0	0	0	0	0	0	0	0	13	0	800	0	0	0	0	4	0	0	0	3	0	0	0	0	0	0	4	0	13
YBR200W	BEM1	protein_coding	9	0	800	5	0	1656	5	0	1656	0	0	0	0	0	0	0	0	0	4	0	800	0	0	0	0	9	0	0	0	1	0	0	0	0	0	0	4	0	4
YBR200W-A	YBR200W-A	protein_coding	5	0	800	1	0	165	0	0	165	0	0	0	0	0	0	0	0	0	4	0	800	0	0	0	0	5	0	0	0	0	0	0	0	0	0	0	1	0	4
YBR201C-A	YBR201C-A	protein_coding	4	0	800	2	0	204	0	0	204	0	0	0	0	0	0	0	0	0	11	0	800	0	0	0	0	4	0	0	0	1	0	0	0	0	0	0	0	1	11
YBR201W	DER1	protein_coding	9	0	800	6	0	636	0	0	636	0	0	0	0	0	0	0	0	0	10	0	800	0	0	0	0	9	0	0	0	1	0	0	0	0	0	0	5	0	10
YBR202W	MCM7	protein_coding	11	0	800	14	0	2538	14	0	2538	0	0	0	0	0	0	0	0	0	4	0	800	0	0	0	0	11	0	0	0	1	0	0	0	0	0	0	13	0	4
YBR203W	COS111	protein_coding	0	0	800	18	0	2775	18	0	2775	0	0	0	0	0	0	0	0	0	11	0	800	0	0	0	0	0	0	0	0	5	0	0	0	0	0	0	13	0	11
YBR204C	LDH1	protein_coding	4	0	800	13	0	1128	13	0	1128	0	0	0	0	0	0	0	0	0	0	0	800	0	0	0	0	4	0	0	0	6	0	0	0	0	0	0	7	0	0
YBR205W	KTR3	protein_coding	6	0	800	6	0	1215	6	0	1215	0	0	0	0	0	0	0	0	0	15	0	800	0	0	0	0	6	0	0	0	0	0	0	0	0	0	0	6	0	15
YBR206W	YBR206W	protein_coding	0	0	800	0	0	324	0	0	324	0	0	0	0	0	0	0	0	0	6	0	800	0	0	0	0	0	0	0	0	0	0	0	0	0	0	0	0	0	6
YBR207W	FTH1	protein_coding	0	0	800	5	0	1398	0	0	1398	0	0	0	0	0	0	0	0	0	2	0	800	0	0	0	0	0	0	0	0	0	0	0	0	0	0	0	5	0	2
YBR208C	DUR1,2	protein_coding	2	0	800	10	0	5508	10	0	5508	0	0	0	0	0	0	0	0	0	2	0	800	0	0	0	0	2	0	0	0	0	0	0	0	0	0	0	10	0	2
YBR209W	YBR209W	protein_coding	4	0	800	2	0	318	0	0	318	0	0	0	0	0	0	0	0	0	0	0	800	0	0	0	0	4	0	1	0	1	0	0	0	0	0	0	0	0	0
YBR210W	ERV15	protein_coding	3	0	800	4	0	429	0	0	429	0	0	0	0	0	0	0	0	0	12	0	800	0	0	0	0	3	0	0	0	0	0	0	0	0	0	0	4	0	12
YBR211C	AME1	protein_coding	34	0	800	6	0	975	3	0	975	0	0	0	0	0	0	0	0	0	1	0	800	0	0	0	0	34	0	0	0	1	0	0	0	0	0	0	5	0	1
YBR212W	NGR1	protein_coding	11	0	800	12	0	2019	10	0	2019	0	0	0	0	0	0	0	0	0	5	0	800	0	0	6	0	11	0	0	0	1	0	0	0	0	0	0	5	0	5
YBR213W	MET8	protein_coding	5	0	800	6	0	825	0	0	825	0	0	0	0	0	0	0	0	0	6	0	800	0	0	0	0	5	0	0	0	3	0	0	0	0	0	0	3	0	6
YBR214W	SDS24	protein_coding	11	0	800	9	0	1584	4	0	1584	0	0	0	0	0	0	0	0	0	4	0	800	0	0	0	0	11	0	0	0	3	0	0	0	0	0	0	6	0	4
YBR215W	HPC2	protein_coding	0	0	800	13	0	1876	11	0	1962	3	0	86	0	0	2	0	0	0	8	0	800	0	0	0	0	0	0	0	3	8	0	0	0	0	0	2	1	2	8
YBR216C	YBP1	protein_coding	3	0	800	8	0	2025	8	0	2025	0	0	0	0	0	0	0	0	0	0	0	800	0	0	0	0	3	0	0	0	2	0	0	0	0	0	0	6	0	0
YBR217W	ATG12	protein_coding	3	0	800	0	0	561	0	0	561	0	0	0	0	0	0	0	0	0	4	0	800	0	0	0	0	3	0	0	0	0	0	0	0	0	0	0	0	0	4
YBR218C	PYC2	protein_coding	0	0	800	15	0	3543	13	0	3543	0	0	0	0	0	0	0	0	0	6	0	800	0	0	0	0	0	0	0	0	1	0	0	0	0	0	0	14	0	6
YBR219C	YBR219C	protein_coding	5	0	800	2	0	382	1	0	805	2	0	423	0	0	2	0	0	0	3	0	800	0	0	0	0	5	0	1	2	0	0	0	0	0	0	0	1	0	3
YBR220C	YBR220C	protein_coding	6	0	800	5	0	1683	4	0	1683	0	0	0	0	0	0	0	0	0	2	0	800	0	0	0	0	6	0	0	0	0	0	0	0	0	0	0	5	0	2
YBR221C	PDB1	protein_coding	3	0	800	2	0	1101	1	0	1101	0	0	0	0	0	0	0	0	0	6	0	800	0	0	0	0	3	0	0	0	1	0	0	0	0	0	0	1	0	6
YBR221W-A	YBR221W-A	protein_coding	5	0	800	0	0	105	0	0	105	0	0	0	0	0	0	0	0	0	1	0	800	0	0	0	0	5	0	0	0	0	0	0	0	0	0	0	0	0	1
YBR222C	PCS60	protein_coding	3	0	800	6	0	1632	1	0	1632	0	0	0	0	0	0	0	0	0	1	0	800	0	0	0	0	3	0	0	0	0	0	0	0	0	0	0	6	0	1
YBR223C	TDP1	protein_coding	0	0	800	6	0	1635	5	0	1635	0	0	0	0	0	0	0	0	0	6	0	800	0	0	0	0	0	0	0	0	5	0	0	0	0	0	0	1	0	6
YBR223W-A	YBR223W-A	protein_coding	1	0	800	0	0	120	0	0	120	0	0	0	0	0	0	0	0	0	0	0	800	0	0	0	0	1	0	0	0	0	0	0	0	0	0	0	0	0	0
YBR224W	YBR224W	protein_coding	4	0	800	3	0	516	3	0	516	0	0	0	0	0	0	0	0	0	2	0	800	0	0	0	0	4	0	0	0	3	0	0	0	0	0	0	0	0	2
YBR225W	YBR225W	protein_coding	1	0	800	14	0	2703	9	0	2703	0	0	0	0	0	0	0	0	0	3	0	800	0	0	0	0	1	0	0	0	5	0	0	0	0	0	0	9	0	3
YBR226C	YBR226C	protein_coding	1	0	800	4	0	411	0	0	411	0	0	0	0	0	0	0	0	0	2	0	800	0	0	0	0	1	0	2	0	2	0	0	0	1	0	0	0	0	2
YBR227C	MCX1	protein_coding	6	0	800	3	0	1563	0	0	1563	0	0	0	0	0	0	0	0	0	5	0	800	0	0	0	0	6	0	0	0	2	0	0	0	0	0	0	1	0	5
YBR228W	SLX1	protein_coding	7	0	800	10	0	915	0	0	915	0	0	0	0	0	0	0	0	0	6	0	800	0	0	0	0	7	0	0	0	5	0	0	0	0	0	0	5	0	6
YBR229C	ROT2	protein_coding	11	0	800	16	0	2865	5	0	2865	0	0	0	0	0	0	0	0	0	7	0	800	0	0	0	0	11	0	0	0	7	0	0	0	0	0	0	9	0	7
YBR230C	OM14	protein_coding	8	0	800	3	0	404	0	0	502	0	0	98	0	0	2	0	0	0	6	0	800	0	0	0	0	8	0	0	0	3	0	0	0	0	0	0	0	0	6
YBR230W-A	YBR230W-A	protein_coding	6	0	800	3	0	201	0	0	201	0	0	0	0	0	0	0	0	0	3	0	800	0	0	0	0	6	0	0	0	2	0	0	0	0	0	0	1	0	3
YBR231C	SWC5	protein_coding	11	0	800	5	0	912	0	0	912	0	0	0	0	0	0	0	0	0	2	0	800	0	0	0	0	11	0	0	0	2	0	0	0	0	0	0	3	0	2
YBR232C	YBR232C	protein_coding	2	0	800	1	0	360	0	0	360	0	0	0	0	0	0	0	0	0	0	0	800	0	0	0	0	2	0	0	0	0	0	0	0	0	0	0	1	0	0
YBR233W	PBP2	protein_coding	0	0	800	3	0	1242	0	0	1242	0	0	0	0	0	0	0	0	0	3	0	800	0	0	0	0	0	0	0	0	0	0	0	0	0	0	0	3	0	3
YBR233W-A	DAD3	protein_coding	2	0	800	1	0	285	0	0	285	0	0	0	0	0	0	0	0	0	4	0	800	0	0	0	0	2	0	0	0	0	0	0	0	0	0	0	1	0	4
YBR234C	ARC40	protein_coding	6	0	800	3	0	1155	0	0	1155	0	0	0	0	0	0	0	0	0	0	0	800	0	0	0	0	6	0	0	0	1	0	0	0	0	0	0	2	0	0
YBR235W	YBR235W	protein_coding	1	0	800	12	0	3363	10	0	3363	0	0	0	0	0	0	0	0	0	2	0	800	0	0	0	0	1	0	0	0	4	0	0	0	0	0	0	8	0	2
YBR236C	ABD1	protein_coding	2	0	800	1	0	1311	0	0	1311	0	0	0	0	0	0	0	0	0	3	0	800	0	0	0	0	2	0	0	0	0	0	0	0	0	0	0	1	0	3
YBR237W	PRP5	protein_coding	0	0	800	11	0	2550	6	0	2550	0	0	0	0	0	0	0	0	0	1	0	800	0	0	0	0	0	0	0	0	5	0	0	0	0	0	0	6	0	1
YBR238C	YBR238C	protein_coding	5	0	800	1	0	2196	1	0	2196	0	0	0	0	0	0	0	0	0	5	0	800	0	0	0	0	5	0	0	0	0	0	0	0	0	0	0	1	0	5
YBR239C	ERT1	protein_coding	3	0	800	5	0	1590	4	0	1590	0	0	0	0	0	0	0	0	0	12	0	800	0	0	0	0	3	0	0	0	2	0	0	0	0	0	0	3	0	12
YBR240C	THI2	protein_coding	10	0	800	4	0	1353	1	0	1353	0	0	0	0	0	0	0	0	0	0	0	800	0	0	0	0	10	0	0	0	0	0	0	0	0	0	0	4	0	0
YBR241C	YBR241C	protein_coding	0	0	800	0	0	1467	0	0	1467	0	0	0	0	0	0	0	0	0	0	0	800	0	0	0	0	0	0	0	0	0	0	0	0	0	0	0	0	0	0
YBR242W	YBR242W	protein_coding	0	0	800	1	0	717	0	0	717	0	0	0	0	0	0	0	0	0	3	0	800	0	0	0	0	0	0	0	0	0	0	0	0	0	0	0	1	0	3
YBR243C	ALG7	protein_coding	1	0	800	0	0	1347	0	0	1347	0	0	0	0	0	0	0	0	0	0	0	800	0	0	0	0	1	0	0	0	0	0	0	0	0	0	0	0	0	0
YBR244W	GPX2	protein_coding	0	0	800	0	0	489	0	0	489	0	0	0	0	0	0	0	0	0	1	0	800	0	0	0	0	0	0	0	0	0	0	0	0	0	0	0	0	0	1
YBR245C	ISW1	protein_coding	0	0	800	4	0	3390	4	0	3390	0	0	0	0	0	0	0	0	0	0	0	800	0	0	0	0	0	0	0	0	3	0	0	0	0	0	0	1	0	0
YBR246W	RRT2	protein_coding	0	0	800	0	0	1164	0	0	1164	0	0	0	0	0	0	0	0	0	1	0	800	0	0	0	0	0	0	0	0	0	0	0	0	0	0	0	0	0	1
YBR247C	ENP1	protein_coding	0	0	800	0	0	1452	0	0	1452	0	0	0	0	0	0	0	0	0	1	0	800	0	0	0	0	0	0	0	0	0	0	0	0	0	0	0	0	0	1
YBR248C	HIS7	protein_coding	0	0	800	1	0	1659	0	0	1659	0	0	0	0	0	0	0	0	0	4	0	800	0	0	0	0	0	0	0	0	0	0	0	0	0	0	0	1	0	4
YBR249C	ARO4	protein_coding	2	0	800	2	0	1113	0	0	1113	0	0	0	0	0	0	0	0	0	2	0	800	0	0	0	0	2	0	0	0	1	0	0	0	0	0	0	1	0	2
YBR250W	SPO23	protein_coding	2	0	800	2	0	1572	2	0	1572	0	0	0	0	0	0	0	0	0	0	0	800	0	0	0	0	2	0	0	0	2	0	0	0	0	0	0	0	0	0
YBR251W	MRPS5	protein_coding	2	0	800	2	0	924	2	0	924	0	0	0	0	0	0	0	0	0	2	0	800	0	0	0	0	2	0	0	0	0	0	0	0	0	0	0	2	0	2
YBR252W	DUT1	protein_coding	0	0	800	0	0	444	0	0	444	0	0	0	0	0	0	0	0	0	2	0	800	0	0	0	0	0	0	0	0	0	0	0	0	0	0	0	0	0	2
YBR253W	SRB6	protein_coding	0	0	800	2	0	366	0	0	366	0	0	0	0	0	0	0	0	0	5	0	800	0	0	0	0	0	0	0	0	2	0	0	0	0	0	0	0	0	5
YBR254C	TRS20	protein_coding	12	0	800	0	0	528	0	0	528	0	0	0	0	0	0	0	0	0	1	0	800	0	0	0	0	12	0	0	0	0	0	0	0	0	0	0	0	0	1
YBR255C-A	YBR255C-A	protein_coding	1	0	800	0	0	363	0	0	457	0	0	94	0	0	2	0	0	0	1	0	800	0	0	0	0	1	0	0	0	0	0	0	0	0	0	0	0	0	1
YBR255W	MTC4	protein_coding	0	0	800	3	0	2085	2	0	2085	0	0	0	0	0	0	0	0	0	7	0	800	0	0	0	0	0	0	0	0	3	0	0	0	0	0	0	0	0	7
YBR256C	RIB5	protein_coding	0	0	800	1	0	717	0	0	717	0	0	0	0	0	0	0	0	0	0	0	800	0	0	0	0	0	0	0	0	1	0	0	0	0	0	0	0	0	0
YBR257W	POP4	protein_coding	2	0	800	0	0	840	0	0	840	0	0	0	0	0	0	0	0	0	0	0	800	0	0	0	0	2	0	0	0	0	0	0	0	0	0	0	0	0	0
YBR258C	SHG1	protein_coding	0	0	800	1	0	429	0	0	429	0	0	0	0	0	0	0	0	0	1	0	800	0	0	0	0	0	0	0	0	1	0	0	0	0	0	0	0	0	1
YBR259W	YBR259W	protein_coding	0	0	800	2	0	2067	2	0	2067	0	0	0	0	0	0	0	0	0	1	0	800	0	0	0	0	0	0	0	0	1	0	0	0	0	0	0	1	0	1
YBR260C	RGD1	protein_coding	1	0	800	1	0	2001	0	0	2001	0	0	0	0	0	0	0	0	0	2	0	800	0	0	0	0	1	0	0	0	0	0	0	0	0	0	0	1	0	2
YBR261C	TAE1	protein_coding	3	0	800	0	0	699	0	0	699	0	0	0	0	0	0	0	0	0	0	0	800	0	0	0	0	3	0	0	0	0	0	0	0	0	0	0	0	0	0
YBR262C	AIM5	protein_coding	0	0	800	0	0	321	0	0	321	0	0	0	0	0	0	0	0	0	0	0	800	0	0	0	0	0	0	0	0	0	0	0	0	0	0	0	0	0	0
YBR263W	SHM1	protein_coding	0	0	800	2	0	1473	2	0	1473	0	0	0	0	0	0	0	0	0	0	0	800	0	0	0	0	0	0	0	0	1	0	0	0	0	0	0	1	0	0
YBR264C	YPT10	protein_coding	2	0	800	0	0	600	0	0	600	0	0	0	0	0	0	0	0	0	0	0	800	0	0	0	0	2	0	0	0	0	0	0	0	0	0	0	0	0	0
YBR265W	TSC10	protein_coding	0	0	800	0	0	963	0	0	963	0	0	0	0	0	0	0	0	0	0	0	800	0	0	0	0	0	0	0	0	0	0	0	0	0	0	0	0	0	0
YBR266C	SLM6	protein_coding	1	0	800	0	0	453	0	0	453	0	0	0	0	0	0	0	0	0	0	0	800	0	0	0	0	1	0	0	0	0	0	0	0	0	0	0	0	0	0
YBR267W	REI1	protein_coding	0	0	800	3	0	1182	3	0	1182	0	0	0	0	0	0	0	0	0	0	0	800	0	0	0	0	0	0	0	0	2	0	0	0	0	0	0	1	0	0
YBR268W	MRPL37	protein_coding	0	0	800	0	0	318	0	0	318	0	0	0	0	0	0	0	0	0	2	0	800	0	0	0	0	0	0	0	0	0	0	0	0	0	0	0	0	0	2
YBR269C	FMP21	protein_coding	0	0	800	0	0	417	0	0	417	0	0	0	0	0	0	0	0	0	1	0	800	0	0	0	0	0	0	0	0	0	0	0	0	0	0	0	0	0	1
YBR270C	BIT2	protein_coding	1	0	800	5	0	1638	0	0	1638	0	0	0	0	0	0	0	0	0	2	0	800	0	0	0	0	1	0	0	0	2	0	0	0	0	0	0	3	0	2
YBR271W	YBR271W	protein_coding	11	0	800	5	0	1260	2	0	1260	0	0	0	0	0	0	0	0	0	14	0	800	0	0	0	0	11	0	0	0	2	0	0	0	0	0	0	3	0	14
YBR272C	HSM3	protein_coding	2	0	800	13	0	1443	1	0	1443	0	0	0	0	0	0	0	0	0	5	0	800	0	0	0	0	2	0	7	0	0	0	0	0	0	0	7	6	0	5
YBR273C	UBX7	protein_coding	3	0	800	7	0	1311	2	0	1311	0	0	0	0	0	0	0	0	0	3	0	800	0	0	0	0	3	0	0	0	5	0	0	0	0	0	0	2	0	3
YBR274W	CHK1	protein_coding	1	0	800	9	0	1584	1	0	1584	0	0	0	0	0	0	0	0	0	2	0	800	0	0	0	0	1	0	0	0	2	0	0	0	0	0	0	7	0	2
YBR275C	RIF1	protein_coding	8	0	800	59	0	5751	57	0	5751	0	0	0	0	0	0	0	0	0	7	0	800	0	0	0	0	8	0	0	0	26	0	0	0	0	0	0	33	0	7
YBR276C	PPS1	protein_coding	8	0	800	5	0	2424	4	0	2424	0	0	0	0	0	0	0	0	0	0	0	800	0	0	0	0	8	0	0	0	5	0	0	0	0	0	0	0	0	0
YBR277C	YBR277C	protein_coding	1	0	800	0	0	402	0	0	402	0	0	0	0	0	0	0	0	0	0	0	800	0	0	0	0	1	0	0	0	0	0	0	0	0	0	0	0	0	0
YBR278W	DPB3	protein_coding	0	0	800	0	0	606	0	0	606	0	0	0	0	0	0	0	0	0	0	0	800	0	0	0	0	0	0	0	0	0	0	0	0	0	0	0	0	0	0
YBR279W	PAF1	protein_coding	1	0	800	3	0	1338	3	0	1338	0	0	0	0	0	0	0	0	0	0	0	800	0	0	0	0	1	0	0	0	2	0	0	0	0	0	0	1	0	0
YBR280C	SAF1	protein_coding	2	0	800	0	0	1914	0	0	1914	0	0	0	0	0	0	0	0	0	0	0	800	0	0	0	0	2	0	0	0	0	0	0	0	0	0	0	0	0	0
YBR281C	DUG2	protein_coding	0	0	800	0	0	2637	0	0	2637	0	0	0	0	0	0	0	0	0	16	0	800	0	0	0	0	0	0	0	0	0	0	0	0	0	0	0	0	0	16
YBR282W	MRPL27	protein_coding	4	0	800	2	0	441	0	0	441	0	0	0	0	0	0	0	0	0	0	0	800	0	0	0	0	4	0	0	0	0	0	0	0	0	0	0	2	0	0
YBR283C	SSH1	protein_coding	7	0	800	6	0	1473	2	0	1473	0	0	0	0	0	0	0	0	0	3	0	800	0	0	0	0	7	0	0	0	0	0	0	0	0	0	0	6	0	3
YBR284W	YBR284W	protein_coding	4	0	800	12	0	2394	12	0	2394	0	0	0	0	0	0	0	0	0	0	0	800	0	0	0	0	4	0	0	0	3	0	0	0	0	0	0	9	0	0
YBR285W	YBR285W	protein_coding	10	0	800	0	0	435	0	0	435	0	0	0	0	0	0	0	0	0	6	0	800	0	0	0	0	10	0	0	0	0	0	0	0	0	0	0	0	0	6
YBR286W	APE3	protein_coding	1	0	800	3	0	1614	3	0	1614	0	0	0	0	0	0	0	0	0	8	0	800	0	0	0	0	1	0	0	0	2	0	0	0	0	0	0	1	0	8
YBR287W	YBR287W	protein_coding	2	0	800	1	0	1284	1	0	1284	0	0	0	0	0	0	0	0	0	1	0	800	0	0	0	0	2	0	0	0	1	0	0	0	0	0	0	0	0	1
YBR288C	APM3	protein_coding	2	0	800	3	0	1452	3	0	1452	0	0	0	0	0	0	0	0	0	7	0	800	0	0	0	0	2	0	0	0	2	0	0	0	0	0	0	1	0	7
YBR289W	SNF5	protein_coding	0	0	800	24	0	2718	20	0	2718	0	0	0	0	0	0	0	0	0	1	0	800	0	1	15	0	0	0	0	0	6	0	0	0	0	0	0	3	0	1
YBR290W	BSD2	protein_coding	0	0	800	0	0	966	0	0	966	0	0	0	0	0	0	0	0	0	1	0	800	0	0	0	0	0	0	0	0	0	0	0	0	0	0	0	0	0	1
YBR291C	CTP1	protein_coding	0	0	800	0	0	900	0	0	900	0	0	0	0	0	0	0	0	0	9	0	800	0	0	0	0	0	0	0	0	0	0	0	0	0	0	0	0	0	9
YBR292C	YBR292C	protein_coding	0	0	800	5	0	372	0	0	372	0	0	0	0	0	0	0	0	0	7	0	800	0	0	0	0	0	0	3	0	2	0	0	0	0	0	0	0	0	7
YBR293W	VBA2	protein_coding	7	0	800	8	0	1425	8	0	1425	0	0	0	0	0	0	0	0	0	8	0	800	0	0	0	0	7	0	0	0	2	0	0	0	0	0	0	6	0	8
YBR294W	SUL1	protein_coding	1	0	800	2	0	2580	2	0	2580	0	0	0	0	0	0	0	0	0	7	0	800	0	0	0	0	1	0	0	0	0	0	0	0	0	0	0	2	0	7
YBR295W	PCA1	protein_coding	2	0	800	2	0	3651	2	0	3651	0	0	0	0	0	0	0	0	0	1	0	800	0	0	0	0	2	0	0	0	2	0	0	0	0	0	0	0	0	1
YBR296C	PHO89	protein_coding	0	0	800	1	0	1725	1	0	1725	0	0	0	0	0	0	0	0	0	1	0	800	0	0	0	0	0	0	0	0	0	0	0	0	0	0	0	1	0	1
YBR296C-A	YBR296C-A	protein_coding	0	0	800	0	0	120	0	0	120	0	0	0	0	0	0	0	0	0	0	0	800	0	0	0	0	0	0	0	0	0	0	0	0	0	0	0	0	0	0
YBR297W	MAL33	protein_coding	7	0	800	11	0	1407	11	0	1407	0	0	0	0	0	0	0	0	0	0	0	800	0	0	0	0	7	0	0	0	6	0	0	0	0	0	0	5	0	0
YBR298C	MAL31	protein_coding	0	0	800	1	0	1845	0	0	1845	0	0	0	0	0	0	0	0	0	3	0	800	0	0	0	0	0	0	0	0	1	0	0	0	0	0	0	0	0	3
YBR298C-A	YBR298C-A	protein_coding	1	0	800	2	0	222	0	0	222	0	0	0	0	0	0	0	0	0	3	0	800	0	0	0	0	1	0	1	0	1	0	0	0	0	0	0	0	0	3
YBR299W	MAL32	protein_coding	3	0	800	2	0	1755	0	0	1755	0	0	0	0	0	0	0	0	0	0	0	800	0	0	0	0	3	0	0	0	2	0	0	0	0	0	0	0	0	0
YBR300C	YBR300C	protein_coding	6	0	800	2	0	498	0	0	498	0	0	0	0	0	0	0	0	0	8	0	800	0	0	0	0	6	0	0	0	3	0	0	0	0	0	0	0	0	8
YBR301W	PAU24	protein_coding	9	0	800	9	0	363	9	0	363	0	0	0	0	0	0	0	0	0	7	0	800	0	0	0	0	9	0	0	0	1	0	0	0	0	0	0	8	0	7
YBR302C	COS2	protein_coding	2	0	800	8	0	1140	8	0	1140	0	0	0	0	0	0	0	0	0	0	0	800	0	0	0	0	2	0	0	0	5	0	0	0	0	0	0	2	1	0
YCL001W	RER1	protein_coding	19	0	800	0	0	567	0	0	567	0	0	0	0	0	0	0	0	0	1	0	800	0	0	0	0	19	0	0	0	0	0	0	0	0	0	0	0	0	1
YCL001W-A	YCL001W-A	protein_coding	15	0	800	5	0	462	0	0	462	0	0	0	0	0	0	0	0	0	6	0	800	0	0	0	0	15	0	0	0	3	0	0	0	0	0	0	2	0	6
YCL001W-B	YCL001W-B	protein_coding	17	0	800	6	0	255	0	0	255	0	0	0	0	0	0	0	0	0	15	0	800	0	0	0	0	17	0	0	0	4	0	0	0	0	0	0	2	0	15
YCL002C	YCL002C	protein_coding	1	0	800	4	0	792	5	0	868	1	0	76	0	0	2	0	0	0	1	0	800	0	0	0	0	1	0	0	1	0	0	0	0	0	0	0	4	0	1
YCL004W	PGS1	protein_coding	4	0	800	1	0	1566	1	0	1566	0	0	0	0	0	0	0	0	0	4	0	800	0	0	0	0	4	0	0	0	1	0	0	0	0	0	0	0	0	4
YCL005W	LDB16	protein_coding	2	0	800	6	0	771	2	0	771	0	0	0	0	0	0	0	0	0	0	0	800	0	0	0	0	2	0	0	0	1	0	0	0	0	0	0	4	1	0
YCL005W-A	VMA9	protein_coding	0	0	800	0	0	221	0	0	395	1	0	174	0	0	4	0	0	0	3	0	800	0	0	0	0	0	0	0	1	0	0	0	0	0	0	0	0	1	3
YCL007C	YCL007C	protein_coding	1	0	800	2	0	393	0	0	393	0	0	0	0	0	0	0	0	0	0	0	800	0	0	0	0	1	0	1	0	0	0	0	0	0	1	0	0	0	0
YCL008C	STP22	protein_coding	3	0	800	3	0	1158	1	0	1158	0	0	0	0	0	0	0	0	0	3	0	800	0	0	0	0	3	0	0	0	1	0	0	0	0	0	0	2	0	3
YCL009C	ILV6	protein_coding	3	0	800	2	0	930	2	0	930	0	0	0	0	0	0	0	0	0	1	0	800	0	0	0	0	3	0	0	0	1	0	0	0	0	0	0	1	0	1
YCL010C	SGF29	protein_coding	0	0	800	4	0	780	0	0	780	0	0	0	0	0	0	0	0	0	0	0	800	0	0	0	0	0	0	0	0	3	0	0	0	0	0	0	1	0	0
YCL011C	GBP2	protein_coding	0	0	800	1	0	1284	1	0	1284	0	0	0	0	0	0	0	0	0	4	0	800	0	0	0	0	0	0	0	0	1	0	0	0	0	0	0	0	0	4
YCL012C	YCL012C	protein_coding	9	0	800	3	0	403	0	0	472	0	0	69	0	0	2	0	0	0	2	0	800	0	0	0	0	9	0	0	0	1	0	0	0	0	1	0	1	0	2
YCL014W	BUD3	protein_coding	5	0	800	38	0	4911	38	0	4911	0	0	0	0	0	0	0	0	0	6	0	800	0	0	0	0	5	0	0	0	18	0	0	0	0	0	0	20	0	6
YCL016C	DCC1	protein_coding	2	0	800	2	0	1143	2	0	1143	0	0	0	0	0	0	0	0	0	1	0	800	0	0	0	0	2	0	0	0	1	0	0	0	0	0	0	1	0	1
YCL017C	NFS1	protein_coding	3	0	800	1	0	1494	1	0	1494	0	0	0	0	0	0	0	0	0	2	0	800	0	0	0	0	3	0	0	0	0	0	0	0	0	0	0	1	0	2
YCL018W	LEU2	protein_coding	0	0	800	2	0	1095	0	0	1095	0	0	0	0	0	0	0	0	0	4	0	800	0	0	0	0	0	0	0	0	0	0	0	0	0	0	0	2	0	4
YCL019W	YCL019W	protein_coding	5	0	800	10	0	5313	10	0	5314	0	0	1	0	0	1	0	0	0	4	0	800	0	0	0	0	5	0	0	0	5	0	0	0	0	0	0	6	0	4
YCL020W	YCL020W	protein_coding	10	0	800	4	0	1317	4	0	1317	0	0	0	0	0	0	0	0	0	0	0	800	0	0	0	0	10	0	0	0	3	0	0	0	0	0	0	1	0	0
YCL021W-A	YCL021W-A	protein_coding	4	0	800	1	0	378	1	0	378	0	0	0	0	0	0	0	0	0	5	0	800	0	0	0	0	4	0	0	0	0	0	0	0	0	0	0	1	0	5
YCL022C	YCL022C	protein_coding	6	0	800	0	0	516	0	0	516	0	0	0	0	0	0	0	0	0	20	0	800	0	0	0	0	6	0	0	0	0	0	0	0	0	0	0	0	0	20
YCL023C	YCL023C	protein_coding	1	0	800	3	0	348	0	0	348	0	0	0	0	0	0	0	0	0	4	0	800	0	0	0	0	1	0	0	0	2	0	0	0	0	0	1	1	0	4
YCL024W	KCC4	protein_coding	19	0	800	22	0	3114	21	0	3114	0	0	0	0	0	0	0	0	0	3	0	800	0	0	0	0	19	0	1	0	7	0	0	0	0	0	0	14	0	3
YCL025C	AGP1	protein_coding	9	0	800	12	0	1902	12	0	1902	0	0	0	0	0	0	0	0	0	1	0	800	0	0	0	0	9	0	0	0	3	0	0	0	0	0	0	9	0	1
YCL026C-A	FRM2	protein_coding	5	0	800	1	0	582	1	0	582	0	0	0	0	0	0	0	0	0	9	0	800	0	0	0	0	5	0	0	0	0	0	0	0	0	0	0	1	0	9
YCL026C-B	HBN1	protein_coding	4	0	800	0	0	582	0	0	582	0	0	0	0	0	0	0	0	0	7	0	800	0	0	0	0	4	0	0	0	0	0	0	0	0	0	0	0	0	7
YCL027W	FUS1	protein_coding	2	0	800	5	0	1539	0	0	1539	0	0	0	0	0	0	0	0	0	9	0	800	0	0	0	0	2	0	0	0	2	0	0	0	0	0	0	3	0	9
YCL028W	RNQ1	protein_coding	4	0	800	12	0	1218	8	0	1218	0	0	0	0	0	0	0	0	0	0	0	800	0	0	0	1	4	0	0	0	1	0	0	0	0	0	0	10	0	0
YCL029C	BIK1	protein_coding	10	0	800	4	0	1323	4	0	1323	0	0	0	0	0	0	0	0	0	4	0	800	0	0	0	0	10	0	0	0	1	0	0	0	0	0	0	3	0	4
YCL030C	HIS4	protein_coding	0	0	800	20	0	2400	20	0	2400	0	0	0	0	0	0	0	0	0	5	0	800	0	0	0	0	0	0	0	0	3	0	0	0	0	0	0	17	0	5
YCL031C	RRP7	protein_coding	2	0	800	0	0	894	0	0	894	0	0	0	0	0	0	0	0	0	2	0	800	0	0	0	0	2	0	0	0	0	0	0	0	0	0	0	0	0	2
YCL032W	STE50	protein_coding	0	0	800	3	0	1041	0	0	1041	0	0	0	0	0	0	0	0	0	3	0	800	0	0	0	0	0	0	0	0	1	0	0	0	0	0	0	2	0	3
YCL033C	MXR2	protein_coding	3	0	800	1	0	507	0	0	507	0	0	0	0	0	0	0	0	0	2	0	800	0	0	0	0	3	0	0	0	0	0	0	0	0	0	0	1	0	2
YCL034W	LSB5	protein_coding	1	0	800	2	0	1065	0	0	1065	0	0	0	0	0	0	0	0	0	1	0	800	0	0	0	0	1	0	0	0	0	0	0	0	0	0	0	2	0	1
YCL035C	GRX1	protein_coding	4	0	800	1	0	333	0	0	333	0	0	0	0	0	0	0	0	0	3	0	800	0	0	0	0	4	0	0	0	0	0	0	0	0	0	0	1	0	3
YCL036W	GFD2	protein_coding	6	0	800	9	0	1701	9	0	1701	0	0	0	0	0	0	0	0	0	2	0	800	0	0	0	0	6	0	0	0	3	0	0	0	0	0	0	6	0	2
YCL037C	SRO9	protein_coding	16	0	800	1	0	1305	1	0	1305	0	0	0	0	0	0	0	0	0	2	0	800	0	0	0	0	16	0	0	0	0	0	0	0	0	0	0	1	0	2
YCL038C	ATG22	protein_coding	8	0	800	8	0	1587	8	0	1587	0	0	0	0	0	0	0	0	0	16	0	800	6	0	0	0	8	0	0	0	1	0	0	0	0	0	0	1	0	16
YCL039W	GID7	protein_coding	0	0	800	11	0	2238	2	0	2238	0	0	0	0	0	0	0	0	0	1	0	800	0	0	0	0	0	0	0	0	4	0	0	0	0	0	0	7	0	1
YCL040W	GLK1	protein_coding	3	0	800	0	0	1503	0	0	1503	0	0	0	0	0	0	0	0	0	1	0	800	0	0	0	0	3	0	0	0	0	0	0	0	0	0	0	0	0	1
YCL041C	YCL041C	protein_coding	3	0	800	12	0	495	0	0	495	0	0	0	0	0	0	0	0	0	5	0	800	6	0	0	0	3	0	5	0	1	0	0	0	0	0	0	0	0	5
YCL042W	YCL042W	protein_coding	0	0	800	5	0	360	0	0	360	0	0	0	0	0	0	0	0	0	13	0	800	0	0	0	0	0	0	1	0	3	0	0	0	0	1	0	0	0	13
YCL043C	PDI1	protein_coding	1	0	800	3	0	1569	3	0	1569	0	0	0	0	0	0	0	0	0	0	0	800	0	0	0	0	1	0	0	0	0	0	0	0	0	0	0	3	0	0
YCL044C	MGR1	protein_coding	1	0	800	1	0	1254	1	0	1254	0	0	0	0	0	0	0	0	0	0	0	800	0	0	0	0	1	0	0	0	0	0	0	0	0	0	0	1	0	0
YCL045C	EMC1	protein_coding	1	0	800	1	0	2283	1	0	2283	0	0	0	0	0	0	0	0	0	0	0	800	0	0	0	0	1	0	0	0	1	0	0	0	0	0	0	0	0	0
YCL046W	YCL046W	protein_coding	0	0	800	0	0	324	0	0	324	0	0	0	0	0	0	0	0	0	1	0	800	0	0	0	0	0	0	0	0	0	0	0	0	0	0	0	0	0	1
YCL047C	POF1	protein_coding	1	0	800	3	0	777	0	0	777	0	0	0	0	0	0	0	0	0	1	0	800	0	0	0	0	1	0	0	0	0	0	0	0	0	0	0	3	0	1
YCL048W	SPS22	protein_coding	3	0	800	1	0	1392	1	0	1392	0	0	0	0	0	0	0	0	0	1	0	800	0	0	0	0	3	0	0	0	1	0	0	0	0	0	0	0	0	1
YCL048W-A	YCL048W-A	protein_coding	0	0	800	1	0	240	0	0	240	0	0	0	0	0	0	0	0	0	0	0	800	0	0	0	1	0	0	0	0	0	0	0	0	0	0	0	0	0	0
YCL049C	YCL049C	protein_coding	3	0	800	1	0	939	1	0	939	0	0	0	0	0	0	0	0	0	0	0	800	0	0	0	0	3	0	0	0	0	0	0	0	0	0	0	1	0	0
YCL050C	APA1	protein_coding	0	0	800	1	0	966	1	0	966	0	0	0	0	0	0	0	0	0	2	0	800	0	0	0	0	0	0	0	0	0	0	0	0	0	0	0	1	0	2
YCL051W	LRE1	protein_coding	2	0	800	0	0	1752	0	0	1752	0	0	0	0	0	0	0	0	0	0	0	800	0	0	0	0	2	0	0	0	0	0	0	0	0	0	0	0	0	0
YCL052C	PBN1	protein_coding	2	0	800	2	0	1251	2	0	1251	0	0	0	0	0	0	0	0	0	0	0	800	0	0	0	0	2	0	0	0	1	0	0	0	0	0	0	1	0	0
YCL054W	SPB1	protein_coding	2	0	800	3	0	2526	3	0	2526	0	0	0	0	0	0	0	0	0	1	0	800	0	0	0	0	2	0	0	0	0	0	0	0	0	0	0	3	0	1
YCL055W	KAR4	protein_coding	0	0	800	1	0	1008	1	0	1008	0	0	0	0	0	0	0	0	0	11	0	800	0	0	0	0	0	0	0	0	0	0	0	0	0	0	0	1	0	11
YCL056C	PEX34	protein_coding	0	0	800	0	0	435	0	0	435	0	0	0	0	0	0	0	0	0	0	0	800	0	0	0	0	0	0	0	0	0	0	0	0	0	0	0	0	0	0
YCL057C-A	MOS1	protein_coding	1	0	800	2	0	294	0	0	294	0	0	0	0	0	0	0	0	0	7	0	800	0	0	0	0	1	0	0	0	0	0	0	0	0	0	0	2	0	7
YCL057W	PRD1	protein_coding	11	0	800	6	0	2139	4	0	2139	0	0	0	0	0	0	0	0	0	0	0	800	0	0	0	0	11	0	0	0	1	0	0	0	0	0	0	5	0	0
YCL058C	FYV5	protein_coding	5	0	800	1	0	459	0	0	459	0	0	0	0	0	0	0	0	0	0	0	800	0	0	0	0	5	0	0	0	0	0	0	0	0	0	0	1	0	0
YCL058W-A	ADF1	protein_coding	7	0	800	0	0	342	0	0	342	0	0	0	0	0	0	0	0	0	5	0	800	0	0	0	0	7	0	0	0	0	0	0	0	0	0	0	0	0	5
YCL059C	KRR1	protein_coding	13	0	800	5	0	951	5	0	951	0	0	0	0	0	0	0	0	0	3	0	800	0	0	0	0	13	0	0	0	1	0	0	0	0	0	0	4	0	3
YCL061C	MRC1	protein_coding	16	0	800	28	0	3291	19	0	3291	0	0	0	0	0	0	0	0	0	8	0	800	3	0	0	0	16	0	0	0	11	0	0	0	0	0	0	14	0	8
YCL063W	VAC17	protein_coding	4	0	800	13	0	1272	3	0	1272	0	0	0	0	0	0	0	0	0	4	0	800	0	0	0	1	4	0	0	0	6	0	0	0	0	0	0	6	0	4
YCL064C	CHA1	protein_coding	19	0	800	7	0	1083	7	0	1083	0	0	0	0	0	0	0	0	0	4	0	800	0	0	0	0	19	0	0	0	1	0	0	0	0	0	0	6	0	4
YCL065W	YCL065W	protein_coding	36	0	800	11	0	369	11	0	369	0	0	0	0	0	0	0	0	0	0	0	800	0	0	0	1	36	0	0	0	7	0	0	0	0	1	0	2	0	0
YCL066W	HMLALPHA1	protein_coding	11	0	800	0	0	528	0	0	528	0	0	0	0	0	0	0	0	0	0	0	800	0	0	0	0	11	0	0	0	0	0	0	0	0	0	0	0	0	0
YCL067C	HMLALPHA2	protein_coding	1	0	800	0	0	633	0	0	633	0	0	0	0	0	0	0	0	0	0	0	800	0	0	0	0	1	0	0	0	0	0	0	0	0	0	0	0	0	0
YCL068C	YCL068C	protein_coding	0	0	800	1	0	783	0	0	783	0	0	0	0	0	0	0	0	0	0	0	800	0	0	0	0	0	0	0	0	0	0	0	0	0	0	0	1	0	0
YCL069W	VBA3	protein_coding	6	0	800	2	0	1377	2	0	1377	0	0	0	0	0	0	0	0	0	8	0	800	0	0	0	0	6	0	0	0	2	0	0	0	0	0	0	0	0	8
YCL073C	GEX1	protein_coding	21	0	800	13	0	1848	13	0	1848	0	0	0	0	0	0	0	0	0	15	0	800	0	0	0	0	21	0	0	0	6	0	0	0	0	0	0	7	0	15
YCL074W	YCL074W	pseudogene	52	0	800	24	0	927	7	0	927	0	0	0	0	0	0	0	0	0	30	0	800	0	0	0	0	52	24	0	0	0	0	0	0	0	0	0	0	0	30
YCL075W	YCL075W	pseudogene	14	0	800	19	0	441	0	0	441	0	0	0	0	0	0	0	0	0	22	0	800	0	0	0	0	14	21	0	0	0	0	0	0	0	0	0	0	0	22
YCL076W	YCL076W	protein_coding	26	0	800	29	0	744	29	0	744	0	0	0	0	0	0	0	0	0	70	0	800	0	0	0	0	26	0	16	0	9	0	0	0	0	0	0	4	0	70
YCR001W	YCR001W	protein_coding	5	0	800	2	0	315	2	0	315	0	0	0	0	0	0	0	0	0	10	0	800	0	0	0	0	5	0	1	0	1	0	0	0	0	0	0	0	0	10
YCR002C	CDC10	protein_coding	6	0	800	4	0	969	4	0	969	0	0	0	0	0	0	0	0	0	5	0	800	0	0	0	0	6	0	0	0	1	0	0	0	0	0	0	3	0	5
YCR003W	MRPL32	protein_coding	4	0	800	3	0	552	0	0	552	0	0	0	0	0	0	0	0	0	3	0	800	0	0	0	0	4	0	0	0	1	0	0	0	0	0	0	2	0	3
YCR004C	YCP4	protein_coding	2	0	800	6	0	744	1	0	744	0	0	0	0	0	0	0	0	0	4	0	800	0	0	0	0	2	0	0	0	1	0	0	0	0	0	0	5	0	4
YCR005C	CIT2	protein_coding	5	0	800	4	0	1383	2	0	1383	0	0	0	0	0	0	0	0	0	5	0	800	0	0	0	0	5	0	0	0	0	0	0	0	0	0	0	4	0	5
YCR006C	YCR006C	protein_coding	4	0	800	3	0	474	0	0	474	0	0	0	0	0	0	0	0	0	8	0	800	0	0	0	0	4	0	0	0	3	0	0	0	0	0	0	0	0	8
YCR007C	YCR007C	protein_coding	4	0	800	2	0	720	2	0	720	0	0	0	0	0	0	0	0	0	5	0	800	0	0	0	0	4	0	0	0	2	0	0	0	0	0	0	0	0	5
YCR008W	SAT4	protein_coding	3	0	800	13	0	1812	10	0	1812	0	0	0	0	0	0	0	0	0	15	0	800	0	0	0	0	3	0	0	0	3	0	0	0	0	0	0	10	0	15
YCR009C	RVS161	protein_coding	10	0	800	7	0	798	7	0	798	0	0	0	0	0	0	0	0	0	7	0	800	0	0	0	0	10	0	0	0	0	0	0	0	0	0	0	7	0	7
YCR010C	ADY2	protein_coding	9	0	800	0	0	852	0	0	852	0	0	0	0	0	0	0	0	0	6	0	800	0	0	0	0	9	0	0	0	0	0	0	0	0	0	0	0	0	6
YCR011C	ADP1	protein_coding	4	0	800	3	0	3150	1	0	3150	0	0	0	0	0	0	0	0	0	1	0	800	0	0	0	0	4	0	0	0	1	0	0	0	0	0	0	2	0	1
YCR012W	PGK1	protein_coding	1	0	800	3	0	1251	1	0	1251	0	0	0	0	0	0	0	0	0	0	0	800	0	0	0	0	1	0	0	0	0	0	0	0	0	0	0	3	0	0
YCR013C	YCR013C	protein_coding	2	0	800	0	0	648	0	0	648	0	0	0	0	0	0	0	0	0	1	0	800	0	0	0	0	2	0	0	0	0	0	0	0	0	0	0	0	0	1
YCR014C	POL4	protein_coding	1	0	800	3	0	1749	2	0	1749	0	0	0	0	0	0	0	0	0	2	0	800	0	0	0	0	1	0	0	0	1	0	0	0	0	0	0	2	0	2
YCR015C	YCR015C	protein_coding	2	0	800	1	0	954	0	0	954	0	0	0	0	0	0	0	0	0	0	0	800	0	0	0	0	2	0	0	0	0	0	0	0	0	0	0	1	0	0
YCR016W	YCR016W	protein_coding	1	0	800	0	0	873	0	0	873	0	0	0	0	0	0	0	0	0	0	0	800	0	0	0	0	1	0	0	0	0	0	0	0	0	0	0	0	0	0
YCR017C	CWH43	protein_coding	0	0	800	6	0	2862	6	0	2862	0	0	0	0	0	0	0	0	0	0	0	800	0	0	0	0	0	0	0	0	4	0	0	0	0	0	0	2	0	0
YCR018C	SRD1	protein_coding	0	0	800	4	0	666	4	0	666	0	0	0	0	0	0	0	0	0	1	0	800	0	0	0	0	0	0	0	0	2	0	0	0	0	0	0	2	0	1
YCR018C-A	YCR018C-A	protein_coding	8	0	800	11	0	255	0	0	255	0	0	0	0	0	0	0	0	0	2	0	800	0	0	0	0	8	0	0	0	8	0	0	0	0	0	0	3	0	2
YCR019W	MAK32	protein_coding	0	0	800	3	0	1092	3	0	1092	0	0	0	0	0	0	0	0	0	1	0	800	0	0	0	0	0	0	0	0	0	0	0	0	0	0	0	3	0	1
YCR020C	PET18	protein_coding	2	0	800	0	0	648	0	0	648	0	0	0	0	0	0	0	0	0	0	0	800	0	0	0	0	2	0	0	0	0	0	0	0	0	0	0	0	0	0
YCR020C-A	MAK31	protein_coding	0	0	800	0	0	267	0	0	267	0	0	0	0	0	0	0	0	0	1	0	800	0	0	0	0	0	0	0	0	0	0	0	0	0	0	0	0	0	1
YCR020W-B	HTL1	protein_coding	2	0	800	0	0	237	0	0	237	0	0	0	0	0	0	0	0	0	0	0	800	0	0	0	0	2	0	0	0	0	0	0	0	0	0	0	0	0	0
YCR021C	HSP30	protein_coding	0	0	800	5	0	999	4	0	999	0	0	0	0	0	0	0	0	0	2	0	800	0	0	0	0	0	0	0	0	2	0	0	0	0	0	0	3	0	2
YCR022C	YCR022C	protein_coding	3	0	800	0	0	345	0	0	345	0	0	0	0	0	0	0	0	0	5	0	800	0	0	0	0	3	0	0	0	0	0	0	0	0	0	0	0	0	5
YCR023C	YCR023C	protein_coding	7	0	800	3	0	1836	3	0	1836	0	0	0	0	0	0	0	0	0	1	0	800	0	0	0	0	7	0	0	0	2	0	0	0	0	0	0	1	0	1
YCR024C	SLM5	protein_coding	0	0	800	4	0	1479	4	0	1479	0	0	0	0	0	0	0	0	0	5	0	800	0	0	0	0	0	0	0	0	2	0	0	0	0	0	0	2	0	5
YCR024C-A	PMP1	protein_coding	1	0	800	1	0	123	0	0	123	0	0	0	0	0	0	0	0	0	2	0	800	0	0	0	0	1	0	0	0	0	0	0	0	0	0	0	1	0	2
YCR024C-B	YCR024C-B	protein_coding	2	0	800	3	0	267	0	0	267	0	0	0	0	0	0	0	0	0	3	0	800	0	0	0	0	2	0	1	0	1	0	0	0	0	0	0	1	0	3
YCR025C	YCR025C	protein_coding	5	0	800	2	0	411	0	0	411	0	0	0	0	0	0	0	0	0	2	0	800	0	0	0	0	5	0	0	0	2	0	0	0	0	0	0	0	0	2
YCR026C	NPP1	protein_coding	2	0	800	4	0	2229	2	0	2229	0	0	0	0	0	0	0	0	0	0	0	800	0	0	0	0	2	0	0	0	4	0	0	0	0	0	0	0	0	0
YCR027C	RHB1	protein_coding	0	0	800	1	0	630	1	0	630	0	0	0	0	0	0	0	0	0	24	0	800	0	0	0	0	0	0	0	0	1	0	0	0	0	0	0	0	0	24
YCR028C	FEN2	protein_coding	0	0	800	0	0	1539	0	0	1539	0	0	0	0	0	0	0	0	0	0	0	800	0	0	0	0	0	0	0	0	0	0	0	0	0	0	0	0	0	0
YCR028C-A	RIM1	protein_coding	0	0	800	0	0	407	0	0	491	0	0	84	0	0	2	0	0	0	0	0	800	0	0	0	0	0	0	0	0	0	0	0	0	0	0	0	0	0	0
YCR030C	SYP1	protein_coding	0	0	800	3	0	2613	3	0	2613	0	0	0	0	0	0	0	0	0	0	0	800	0	0	0	0	0	0	0	0	1	0	0	0	0	0	0	2	0	0
YCR031C	RPS14A	protein_coding	2	0	800	0	0	412	0	0	721	1	0	309	0	0	2	0	0	0	2	0	800	0	0	0	0	2	0	0	1	0	0	0	0	0	0	0	0	0	2
YCR032W	BPH1	protein_coding	0	0	800	9	0	6504	9	0	6504	0	0	0	0	0	0	0	0	0	1	0	800	0	0	0	0	0	0	0	0	4	0	0	0	0	0	0	5	0	1
YCR033W	SNT1	protein_coding	0	0	800	10	0	3681	10	0	3681	0	0	0	0	0	0	0	0	0	0	0	800	0	0	0	0	0	0	0	0	8	0	0	0	0	0	0	2	0	0
YCR034W	FEN1	protein_coding	1	0	800	0	0	1044	0	0	1044	0	0	0	0	0	0	0	0	0	0	0	800	0	0	0	0	1	0	0	0	0	0	0	0	0	0	0	0	0	0
YCR035C	RRP43	protein_coding	0	0	800	2	0	1185	1	0	1185	0	0	0	0	0	0	0	0	0	3	0	800	0	0	0	0	0	0	0	0	2	0	0	0	0	0	0	0	0	3
YCR036W	RBK1	protein_coding	0	0	800	2	0	1002	0	0	1002	0	0	0	0	0	0	0	0	0	1	0	800	0	0	0	0	0	0	0	0	1	0	0	0	0	0	0	1	0	1
YCR037C	PHO87	protein_coding	2	0	800	3	0	2772	3	0	2772	0	0	0	0	0	0	0	0	0	1	0	800	0	0	0	0	2	0	0	0	2	0	0	0	0	0	0	1	0	1
YCR038C	BUD5	protein_coding	1	0	800	6	0	1929	6	0	1929	0	0	0	0	0	0	0	0	0	0	0	800	0	0	0	0	1	0	2	0	1	0	0	0	0	0	0	3	0	0
YCR038W-A	YCR038W-A	protein_coding	2	0	800	0	0	126	0	0	126	0	0	0	0	0	0	0	0	0	2	0	800	0	0	0	0	2	0	0	0	0	0	0	0	0	0	0	0	0	2
YCR039C	MATALPHA2	protein_coding	3	0	800	0	0	633	0	0	633	0	0	0	0	0	0	0	0	0	0	0	800	0	0	0	0	3	0	0	0	0	0	0	0	0	0	0	0	0	0
YCR040W	MATALPHA1	protein_coding	1	0	800	0	0	528	0	0	528	0	0	0	0	0	0	0	0	0	0	0	800	0	0	0	0	1	0	0	0	0	0	0	0	0	0	0	0	0	0
YCR041W	YCR041W	protein_coding	1	0	800	3	0	333	1	0	333	0	0	0	0	0	0	0	0	0	0	0	800	0	0	0	0	1	0	0	0	2	0	0	0	0	0	0	1	0	0
YCR042C	TAF2	protein_coding	2	0	800	5	0	4224	5	0	4224	0	0	0	0	0	0	0	0	0	9	0	800	0	0	0	0	2	0	0	0	3	0	0	0	0	0	0	3	0	9
YCR043C	YCR043C	protein_coding	8	0	800	0	0	384	0	0	384	0	0	0	0	0	0	0	0	0	1	0	800	0	0	0	0	8	0	0	0	0	0	0	0	0	0	0	0	0	1
YCR044C	PER1	protein_coding	0	0	800	2	0	1074	1	0	1074	0	0	0	0	0	0	0	0	0	3	0	800	0	0	0	0	0	0	0	0	2	0	0	0	0	0	0	0	0	3
YCR045C	RRT12	protein_coding	1	0	800	3	0	1476	3	0	1476	0	0	0	0	0	0	0	0	0	2	0	800	0	0	0	0	1	0	0	0	0	0	0	0	0	0	0	3	0	2
YCR045W-A	YCR045W-A	protein_coding	1	0	800	0	0	351	0	0	351	0	0	0	0	0	0	0	0	0	0	0	800	0	0	0	0	1	0	0	0	0	0	0	0	0	0	0	0	0	0
YCR046C	IMG1	protein_coding	0	0	800	1	0	510	0	0	510	0	0	0	0	0	0	0	0	0	1	0	800	0	0	0	0	0	0	0	0	0	0	0	0	0	0	0	1	0	1
YCR047C	BUD23	protein_coding	2	0	800	1	0	828	0	0	828	0	0	0	0	0	0	0	0	0	2	0	800	0	0	0	0	2	0	0	0	0	0	0	0	0	0	0	1	0	2
YCR047W-A	YCR047W-A	protein_coding	1	0	800	0	0	207	0	0	207	0	0	0	0	0	0	0	0	0	0	0	800	0	0	0	0	1	0	0	0	0	0	0	0	0	0	0	0	0	0
YCR048W	ARE1	protein_coding	2	0	800	3	0	1833	3	0	1833	0	0	0	0	0	0	0	0	0	3	0	800	0	0	0	0	2	0	0	0	1	0	0	0	0	0	0	2	0	3
YCR049C	YCR049C	protein_coding	3	0	800	0	0	447	0	0	447	0	0	0	0	0	0	0	0	0	0	0	800	0	0	0	0	3	0	0	0	0	0	0	0	0	0	0	0	0	0
YCR050C	YCR050C	protein_coding	0	0	800	0	0	309	0	0	309	0	0	0	0	0	0	0	0	0	0	0	800	0	0	0	0	0	0	0	0	0	0	0	0	0	0	0	0	0	0
YCR051W	YCR051W	protein_coding	1	0	800	0	0	669	0	0	669	0	0	0	0	0	0	0	0	0	3	0	800	0	0	0	0	1	0	0	0	0	0	0	0	0	0	0	0	0	3
YCR052W	RSC6	protein_coding	1	0	800	0	0	1452	0	0	1452	0	0	0	0	0	0	0	0	0	1	0	800	0	0	0	0	1	0	0	0	0	0	0	0	0	0	0	0	0	1
YCR053W	THR4	protein_coding	0	0	800	0	0	1545	0	0	1545	0	0	0	0	0	0	0	0	0	1	0	800	0	0	0	0	0	0	0	0	0	0	0	0	0	0	0	0	0	1
YCR054C	CTR86	protein_coding	0	0	800	0	0	1692	0	0	1692	0	0	0	0	0	0	0	0	0	1	0	800	0	0	0	0	0	0	0	0	0	0	0	0	0	0	0	0	0	1
YCR057C	PWP2	protein_coding	0	0	800	2	0	2772	2	0	2772	0	0	0	0	0	0	0	0	0	1	0	800	0	0	0	0	0	0	0	0	2	0	0	0	0	0	0	0	0	1
YCR059C	YIH1	protein_coding	0	0	800	1	0	777	0	0	777	0	0	0	0	0	0	0	0	0	5	0	800	0	0	0	0	0	0	0	0	0	0	0	0	0	0	0	1	0	5
YCR060W	TAH1	protein_coding	6	0	800	0	0	336	0	0	336	0	0	0	0	0	0	0	0	0	0	0	800	0	0	0	0	6	0	0	0	0	0	0	0	0	0	0	0	0	0
YCR061W	YCR061W	protein_coding	1	0	800	1	0	1896	1	0	1896	0	0	0	0	0	0	0	0	0	1	0	800	0	0	0	0	1	0	0	0	1	0	0	0	0	0	0	0	0	1
YCR063W	BUD31	protein_coding	1	0	800	0	0	474	0	0	474	0	0	0	0	0	0	0	0	0	3	0	800	0	0	0	0	1	0	0	0	0	0	0	0	0	0	0	0	0	3
YCR064C	YCR064C	protein_coding	3	0	800	1	0	411	0	0	411	0	0	0	0	0	0	0	0	0	1	0	800	0	0	0	0	3	0	0	0	1	0	0	0	0	0	0	0	0	1
YCR065W	HCM1	protein_coding	0	0	800	3	0	1695	3	0	1695	0	0	0	0	0	0	0	0	0	0	0	800	0	0	0	0	0	0	0	0	2	0	0	0	0	0	0	1	0	0
YCR066W	RAD18	protein_coding	0	0	800	0	0	1464	0	0	1464	0	0	0	0	0	0	0	0	0	0	0	800	0	0	0	0	0	0	0	0	0	0	0	0	0	0	0	0	0	0
YCR067C	SED4	protein_coding	0	0	800	5	0	3198	5	0	3198	0	0	0	0	0	0	0	0	0	8	0	800	0	0	0	0	0	0	0	0	1	0	0	0	0	0	0	4	0	8
YCR068W	ATG15	protein_coding	2	0	800	10	0	1563	10	0	1563	0	0	0	0	0	0	0	0	0	0	0	800	0	0	0	0	2	0	0	0	3	0	0	0	0	0	0	7	0	0
YCR069W	CPR4	protein_coding	0	0	800	3	0	957	0	0	957	0	0	0	0	0	0	0	0	0	6	0	800	0	0	0	0	0	0	0	0	1	0	0	0	0	0	0	2	0	6
YCR071C	IMG2	protein_coding	4	0	800	2	0	441	0	0	441	0	0	0	0	0	0	0	0	0	5	0	800	0	0	0	0	4	0	0	0	0	0	0	0	0	0	0	2	0	5
YCR072C	RSA4	protein_coding	4	0	800	12	0	1548	12	0	1548	0	0	0	0	0	0	0	0	0	10	0	800	0	0	0	0	4	0	0	0	1	0	0	0	0	0	0	11	0	10
YCR073C	SSK22	protein_coding	14	0	800	22	0	3996	22	0	3996	0	0	0	0	0	0	0	0	0	5	0	800	0	0	0	0	14	0	0	0	6	0	0	0	1	0	0	15	0	5
YCR073W-A	SOL2	protein_coding	9	0	800	2	0	948	1	0	948	0	0	0	0	0	0	0	0	0	3	0	800	0	0	0	0	9	0	0	0	1	0	0	0	0	0	0	1	0	3
YCR075C	ERS1	protein_coding	1	0	800	2	0	783	0	0	783	0	0	0	0	0	0	0	0	0	32	0	800	0	0	0	0	1	0	0	0	0	0	0	0	0	0	0	2	0	32
YCR075W-A	YCR075W-A	protein_coding	26	0	800	0	0	228	0	0	228	0	0	0	0	0	0	0	0	0	3	0	800	0	0	0	0	26	0	0	0	0	0	0	0	0	0	0	0	0	3
YCR076C	YCR076C	protein_coding	7	0	800	29	0	753	0	0	753	0	0	0	0	0	0	0	0	0	3	0	800	24	0	0	0	7	0	0	0	3	0	0	0	0	0	0	2	0	3
YCR077C	PAT1	protein_coding	5	0	800	9	0	2391	4	0	2391	0	0	0	0	0	0	0	0	0	3	0	800	0	0	0	0	5	0	0	0	1	0	0	0	0	0	0	8	0	3
YCR079W	PTC6	protein_coding	8	0	800	8	0	1329	8	0	1329	0	0	0	0	0	0	0	0	0	5	0	800	0	0	0	0	8	0	0	0	1	0	0	0	0	0	0	7	0	5
YCR081C-A	YCR081C-A	protein_coding	4	0	800	0	0	237	0	0	237	0	0	0	0	0	0	0	0	0	0	0	800	0	0	0	0	4	0	0	0	2	0	0	0	0	0	0	0	0	0
YCR081W	SRB8	protein_coding	8	0	800	24	0	4284	24	0	4284	0	0	0	0	0	0	0	0	0	5	0	800	0	0	0	0	8	0	0	0	6	0	0	0	0	0	0	18	0	5
YCR082W	AHC2	protein_coding	7	0	800	1	0	387	0	0	387	0	0	0	0	0	0	0	0	0	4	0	800	0	0	0	0	7	0	0	0	0	0	0	0	0	0	0	1	0	4
YCR083W	TRX3	protein_coding	1	0	800	2	0	384	0	0	384	0	0	0	0	0	0	0	0	0	11	0	800	0	0	0	0	1	0	0	0	0	0	0	0	0	0	0	2	0	11
YCR084C	TUP1	protein_coding	0	0	800	6	0	2142	6	0	2142	0	0	0	0	0	0	0	0	0	0	0	800	0	0	0	0	0	0	0	0	1	0	0	0	0	0	0	5	0	0
YCR085W	YCR085W	protein_coding	0	0	800	1	0	354	0	0	354	0	0	0	0	0	0	0	0	0	2	0	800	0	0	0	0	0	0	0	0	0	0	0	0	0	0	0	1	0	2
YCR086W	CSM1	protein_coding	22	0	800	1	0	573	0	0	573	0	0	0	0	0	0	0	0	0	4	0	800	0	0	0	0	22	0	0	0	0	0	0	0	0	0	0	1	0	4
YCR087C-A	YCR087C-A	protein_coding	3	0	800	0	0	462	0	0	462	0	0	0	0	0	0	0	0	0	2	0	800	0	0	0	0	3	0	0	0	0	0	0	0	0	0	0	3	0	2
YCR087W	YCR087W	protein_coding	5	0	800	18	0	516	0	0	516	0	0	0	0	0	0	0	0	0	1	0	800	0	0	15	0	5	0	0	0	2	0	0	0	0	1	0	0	0	1
YCR088W	ABP1	protein_coding	0	0	800	9	0	1779	9	0	1779	0	0	0	0	0	0	0	0	0	9	0	800	0	0	0	0	0	0	0	0	5	0	0	0	0	0	0	4	0	9
YCR089W	FIG2	protein_coding	3	0	800	2	0	4830	2	0	4830	0	0	0	0	0	0	0	0	0	0	0	800	0	0	0	0	3	0	0	0	2	0	0	0	0	0	0	0	0	0
YCR090C	YCR090C	protein_coding	1	0	800	0	0	549	0	0	549	0	0	0	0	0	0	0	0	0	3	0	800	0	0	0	0	1	0	0	0	0	0	0	0	0	0	0	0	0	3
YCR091W	KIN82	protein_coding	0	0	800	2	0	2163	2	0	2163	0	0	0	0	0	0	0	0	0	0	0	800	0	0	0	0	0	0	1	0	0	0	0	0	0	0	0	1	0	0
YCR092C	MSH3	protein_coding	0	0	800	24	0	3057	12	0	3057	0	0	0	0	0	0	0	0	0	3	0	800	0	0	0	0	0	0	0	0	11	0	0	0	0	0	0	13	0	3
YCR093W	CDC39	protein_coding	9	0	800	29	0	6327	29	0	6327	0	0	0	0	0	0	0	0	0	16	0	800	0	0	0	1	9	0	0	0	10	0	0	0	0	0	0	18	0	16
YCR094W	CDC50	protein_coding	7	0	800	11	0	1176	11	0	1176	0	0	0	0	0	0	0	0	0	5	0	800	0	0	0	0	7	0	0	0	4	0	0	0	0	0	0	7	0	5
YCR095C	OCA4	protein_coding	7	0	800	3	0	1089	0	0	1089	0	0	0	0	0	0	0	0	0	0	0	800	0	0	0	0	7	0	0	0	1	0	0	0	0	0	0	2	0	0
YCR095W-A	YCR095W-A	protein_coding	0	0	800	0	0	159	0	0	159	0	0	0	0	0	0	0	0	0	0	0	800	0	0	0	0	0	0	0	0	0	0	0	0	0	0	0	0	0	0
YCR096C	HMRA2	protein_coding	8	0	800	0	0	360	0	0	360	0	0	0	0	0	0	0	0	0	3	0	800	0	0	0	0	8	0	0	0	0	0	0	0	0	0	0	0	0	3
YCR097W	HMRA1	protein_coding	2	0	800	3	0	381	0	0	487	0	0	106	0	0	4	0	0	0	4	0	800	0	0	0	0	2	0	0	0	1	0	0	0	0	0	0	2	0	4
YCR097W-A	YCR097W-A	protein_coding	2	0	800	1	0	267	0	0	267	0	0	0	0	0	0	0	0	0	1	0	800	0	0	0	0	2	0	0	0	1	0	0	0	0	0	0	0	0	1
YCR098C	GIT1	protein_coding	2	0	800	8	0	1557	8	0	1557	0	0	0	0	0	0	0	0	0	13	0	800	0	0	0	0	2	0	0	0	1	0	0	0	0	0	0	7	0	13
YCR099C	YCR099C	protein_coding	0	0	800	0	0	468	0	0	468	0	0	0	0	0	0	0	0	0	1	0	800	0	0	0	0	0	0	0	0	0	0	0	0	0	0	0	0	0	1
YCR100C	YCR100C	protein_coding	2	0	800	1	0	951	1	0	951	0	0	0	0	0	0	0	0	0	1	0	800	0	0	0	0	2	0	0	0	1	0	0	0	0	0	0	0	0	1
YCR101C	YCR101C	protein_coding	0	0	800	1	0	549	0	0	549	0	0	0	0	0	0	0	0	0	7	0	800	0	0	0	0	0	0	0	0	0	0	0	0	0	0	0	1	0	7
YCR102C	YCR102C	protein_coding	23	0	800	10	0	1107	10	0	1107	0	0	0	0	0	0	0	0	0	14	0	800	0	0	0	0	23	0	0	0	6	0	0	0	0	0	0	4	0	14
YCR102W-A	YCR102W-A	protein_coding	24	0	800	16	0	198	16	0	198	0	0	0	0	0	0	0	0	0	21	0	800	0	0	0	0	24	0	0	0	8	0	0	0	1	1	0	6	0	21
YCR104W	PAU3	protein_coding	0	0	800	1	0	375	1	0	375	0	0	0	0	0	0	0	0	0	20	0	800	0	0	0	0	0	0	0	0	1	0	0	0	0	0	0	0	0	20
YCR105W	ADH7	protein_coding	1	0	800	1	0	1086	1	0	1086	0	0	0	0	0	0	0	0	0	0	0	800	0	0	0	0	1	0	0	0	0	0	0	0	0	0	0	1	0	0
YCR106W	RDS1	protein_coding	2	0	800	5	0	2499	4	0	2499	0	0	0	0	0	0	0	0	0	1	0	800	0	0	0	0	2	0	0	0	5	0	0	0	0	0	0	0	0	1
YCR107W	AAD3	protein_coding	1	0	800	1	0	1092	0	0	1092	0	0	0	0	0	0	0	0	0	2	0	800	0	0	0	0	1	0	0	0	1	0	0	0	0	0	0	0	0	2
YCR108C	YCR108C	protein_coding	5	0	800	8	0	192	8	0	192	0	0	0	0	0	0	0	0	0	24	0	432	0	0	0	0	5	0	2	0	5	0	0	0	1	1	0	0	0	24
YDL001W	RMD1	protein_coding	0	0	800	5	0	1293	4	0	1293	0	0	0	0	0	0	0	0	0	2	0	800	0	0	0	0	0	0	0	0	0	0	0	0	0	0	0	5	0	2
YDL002C	NHP10	protein_coding	6	0	800	1	0	612	1	0	612	0	0	0	0	0	0	0	0	0	1	0	800	0	0	0	0	6	0	0	0	0	0	0	0	0	0	0	1	0	1
YDL003W	MCD1	protein_coding	0	0	800	7	0	1701	7	0	1701	0	0	0	0	0	0	0	0	0	3	0	800	0	0	0	0	0	0	0	0	4	0	0	0	0	0	0	3	0	3
YDL004W	ATP16	protein_coding	5	0	800	3	0	483	3	0	483	0	0	0	0	0	0	0	0	0	5	0	800	0	0	0	0	5	0	0	0	0	0	0	0	0	0	0	3	0	5
YDL005C	MED2	protein_coding	4	0	800	17	0	1296	4	0	1296	0	0	0	0	0	0	0	0	0	0	0	800	6	0	0	0	4	0	0	0	7	0	0	0	0	0	0	4	0	0
YDL006W	PTC1	protein_coding	12	0	800	2	0	846	1	0	846	0	0	0	0	0	0	0	0	0	5	0	800	0	0	0	0	12	0	0	0	0	0	0	0	0	0	0	2	0	5
YDL007C-A	YDL007C-A	protein_coding	0	0	800	0	0	258	0	0	258	0	0	0	0	0	0	0	0	0	0	0	800	0	0	0	0	0	0	0	0	0	0	0	0	0	0	0	0	0	0
YDL007W	RPT2	protein_coding	5	0	800	4	0	1314	3	0	1314	0	0	0	0	0	0	0	0	0	4	0	800	0	0	0	0	5	0	0	0	0	0	0	0	0	0	0	4	0	4
YDL008W	APC11	protein_coding	18	0	800	4	0	498	0	0	498	0	0	0	0	0	0	0	0	0	0	0	800	0	0	0	0	18	0	0	0	1	0	0	0	0	0	0	3	0	0
YDL009C	YDL009C	protein_coding	2	0	800	2	0	324	0	0	324	0	0	0	0	0	0	0	0	0	4	0	800	0	0	0	0	2	0	0	0	1	0	0	0	0	0	0	1	0	4
YDL010W	GRX6	protein_coding	7	0	800	2	0	696	2	0	696	0	0	0	0	0	0	0	0	0	0	0	800	0	0	0	0	7	0	0	0	2	0	0	0	0	0	0	0	0	0
YDL011C	YDL011C	protein_coding	6	0	800	0	0	324	0	0	324	0	0	0	0	0	0	0	0	0	7	0	800	0	0	0	0	6	0	0	0	0	0	0	0	0	0	0	1	0	7
YDL012C	YDL012C	protein_coding	0	0	800	1	0	324	0	0	410	0	0	86	0	0	2	0	0	0	8	0	800	0	0	0	0	0	0	0	0	0	0	0	0	0	0	0	1	0	8
YDL013W	SLX5	protein_coding	3	0	800	0	0	1860	0	0	1860	0	0	0	0	0	0	0	0	0	1	0	800	0	0	0	0	3	0	0	0	0	0	0	0	0	0	0	0	0	1
YDL014W	NOP1	protein_coding	1	0	800	1	0	984	1	0	984	0	0	0	0	0	0	0	0	0	2	0	800	0	0	0	0	1	0	0	0	0	0	0	0	0	0	0	1	0	2
YDL015C	TSC13	protein_coding	0	0	800	2	0	933	0	0	933	0	0	0	0	0	0	0	0	0	0	0	800	0	0	0	0	0	0	0	0	1	0	0	0	0	0	0	1	0	0
YDL016C	YDL016C	protein_coding	2	0	800	0	0	303	0	0	303	0	0	0	0	0	0	0	0	0	1	0	800	0	0	0	0	2	0	0	0	0	0	0	0	0	0	0	0	0	1
YDL017W	CDC7	protein_coding	1	0	800	5	0	1524	4	0	1524	0	0	0	0	0	0	0	0	0	10	0	800	0	0	0	0	1	0	0	0	2	0	0	0	0	0	0	3	0	10
YDL018C	ERP3	protein_coding	17	0	800	8	0	678	7	0	678	0	0	0	0	0	0	0	0	0	1	0	800	0	0	0	0	17	0	0	0	2	0	0	0	0	0	0	6	0	1
YDL019C	OSH2	protein_coding	7	0	800	18	0	3852	18	0	3852	0	0	0	0	0	0	0	0	0	10	0	800	0	0	0	0	7	0	0	0	8	0	0	0	0	0	0	10	0	10
YDL020C	RPN4	protein_coding	4	0	800	1	0	1596	0	0	1596	0	0	0	0	0	0	0	0	0	6	0	800	0	0	0	0	4	0	0	0	1	0	0	0	0	0	0	0	0	6
YDL021W	GPM2	protein_coding	1	0	800	7	0	936	5	0	936	0	0	0	0	0	0	0	0	0	4	0	800	0	0	0	0	1	0	0	0	2	0	0	0	0	0	0	5	0	4
YDL022C-A	YDL022C-A	protein_coding	1	0	800	4	0	249	0	0	249	0	0	0	0	0	0	0	0	0	1	0	800	0	0	0	0	1	0	0	0	2	0	0	0	0	1	0	1	0	1
YDL022W	GPD1	protein_coding	4	0	800	1	0	1176	1	0	1176	0	0	0	0	0	0	0	0	0	5	0	800	0	0	0	0	4	0	0	0	0	0	0	0	0	0	0	1	0	5
YDL023C	YDL023C	protein_coding	4	0	800	0	0	321	0	0	321	0	0	0	0	0	0	0	0	0	1	0	800	0	0	0	0	4	0	0	0	0	0	0	0	0	0	0	0	0	1
YDL024C	DIA3	protein_coding	3	0	800	2	0	1407	2	0	1407	0	0	0	0	0	0	0	0	0	5	0	800	0	0	0	0	3	0	0	0	1	0	0	0	0	0	0	1	0	5
YDL025C	RTK1	protein_coding	1	0	800	3	0	1863	3	0	1863	0	0	0	0	0	0	0	0	0	2	0	800	0	0	0	0	1	0	0	0	3	0	0	0	0	0	0	0	0	2
YDL025W-A	YDL025W-A	protein_coding	1	0	800	0	0	105	0	0	105	0	0	0	0	0	0	0	0	0	1	0	800	0	0	0	0	1	0	0	0	0	0	0	0	0	0	0	1	0	1
YDL026W	YDL026W	protein_coding	1	0	800	1	0	312	0	0	312	0	0	0	0	0	0	0	0	0	1	0	800	0	0	0	0	1	0	0	0	1	0	0	0	0	0	0	0	0	1
YDL027C	YDL027C	protein_coding	1	0	800	1	0	1263	1	0	1263	0	0	0	0	0	0	0	0	0	1	0	800	0	0	0	0	1	0	0	0	1	0	0	0	0	0	0	0	0	1
YDL028C	MPS1	protein_coding	0	0	800	2	0	2295	2	0	2295	0	0	0	0	0	0	0	0	0	1	0	800	0	0	0	0	0	0	0	0	0	0	0	0	0	0	0	2	0	1
YDL029W	ARP2	protein_coding	1	0	800	0	0	1174	0	0	1299	0	0	125	0	0	2	0	0	0	0	0	800	0	0	0	0	1	0	0	0	0	0	0	0	0	0	0	0	0	0
YDL030W	PRP9	protein_coding	0	0	800	1	0	1593	1	0	1593	0	0	0	0	0	0	0	0	0	0	0	800	0	0	0	0	0	0	0	0	1	0	0	0	0	0	0	0	0	0
YDL031W	DBP10	protein_coding	0	0	800	2	0	2988	1	0	2988	0	0	0	0	0	0	0	0	0	0	0	800	0	0	0	0	0	0	0	0	1	0	0	0	0	0	0	1	0	0
YDL032W	YDL032W	protein_coding	1	0	800	0	0	312	0	0	312	0	0	0	0	0	0	0	0	0	1	0	800	0	0	0	0	1	0	0	0	0	0	0	0	0	0	0	0	0	1
YDL033C	SLM3	protein_coding	1	0	800	1	0	1254	1	0	1254	0	0	0	0	0	0	0	0	0	0	0	800	0	0	0	0	1	0	0	0	1	0	0	0	0	0	0	0	0	0
YDL034W	YDL034W	protein_coding	7	0	800	1	0	345	0	0	345	0	0	0	0	0	0	0	0	0	2	0	800	0	0	0	0	7	0	1	0	0	0	0	0	0	0	0	0	0	2
YDL035C	GPR1	protein_coding	2	0	800	2	0	2886	2	0	2886	0	0	0	0	0	0	0	0	0	8	0	800	0	0	0	0	2	0	0	0	1	0	0	0	0	0	0	1	0	8
YDL036C	PUS9	protein_coding	2	0	800	5	0	1389	5	0	1389	0	0	0	0	0	0	0	0	0	1	0	800	0	0	0	0	2	0	0	0	1	0	0	0	0	0	0	4	0	1
YDL037C	BSC1	protein_coding	15	0	800	2	0	987	2	0	987	0	0	0	0	0	0	0	0	0	4	0	800	0	0	0	0	15	0	0	0	2	0	0	0	0	0	0	0	0	4
YDL039C	PRM7	protein_coding	1	0	800	17	0	2097	17	0	2097	0	0	0	0	0	0	0	0	0	3	0	800	0	0	0	0	1	0	0	0	8	0	0	0	0	0	0	9	0	3
YDL040C	NAT1	protein_coding	1	0	800	0	0	2565	0	0	2565	0	0	0	0	0	0	0	0	0	2	0	800	0	0	0	0	1	0	0	0	0	0	0	0	0	0	0	0	0	2
YDL041W	YDL041W	protein_coding	0	0	800	0	0	354	0	0	354	0	0	0	0	0	0	0	0	0	0	0	800	0	0	0	0	0	0	0	0	0	0	0	0	0	0	0	0	0	0
YDL042C	SIR2	protein_coding	0	0	800	0	0	1689	0	0	1689	0	0	0	0	0	0	0	0	0	1	0	800	0	0	0	0	0	0	0	0	0	0	0	0	0	0	0	0	0	1
YDL043C	PRP11	protein_coding	1	0	800	0	0	801	0	0	801	0	0	0	0	0	0	0	0	0	0	0	800	0	0	0	0	1	0	0	0	0	0	0	0	0	0	0	0	0	0
YDL044C	MTF2	protein_coding	2	0	800	2	0	1323	2	0	1323	0	0	0	0	0	0	0	0	0	1	0	800	0	0	0	0	2	0	0	0	1	0	0	0	0	0	0	1	0	1
YDL045C	FAD1	protein_coding	0	0	800	0	0	921	0	0	921	0	0	0	0	0	0	0	0	0	2	0	800	0	0	0	0	0	0	0	0	0	0	0	0	0	0	0	0	0	2
YDL045W-A	MRP10	protein_coding	0	0	800	0	0	288	0	0	288	0	0	0	0	0	0	0	0	0	7	0	800	0	0	0	0	0	0	0	0	0	0	0	0	0	0	0	0	0	7
YDL046W	NPC2	protein_coding	3	0	800	9	0	522	0	0	522	0	0	0	0	0	0	0	0	0	12	0	800	0	0	0	0	3	0	0	0	2	0	0	0	0	0	0	7	0	12
YDL047W	SIT4	protein_coding	16	0	800	4	0	936	2	0	936	0	0	0	0	0	0	0	0	0	17	0	800	0	0	0	0	16	0	0	0	0	0	0	0	0	0	0	4	0	17
YDL048C	STP4	protein_coding	4	0	800	9	0	1473	9	0	1473	0	0	0	0	0	0	0	0	0	7	0	800	0	0	0	0	4	0	0	0	2	0	0	0	0	0	0	7	0	7
YDL049C	KNH1	protein_coding	2	0	800	0	0	807	0	0	807	0	0	0	0	0	0	0	0	0	4	0	800	0	0	0	0	2	0	0	0	0	0	0	0	0	0	0	0	0	4
YDL050C	YDL050C	protein_coding	0	0	800	0	0	372	0	0	372	0	0	0	0	0	0	0	0	0	2	0	800	0	0	0	0	0	0	0	0	0	0	0	0	0	0	0	0	0	2
YDL051W	LHP1	protein_coding	0	0	800	0	0	828	0	0	828	0	0	0	0	0	0	0	0	0	2	0	800	0	0	0	0	0	0	0	0	0	0	0	0	0	0	0	0	0	2
YDL052C	SLC1	protein_coding	5	0	800	4	0	912	4	0	912	0	0	0	0	0	0	0	0	0	0	0	800	0	0	0	0	5	0	0	0	1	0	0	0	0	0	0	3	0	0
YDL053C	PBP4	protein_coding	6	0	800	5	0	558	1	0	558	0	0	0	0	0	0	0	0	0	5	0	800	0	0	0	0	6	0	0	0	2	0	0	0	0	0	0	3	0	5
YDL054C	MCH1	protein_coding	3	0	800	3	0	1461	3	0	1461	0	0	0	0	0	0	0	0	0	8	0	800	0	0	0	0	3	0	0	0	2	0	0	0	0	0	0	1	0	8
YDL055C	PSA1	protein_coding	0	0	800	2	0	1086	1	0	1086	0	0	0	0	0	0	0	0	0	5	0	800	0	0	0	0	0	0	0	0	0	0	0	0	0	0	0	2	0	5
YDL056W	MBP1	protein_coding	4	0	800	14	0	2502	14	0	2502	0	0	0	0	0	0	0	0	0	7	0	800	0	0	0	0	4	0	0	0	4	0	0	0	0	0	0	10	0	7
YDL057W	YDL057W	protein_coding	5	0	800	14	0	987	14	0	987	0	0	0	0	0	0	0	0	0	4	0	800	0	0	0	0	5	0	0	0	4	0	0	0	0	0	0	10	0	4
YDL058W	USO1	protein_coding	6	0	800	37	0	5373	35	0	5373	0	0	0	0	0	0	0	0	0	0	0	800	0	0	0	0	6	0	0	0	15	0	0	0	0	0	0	22	0	0
YDL059C	RAD59	protein_coding	1	0	800	0	0	717	0	0	717	0	0	0	0	0	0	0	0	0	0	0	800	0	0	0	0	1	0	0	0	0	0	0	0	0	0	0	0	0	0
YDL060W	TSR1	protein_coding	0	0	800	1	0	2367	1	0	2367	0	0	0	0	0	0	0	0	0	0	0	800	0	0	0	0	0	0	0	0	1	0	0	0	0	0	0	0	0	0
YDL061C	RPS29B	protein_coding	17	0	800	0	0	171	0	0	171	0	0	0	0	0	0	0	0	0	2	0	800	0	0	0	0	17	0	0	0	0	0	0	0	0	0	0	0	0	2
YDL062W	YDL062W	protein_coding	2	0	800	0	0	426	0	0	426	0	0	0	0	0	0	0	0	0	4	0	800	0	0	0	0	2	0	0	0	0	0	0	0	0	0	0	0	0	4
YDL063C	YDL063C	protein_coding	0	0	800	4	0	1863	4	0	1863	0	0	0	0	0	0	0	0	0	17	0	800	0	0	0	0	0	0	0	0	1	0	0	0	0	0	0	3	0	17
YDL064W	UBC9	protein_coding	0	0	800	0	0	473	0	0	584	0	0	111	0	0	2	0	0	0	3	0	800	0	0	0	0	0	0	0	0	0	0	0	0	0	0	0	0	0	3
YDL065C	PEX19	protein_coding	2	0	800	3	0	1029	3	0	1029	0	0	0	0	0	0	0	0	0	0	0	800	0	0	0	0	2	0	0	0	3	0	0	0	0	0	0	0	0	0
YDL066W	IDP1	protein_coding	1	0	800	0	0	1287	0	0	1287	0	0	0	0	0	0	0	0	0	2	0	800	0	0	0	0	1	0	0	0	0	0	0	0	0	0	0	0	0	2
YDL067C	COX9	protein_coding	0	0	800	1	0	180	0	0	180	0	0	0	0	0	0	0	0	0	0	0	800	0	0	0	0	0	0	0	0	1	0	0	0	0	0	0	0	0	0
YDL068W	YDL068W	protein_coding	1	0	800	0	0	330	0	0	330	0	0	0	0	0	0	0	0	0	1	0	800	0	0	0	0	1	0	0	0	0	0	0	0	0	0	0	0	0	1
YDL069C	CBS1	protein_coding	0	0	800	0	0	690	0	0	690	0	0	0	0	0	0	0	0	0	0	0	800	0	0	0	0	0	0	0	0	0	0	0	0	0	0	0	0	0	0
YDL070W	BDF2	protein_coding	1	0	800	3	0	1917	3	0	1917	0	0	0	0	0	0	0	0	0	1	0	800	0	0	0	0	1	0	0	0	1	0	0	0	0	0	0	2	0	1
YDL071C	YDL071C	protein_coding	3	0	800	0	0	375	0	0	375	0	0	0	0	0	0	0	0	0	1	0	800	0	0	0	0	3	0	0	0	0	0	0	0	0	0	0	0	0	1
YDL072C	YET3	protein_coding	1	0	800	1	0	612	0	0	612	0	0	0	0	0	0	0	0	0	3	0	800	0	0	0	0	1	0	0	0	1	0	0	0	0	0	0	0	0	3
YDL073W	YDL073W	protein_coding	2	0	800	7	0	2955	7	0	2955	0	0	0	0	0	0	0	0	0	0	0	800	0	0	0	0	2	0	0	0	4	0	0	0	0	0	0	3	0	0
YDL074C	BRE1	protein_coding	1	0	800	1	0	2103	1	0	2103	0	0	0	0	0	0	0	0	0	1	0	800	0	0	0	0	1	0	0	0	1	0	0	0	0	0	0	0	0	1
YDL075W	RPL31A	protein_coding	11	0	800	0	0	342	0	0	763	0	0	421	0	0	2	0	0	0	0	0	800	0	0	0	0	11	0	0	0	0	0	0	0	0	0	0	0	0	0
YDL076C	RXT3	protein_coding	3	0	800	1	0	885	1	0	885	0	0	0	0	0	0	0	0	0	0	0	800	0	0	0	0	3	0	0	0	1	0	0	0	0	0	0	0	0	0
YDL077C	VAM6	protein_coding	0	0	800	0	0	3150	0	0	3150	0	0	0	0	0	0	0	0	0	3	0	800	0	0	0	0	0	0	0	0	0	0	0	0	0	0	0	0	0	3
YDL078C	MDH3	protein_coding	0	0	800	0	0	1032	0	0	1032	0	0	0	0	0	0	0	0	0	0	0	800	0	0	0	0	0	0	0	0	0	0	0	0	0	0	0	0	0	0
YDL079C	MRK1	protein_coding	3	0	800	2	0	1504	4	0	1798	2	0	294	0	0	2	0	0	0	0	0	800	0	0	0	0	3	0	0	2	1	0	0	0	0	0	0	1	0	0
YDL080C	THI3	protein_coding	1	0	800	6	0	1830	2	0	1830	0	0	0	0	0	0	0	0	0	2	0	800	0	0	0	0	1	0	1	0	3	0	0	0	0	0	0	2	0	2
YDL081C	RPP1A	protein_coding	12	0	800	0	0	321	0	0	321	0	0	0	0	0	0	0	0	0	4	0	800	0	0	0	0	12	0	0	0	0	0	0	0	0	0	0	0	0	4
YDL082W	RPL13A	protein_coding	1	0	800	2	0	598	5	0	965	6	0	367	0	0	2	0	0	0	2	0	800	0	0	0	0	1	0	0	6	2	0	0	0	0	0	0	0	0	2
YDL083C	RPS16B	protein_coding	0	0	800	0	0	432	3	0	864	3	0	432	0	0	2	0	0	0	13	0	800	0	0	0	0	0	0	0	3	0	0	0	0	0	0	0	0	0	13
YDL084W	SUB2	protein_coding	0	0	800	2	0	1341	0	0	1341	0	0	0	0	0	0	0	0	0	1	0	800	0	0	0	0	0	0	0	0	1	0	0	0	0	0	0	1	0	1
YDL085C-A	YDL085C-A	protein_coding	3	0	800	1	0	207	0	0	207	0	0	0	0	0	0	0	0	0	1	0	800	0	0	0	0	3	0	0	0	0	0	0	0	0	0	0	1	0	1
YDL085W	NDE2	protein_coding	2	0	800	4	0	1638	4	0	1638	0	0	0	0	0	0	0	0	0	3	0	800	0	0	0	0	2	0	0	0	1	0	0	0	0	0	0	3	0	3
YDL086C-A	YDL086C-A	protein_coding	7	0	800	0	0	435	0	0	435	0	0	0	0	0	0	0	0	0	15	0	800	0	0	0	0	7	0	0	0	0	0	0	0	0	0	0	0	0	15
YDL086W	YDL086W	protein_coding	16	0	800	4	0	822	1	0	822	0	0	0	0	0	0	0	0	0	3	0	800	0	0	0	0	16	0	0	0	1	0	0	0	0	0	0	3	0	3
YDL087C	LUC7	protein_coding	3	0	800	7	0	786	2	0	786	0	0	0	0	0	0	0	0	0	7	0	800	0	0	0	0	3	0	0	0	2	0	0	0	0	0	0	5	0	7
YDL088C	ASM4	protein_coding	7	0	800	5	0	1587	5	0	1587	0	0	0	0	0	0	0	0	0	6	0	800	0	0	0	0	7	0	0	0	3	0	0	0	0	0	0	2	0	6
YDL089W	NUR1	protein_coding	2	0	800	7	0	1455	2	0	1455	0	0	0	0	0	0	0	0	0	6	0	800	0	0	0	0	2	0	0	0	3	0	0	0	0	0	0	4	0	6
YDL090C	RAM1	protein_coding	7	0	800	7	0	1296	3	0	1296	0	0	0	0	0	0	0	0	0	0	0	800	0	0	0	0	7	0	0	0	1	0	0	0	0	0	0	6	0	0
YDL091C	UBX3	protein_coding	7	0	800	7	0	1368	1	0	1368	0	0	0	0	0	0	0	0	0	4	0	800	0	0	0	0	7	0	0	0	3	0	0	0	0	0	0	4	0	4
YDL092W	SRP14	protein_coding	0	0	800	2	0	441	0	0	441	0	0	0	0	0	0	0	0	0	15	0	800	0	0	0	0	0	0	0	0	0	0	0	0	0	0	0	2	0	15
YDL093W	PMT5	protein_coding	9	0	800	11	0	2232	9	0	2232	0	0	0	0	0	0	0	0	0	3	0	800	0	0	0	0	9	0	0	0	3	0	0	0	0	0	0	8	0	3
YDL094C	YDL094C	protein_coding	4	0	800	0	0	510	0	0	510	0	0	0	0	0	0	0	0	0	2	0	800	0	0	0	0	4	0	0	0	0	0	0	0	1	0	0	1	0	2
YDL095W	PMT1	protein_coding	3	0	800	13	0	2454	11	0	2454	0	0	0	0	0	0	0	0	0	0	0	800	0	0	0	0	3	0	0	0	2	0	0	0	0	0	0	11	0	0
YDL096C	OPI6	protein_coding	4	0	800	0	0	327	0	0	327	0	0	0	0	0	0	0	0	0	3	0	800	0	0	0	0	4	0	0	0	0	0	0	0	0	0	0	0	0	3
YDL097C	RPN6	protein_coding	1	0	800	6	0	1305	2	0	1305	0	0	0	0	0	0	0	0	0	5	0	800	0	0	0	0	1	0	0	0	0	0	0	0	0	0	0	6	0	5
YDL098C	SNU23	protein_coding	4	0	800	3	0	585	0	0	585	0	0	0	0	0	0	0	0	0	5	0	800	0	0	0	0	4	0	0	0	0	0	0	0	0	0	0	3	0	5
YDL099W	BUG1	protein_coding	3	0	800	6	0	1026	6	0	1026	0	0	0	0	0	0	0	0	0	5	0	800	0	0	0	0	3	0	0	0	2	0	0	0	0	0	0	4	0	5
YDL100C	GET3	protein_coding	6	0	800	7	0	1065	0	0	1065	0	0	0	0	0	0	0	0	0	5	0	800	0	0	0	0	6	0	0	0	2	0	0	0	0	0	0	5	0	5
YDL101C	DUN1	protein_coding	4	0	800	15	0	1542	6	0	1542	0	0	0	0	0	0	0	0	0	5	0	800	0	0	0	0	4	0	0	0	1	0	0	0	0	0	0	14	0	5
YDL102W	POL3	protein_coding	5	0	800	12	0	3294	9	0	3294	0	0	0	0	0	0	0	0	0	5	0	800	0	0	0	0	5	0	0	0	1	0	0	0	0	0	0	11	0	5
YDL103C	QRI1	protein_coding	14	0	800	12	0	1434	6	0	1434	0	0	0	0	0	0	0	0	0	2	0	800	0	0	0	0	14	0	0	0	1	0	0	0	0	0	0	11	0	2
YDL104C	QRI7	protein_coding	5	0	800	11	0	1224	9	0	1224	0	0	0	0	0	0	0	0	0	9	0	800	0	0	0	0	5	0	0	0	5	0	0	0	0	0	0	6	0	9
[truncated: 6,186 more rows]

## Sheet: CA1
GeneId	GeneName	BioType	Bases affected (DOWNSTREAM)	Total score (DOWNSTREAM)	Length (DOWNSTREAM)	Bases affected (EXON)	Total score (EXON)	Length (EXON)	Bases affected (GENE)	Total score (GENE)	Length (GENE)	Bases affected (INTRON)	Total score (INTRON)	Length (INTRON)	Bases affected (SPLICE_SITE_ACCEPTOR)	Total score (SPLICE_SITE_ACCEPTOR)	Length (SPLICE_SITE_ACCEPTOR)	Bases affected (SPLICE_SITE_DONOR)	Total score (SPLICE_SITE_DONOR)	Length (SPLICE_SITE_DONOR)	Bases affected (SPLICE_SITE_REGION)	Total score (SPLICE_SITE_REGION)	Length (SPLICE_SITE_REGION)	Bases affected (UPSTREAM)	Total score (UPSTREAM)	Length (UPSTREAM)	Count (CODON_CHANGE_PLUS_CODON_DELETION)	Count (CODON_CHANGE_PLUS_CODON_INSERTION)	Count (CODON_DELETION)	Count (CODON_INSERTION)	Count (DOWNSTREAM)	Count (EXON)	Count (FRAME_SHIFT)	Count (INTRON)	Count (NON_SYNONYMOUS_CODING)	Count (SPLICE_SITE_ACCEPTOR)	Count (SPLICE_SITE_DONOR)	Count (SPLICE_SITE_REGION)	Count (START_LOST)	Count (STOP_GAINED)	Count (STOP_LOST)	Count (SYNONYMOUS_CODING)	Count (SYNONYMOUS_STOP)	Count (UPSTREAM)
[truncated: 7,126 more rows]

[truncated: 70 more sheets: CBS7960, CEN.PK113-7D, CLIB215, CLIB324, CLIB382, DBVPG1373, DBVPG1788, DBVPG6044, DBVPG6765, EthanolRed, GDB135-h, GDB325, GDB379, KKYS2-h, L.1528, LU1250, NCYC110, PW5, RM11, S288c …]
