# Supplementary material for: Linking genetic, metabolic, and phenotypic diversity among Saccharomyces cerevisiae strains using multi-omics associations
Source: Gigascience. 2019 Jan 31;8(4):giz015. doi: 10.1093/gigascience/giz015 (PMC6446221; doi:10.1093/gigascience/giz015)
Supplement: Supplemental Files [file giz015_supplemental_files.zip › Dataset_S5.xlsx]

## Sheet: Carbon sources
		CEN.PK113-7D		S288C		Ethanol Red
Plate	Carbon source	Exp1	Exp2	Exp1	Exp2	Exp1	Exp2
PM1	Negative Control	20.4816	18.318	18.1828	6.94398	7.75342	15.6598
PM1	L-Arabinose	27.3394	25.6945	25.1361	24.1233	24.0028	24.6061
PM1	N-Acetyl-D-Glucosamine	35.489	32.354	25.518	14.8229	17.3315	30.6689
PM1	D-Saccharic Acid	32.6538	33.9293	21.3533	15.6393	27.7855	36.4366
PM1	Succinic Acid	41.2263	38.2416	25.518	32.9504	37.2713	51.9145
PM1	D-Galactose	88.3585	88.3585	47.1674	100.001	75.2953	96.5863
PM1	L-Aspartic Acid	34.9049	33.3897	31.1222	31.642	37.8187	51.4939
PM1	L-Proline	42.8175	35.2752	34.5394	34.9049	45.875	61.0387
PM1	D-Alanine	35.0814	32.44	26.5799	25.3849	40.5896	48.8597
PM1	D-Trehalose	38.2416	47.1145	26.8158	30.7829	37.8187	47.7277
PM1	D-Mannose	52.2416	50.6189	48.9869	48.4442	48.6969	57.702
PM1	Dulcitol	20.9238	20.2872	15.8531	13.555	23.1091	34.1813
PM1	D-Serine	20.63	19.6359	14.471	8.3928	9.25451	14.9392
PM1	D-Sorbitol	22.6206	22.0313	17.8076	13.1055	15.7029	24.5751
PM1	Glycerol	33.0766	29.8343	30.1618	18.6057	20.1373	30.1618
PM1	L-Fucose	40.654	33.2612	29.6308	24.5042	33.4703	42.4423
PM1	D-Glucuronic Acid	40.9892	38.3724	29.0228	31.7448	36.9097	48.5779
PM1	D-Gluconic Acid	54.0947	58.9077	46.522	55.7915	44.5104	70.6875
PM1	D,L-α-Glycerol- Phosphate	47.2849	42.6084	38.6205	38.1607	46.9753	62.2443
PM1	D-Xylose	42.1552	42.5628	40.2506	36.5718	42.3859	42.5628
PM1	L-Lactic Acid	66.701	64.5118	78.3957	75.615	77.9117	84.9659
PM1	Formic Acid	35.0814	30.2083	28.3696	27.4103	34.2156	48.5779
PM1	D-Mannitol	24.5042	20.8247	18.6418	15.4828	29.1081	39.2718
PM1	L-Glutamic Acid	23.5619	21.396	16.7385	15.6393	28.0566	36.2871
PM1	D-Glucose-6-Phosphate	19.1255	17.9525	12.5165	11.4863	11.4863	19.1598
PM1	D-Galactonic Acid-γ-Lactone	25.1361	21.6846	21.7885	13.9512	11.4863	18.0761
PM1	D,L-Malic Acid	31.8983	28.6572	34.3632	18.4302	21.2866	30.5612
PM1	D-Ribose	30.5774	28.1511	29.2507	26.2323	29.9571	31.0008
PM1	Tween 20	41.6945	42.8495	33.3897	37.4435	39.2718	47.4214
PM1	L-Rhamnose	61.076	56.4428	53.2667	49.4402	55.5711	61.7559
PM1	D-Fructose	65.4173	68.1124	66.0271	62.2443	60.1669	68.1988
PM1	Acetic Acid	66.3401	69.0118	63.776	61.7559	73.4203	86.1431
PM1	α-D-Glucose	61.6383	57.702	62.4095	53.9193	68.2781	67.8215
PM1	Maltose	59.0935	58.9077	28.1991	27.1891	54.4122	66.4609
PM1	D-Melibiose	27.5315	27.146	20.1969	20.1755	34.6083	43.8905
PM1	Thymidine	19.3329	17.8076	12.9832	11.0727	25.7098	33.6067
PM1	L-Asparagine	18.0167	16.2993	12.2035	7.89556	10.249	17.7466
PM1	D-Aspartic Acid	22.213	20.3354	19.6359	13.6498	9.09087	19.1432
PM1	D-Glucosaminic Acid	26.7553	24.6186	21.9034	15.269	16.0146	29.2939
PM1	1,2-Propanediol	27.7855	21.3533	22.9725	16.6512	24.0028	34.1069
PM1	Tween 40	38.2416	41.5393	31.1222	28.8547	33.3024	46.8958
PM1	α-Keto-Glutaric Acid	38.7957	39.2718	34.8064	35.176	42.7736	51.0711
PM1	α-Keto-Butyric Acid	46.636	48.4643	44.1401	41.6945	42.6084	52.396
PM1	α-Methyl-D-Galactoside	39.2718	43.6387	35.8546	37.9539	44.8275	59.2278
PM1	α-D-Lactose	33.8222	35.0358	30.4855	27.5765	38.6754	52.1964
PM1	Lactulose	31.4974	30.7419	25.9572	22.559	38.6995	49.5524
PM1	Sucrose	62.9508	65.6508	32.0511	36.3744	58.7533	72.2743
PM1	Uridine	20.3025	20.6073	13.4076	11.033	25.8187	33.5658
PM1	L-Glutamine	18.2759	17.171	14.1031	10.5574	8.00473	14.9035
PM1	m-Tartaric Acid	21.9034	20.4571	15.3999	11.9789	10.8496	19.6359
PM1	D-Glucose-1-Phosphate	25.1361	22.5193	22.7294	18.5248	16.3761	26.9398
PM1	D-Fructose-6-Phosphate	22.3359	21.3533	20.2451	20.22	21.3533	24.4489
PM1	Tween 80	37.5884	33.0766	29.351	23.4187	28.5451	41.6672
PM1	α-Hydroxy Glutaric Acid-γ-Lactone	40.654	30.3863	30.1618	26.8861	34.273	40.2659
PM1	α-Hydroxy Butyric Acid	58.9077	55.7915	58.3973	51.2263	70.9781	71.6532
PM1	β-Methyl-D-Glucoside	37.712	38.7217	35.489	31.8983	45.2129	57.702
PM1	Adonitol	36.8069	35.2179	31.1222	25.577	37.8187	53.6414
PM1	Maltotriose	55.3003	52.4087	21.6846	19.6359	41.0616	60.887
PM1	2-Deoxy Adenosine	29.8629	28.3465	19.6359	18.2537	44.8443	54.6957
PM1	Adenosine	20.3717	20.3914	9.30606	9.09087	23.6897	31.3833
PM1	Glycyl-L-Aspartic Acid	17.8076	15.1928	15.8531	9.76885	8.74605	15.032
PM1	Citric Acid	19.6359	18.7902	25.622	12.4152	12.903	19.0133
PM1	m-Inositol	22.7294	18.5248	25.9572	17.3684	18.0167	23.7487
PM1	D-Threonine	25.577	24.2904	24.6186	13.1055	16.5197	24.4256
PM1	Fumaric Acid	24.5042	22.3359	19.6359	17.6814	20.9537	29.2939
PM1	Bromo Succinic Acid	23.3201	23.5226	19.6359	17.0191	27.4103	35.9904
PM1	Propionic Acid	55.6595	57.6139	40.4282	34.6679	57.702	66.2982
PM1	Mucic Acid	30.5926	28.942	23.7487	18.8379	32.9504	41.8104
PM1	Glycolic Acid	22.8463	24.5042	16.9359	13.7538	32.2786	38.1309
PM1	Glyoxylic Acid	29.6875	30.7566	18.4795	15.0936	32.1913	39.881
PM1	D-Cellobiose	20.0751	21.833	13.6785	11.18	30.7566	37.8187
PM1	Inosine	18.8147	17.597	10.6145	9.76885	21.8444	26.6161
PM1	Glycyl-L-Glutamic Acid	17.4724	14.471	10.9253	8.35126	10.8496	14.471
PM1	Tricarballylic Acid	17.4274	19.6359	21.7885	16.0452	12.1529	18.5248
PM1	L-Serine	17.9185	22.1745	20.4571	16.0902	24.2044	32.5752
PM1	L-Threonine	19.6359	15.3999	17.8076	11.4863	15.1705	21.6846
PM1	L-Alanine	15.6766	18.9187	20.3717	14.471	17.9525	24.1782
PM1	L-Alanyl-Glycine	16.5197	18.9846	16.8007	11.4863	20.747	25.4374
PM1	Acetoacetic Acid	20.5648	24.8881	20.1755	20.705	39.5329	47.5627
PM1	N-Acetyl-β-D-Mannosamine	23.8182	22.213	18.1042	14.471	45.3656	28.6572
PM1	Mono Methyl Succinate	19.1064	18.5668	18.318	12.903	22.7294	24.9969
PM1	Methyl Pyruvate	30.7829	31.8131	33.0241	29.3837	31.1222	36.2287
PM1	D-Malic Acid	15.4828	17.7466	13.4407	10.5574	25.577	27.6632
PM1	L-Malic Acid	13.1324	12.1375	9.42509	6.88233	15.9623	19.6359
PM1	Glycyl-L-Proline	16.1341	13.9128	10.8197	8.78626	10.1041	15.032
PM1	p-Hydroxy Phenyl Acetic Acid	15.6141	15.8531	15.9755	11.771	11.9324	17.708
PM1	m-Hydroxy Phenyl Acetic Acid	19.2034	19.6359	18.2759	12.576	10.2806	16.0452
PM1	Tyramine	17.2539	16.5424	18.5668	13.6785	12.6717	18.3577
PM1	D-Psicose	21.2101	20.8589	20.8952	18.8379	20.63	21.089
PM1	L-Lyxose	26.8251	26.1923	27.5485	24.7326	28.7741	27.7855
PM1	Glucuronamide	22.7014	21.3028	22.4246	20.9336	23.789	25.0855
PM1	Pyruvic Acid	60.8326	61.3726	55.3935	52.1138	54.684	54.505
PM1	L-Galactonic Acid-γ-Lactone	15.7223	16.1217	15.7029	12.1089	14.471	19.1432
PM1	D-Galacturonic Acid	12.8041	14.3325	13.4076	10.1041	14.8728	18.4635
PM1	Phenylethylamine	13.1324	11.2431	13.2037	6.1678	12.1689	14.3215
PM1	2-Aminoethanol	7.88111	9.28293	9.07852	6.7896	10.9021	14.7274
PM2	Negative Control	7.43242	12.4804	2.70001	4.86828	6.71756	8.67328
PM2	Chondroitin Sulfate C	10.877	12.332	7.25024	6.7896	11.2846	12.0827
PM2	a-Cyclodextrin	10.9567	14.8591	6.32135	7.49837	10.1806	11.7403
PM2	β-Cyclodextrin	12.2035	14.9814	8.73375	7.2021	10.249	14.1631
PM2	γ-Cyclodextrin	15.4828	16.6512	8.37009	8.37009	11.2152	15.8531
PM2	Dextrin	20.4121	22.4115	13.3146	13.3146	20.4121	25.0855
PM2	Gelatin	12.0061	19.6359	7.92025	7.92025	16.5585	20.9336
PM2	Glycogen	12.882	14.8591	9.68128	9.80953	19.1255	19.6359
PM2	Inulin	14.2749	14.0634	10.3298	10.1041	16.9864	18.5668
PM2	Laminarin	14.6532	13.2037	10.4171	10.1984	15.032	16.6512
PM2	Mannan	13.816	12.9393	8.14963	8.94768	10.4171	10.4171
PM2	Pectin	10.3814	8.90224	6.22177	6.03178	5.5258	8.14963
PM2	N-Acetyl-D-Galactosamine	7.89556	13.555	3.17613	6.75385	9.74777	11.4863
PM2	N-Acetyl-Neuraminic Acid	13.7538	19.0395	8.14963	8.37009	15.582	18.6418
PM2	β-D-Allose	21.5044	26.838	10.6882	18.2537	24.3683	25.4374
PM2	Amygdalin	20.705	28.5214	7.86492	14.7274	21.998	27.2751
PM2	D-Arabinose	28.6572	29.6438	24.8881	25.9572	29.9657	29.5624
PM2	D-Arabitol	27.2751	29.5029	12.0364	14.471	29.061	37.5544
PM2	L-Arabitol	22.2367	31.1222	10.227	16.2187	28.6572	35.6811
PM2	Arbutin	19.0636	25.9572	12.9393	17.4274	27.0683	31.642
PM2	2-Deoxy-D-Ribose	38.7733	38.0661	38.0361	36.9781	41.2723	40.3147
PM2	i-Erythritol	18.4302	17.8076	11.4863	11.4863	17.2738	19.6359
PM2	D-Fucose	26.3898	27.5008	13.0179	17.8076	15.4314	19.6359
PM2	3-0-β-D-Galacto-pyranosyl-D-Arabinose	9.21876	11.7403	11.1987	12.576	10.7101	12.5165
PM2	Gentiobiose	10.6882	16.3948	4.98274	9.07852	16.7848	17.7674
PM2	L-Glucose	14.0634	22.213	8.3928	12.5973	22.1445	24.158
PM2	Lactitol	20.3717	28.8547	7.11939	17.6814	25.9572	27.5765
PM2	D-Melezitose	34.4035	44.7078	11.4863	17.0191	28.3696	31.1222
PM2	Maltitol	67.3874	74.2807	10.1041	17.171	30.2083	39.2718
PM2	a-Methyl-D-Glucoside	79.9654	84.3545	11.4863	23.1816	47.0651	86.5347
PM2	β-Methyl-D-Galactoside	28.8904	38.3114	11.9789	24.6694	47.3106	50.479
PM2	3-Methyl Glucose	26.7553	37.1724	15.1298	23.1816	40.5695	41.8104
PM2	β-Methyl-D-Glucuronic Acid	21.0181	24.5042	14.471	19.6359	28.942	32.8396
PM2	a-Methyl-D-Mannoside	17.8076	18.9846	7.82587	11.9324	19.0133	20.9537
PM2	β-Methyl-D-Xyloside	24.2044	26.2539	12.9393	20.4121	18.1042	18.1042
PM2	Palatinose	47.3735	45.5931	50.8966	52.0759	18.395	18.0167
PM2	D-Raffinose	10.6145	18.2759	5.80154	9.95461	57.1692	54.3038
PM2	Salicin	16.2993	23.789	11.4863	14.9594	30.726	31.1222
PM2	Sedoheptulosan	19.6359	30.3863	12.5165	14.1357	27.4103	30.5612
PM2	L-Sorbose	25.6862	32.2119	17.0588	20.3025	31.5904	30.6689
PM2	Stachyose	36.6223	45.5931	16.1627	26.4677	71.1701	71.3609
PM2	D-Tagatose	49.7977	54.4423	29.351	35.6505	46.5617	48.396
PM2	Turanose	56.5071	67.53	10.9849	58.2758	73.2604	75.6325
PM2	Xylitol	28.3696	37.0043	12.6427	25.9572	43.7649	46.3387
PM2	N-Acetyl-D-Glucosaminitol	18.1828	24.8008	8.14963	18.6755	25.622	30.4855
PM2	γ-Amino Butyric Acid	20.2725	21.6846	11.4863	14.7676	21.6846	23.5952
PM2	δ-Amino Valeric Acid	23.3201	25.9572	15.269	21.5904	14.471	18.7365
PM2	Butyric Acid	18.3577	18.7902	9.02135	13.9512	13.4217	11.1987
PM2	Capric Acid	4.77685	11.7548	0.596414	2.5771	4.73241	5.92328
PM2	Caproic Acid	16.4255	24.2044	10.1984	11.1344	24.0028	25.2691
PM2	Citraconic Acid	24.9393	33.5871	12.5165	21.7353	24.0028	29.8343
PM2	Citramalic Acid	21.7885	31.1222	12.0364	16.8472	28.8083	32.2786
PM2	D-Glucosamine	29.2939	25.6407	28.0566	23.6419	30.2368	25.1361
PM2	2-Hydroxy Benzoic Acid	28.6572	40.654	15.8531	35.9352	44.5438	46.605
PM2	4-Hydroxy Benzoic Acid	29.061	42.3208	13.3146	29.0228	42.8175	42.2122
PM2	β-Hydroxy Butyric Acid	27.5765	34.8064	12.8041	28.0566	40.654	43.9263
PM2	γ-Hydroxy Butyric Acid	23.5226	25.577	13.3146	20.63	29.9165	34.1069
PM2	a-Keto-Valeric Acid	20.3354	24.8008	16.0902	23.4187	27.3394	31.7887
PM2	Itaconic Acid	21.3533	19.6359	13.3146	14.8229	22.3359	19.6359
PM2	5-Keto-D-Gluconic Acid	31.6722	30.953	28.7601	30.0325	29.7955	29.5332
PM2	D-Lactic Acid Methyl Ester	17.0419	24.9632	12.3716	17.2405	26.1021	27.5935
PM2	Malonic Acid	17.8076	27.5765	10.4922	15.6766	24.1782	21.2866
PM2	Melibionic Acid	22.1745	34.6679	14.8229	19.6359	27.0683	28.485
PM2	Oxalic Acid	19.6359	66.6112	10.4171	17.6814	30.4855	29.8343
PM2	Oxalomalic Acid	47.821	43.5607	39.0265	39.7561	57.9602	46.7819
PM2	Quinic Acid	34.1069	40.2659	28.2869	33.6993	46.9753	46.9753
PM2	D-Ribono-1,4-Lactone	26.7553	39.2718	16.9359	25.9572	32.5389	37.9539
PM2	Sebacic Acid	27.7855	32.6538	17.3684	24.9969	33.6993	35.7986
PM2	Sorbic Acid	37.1372	36.9674	34.5601	34.0153	36.6402	36.2871
PM2	Succinamic Acid	17.8076	20.63	10.8496	15.269	22.3359	25.1361
PM2	D-Tartaric Acid	16.485	16.6512	11.9789	12.9393	20.4121	19.6359
PM2	L-Tartaric Acid	14.2934	14.6371	9.40889	13.7538	14.6532	16.7525
PM2	Acetamide	12.9393	17.2539	2.86391	9.64096	13.8682	10.1684
PM2	L-Alaninamide	13.3146	25.9572	6.1253	13.9512	18.9846	17.171
PM2	N-Acetyl-L-Glutamic Acid	25.9572	35.9352	12.5165	26.4677	27.2354	26.7553
PM2	L-Arginine	22.5193	29.5029	14.471	19.6359	26.7553	24.8008
PM2	Glycine	30.3241	37.8187	12.8041	22.5193	32.5389	24.2398
PM2	L-Histidine	41.5393	46.7042	32.2786	38.0661	53.7428	50.0754
PM2	L-Homoserine	22.9725	25.4374	14.9035	18.4302	25.1361	28.0566
PM2	Hydroxy-L-Proline	22.7294	32.0511	14.471	23.2572	31.1222	27.5315
PM2	L-Isoleucine	17.6814	21.7353	14.471	19.6359	17.8076	19.6359
PM2	L-Leucine	14.471	19.6359	10.8496	20.8952	22.9725	19.6359
PM2	L-Lysine	16.485	19.6359	14.7676	16.2993	18.1042	20.4121
PM2	L-Methionine	15.7223	16.9359	11.1987	15.3427	13.7538	15.4828
PM2	L-Ornithine	11.4863	20.0751	3.64355	9.14372	13.4868	10.653
PM2	L-Phenylalanine	14.6726	25.6862	6.46625	14.2749	17.082	14.2934
PM2	L-Pyroglutamic Acid	23.1377	31.7887	7.92025	15.6766	20.2451	16.8834
PM2	L-Valine	24.6694	31.1222	10.4922	18.2537	20.2725	17.8076
PM2	D,L-Carnitine	26.4677	39.2718	18.6755	25.4374	32.789	29.5029
PM2	Sec-Butylamine	64.2687	63.2746	25.4374	36.0614	46.522	32.1524
PM2	D.L-Octopamine	25.9572	37.0633	19.6359	23.1816	31.1222	28.485
PM2	Putrescine	43.0546	46.522	22.5193	30.1618	41.5393	31.8983
PM2	Dihydroxy Acetone	35.4378	31.8095	31.4352	33.0909	35.9352	32.5092
PM2	2,3-Butanediol	22.9725	25.9572	18.6057	20.705	26.3898	25.9572
PM2	2,3-Butanone	20.63	22.3359	20.5963	20.5648	21.5252	20.5353
PM2	3-Hydroxy 2-Butanone	20.0892	18.8379	10.9849	17.4724	16.6512	14.9035

## Sheet: Nitrogen sources
		CEN.PK113-7D		S288C		Ethanol Red
Plate	Nitrogen source	Exp1	Exp2	Exp1	Exp2	Exp1	Exp2
PM3	Negative Control	29.4618	29.2006	19.3071	22.7493	26.1784	22.569
PM3	Ammonia	66.8618	73.092	49.0893	53.8864	58.3319	60.1979
PM3	Nitrite	46.8963	45.2439	28.2088	32.6613	37.5492	30.9169
PM3	Nitrate	40.4358	39.9246	28.9806	30.099	36.7628	32.9856
PM3	Urea	91.8582	88.1884	75.003	75.9613	79.5068	72.7686
PM3	Biuret	64.6809	58.8612	43.1654	46.7054	54.8967	45.2856
PM3	L-Alanine	86.9747	89.4246	69.6917	78.9846	73.5504	68.2366
PM3	L-Arginine	94.7172	90.6844	77.022	78.5543	82.2266	72.9985
PM3	L-Asparagine	89.3439	82.712	71.7876	71.5819	73.4214	68.7023
PM3	L-Aspartic Acid	72.5465	72.6565	64.8527	63.0845	59.0584	60.0234
PM3	L-Cysteine	36.5754	35.3186	26.5092	27.9904	39.8949	34.6217
PM3	L-Glutamic Acid	55.3243	57.3596	46.1791	46.0289	43.9748	47.8503
PM3	L-Glutamine	67.4425	68.0796	54.0062	58.2261	65.2094	61.6402
PM3	Glycine	78.7369	79.1883	52.3568	54.5305	67.0833	63.9829
PM3	L-Histidine	86.2982	85.0981	51.006	58.1538	67.0621	60.33
PM3	L-Isoleucine	80.1093	85.2549	63.2147	66.5137	76.3613	71.9605
PM3	L-Leucine	85.638	88.1884	55.2028	67.927	86.538	76.1239
PM3	L-Lysine	78.4165	74.556	41.9012	51.0471	50.9287	44.3811
PM3	L-Methionine	100.107	95.5445	73.4526	80.5382	79.9882	72.1159
PM3	L-Phenylalanine	87.6349	91.1148	66.6476	67.3998	60.4733	67.3078
PM3	L-Proline	94.607	85.7333	71.1936	64.3024	73.1148	68.8895
PM3	L-Serine	83.7358	86.8053	67.9843	73.1148	68.2692	66.9986
PM3	L-Threonine	71.833	71.0517	63.0845	60.9486	58.2501	57.0587
PM3	L-Tryptophan	64.6453	57.5639	57.4929	54.5582	52.5746	53.3126
PM3	L-Tyrosine	41.2817	36.5487	29.6306	31.6357	42.5832	35.7773
PM3	L-Valine	66.0333	72.8838	53.4346	59.8147	57.2549	61.0542
PM3	D-Alanine	45.4309	52.1125	27.2124	33.8286	49.3566	47.1546
PM3	D-Asparagine	61.4725	62.344	62.0204	62.3909	41.6841	37.1787
PM3	D-Aspartic Acid	44.0942	41.9012	32.0567	32.0567	50.1432	41.0749
PM3	D-Glutamic Acid	56.4773	50.0857	33.3259	35.9503	53.3126	40.473
PM3	D-Lysine	51.0471	46.2871	33.3259	32.5913	38.7748	34.8281
PM3	D-Serine	63.8944	53.9082	33.8839	35.0044	60.6744	59.3141
PM3	D-Valine	42.204	34.5515	35.1785	29.6807	36.4497	33.0799
PM3	L-Citrulline	81.5214	77.0797	61.3444	62.3909	70.7269	65.4369
PM3	L-Homoserine	75.0915	73.2193	61.4725	60.6294	59.789	55.6292
PM3	L-Ornithine	64.5027	60.362	53.2146	48.6612	51.7178	49.9703
PM3	N-Acetyl-L-Glutamic Acid	52.1277	54.5426	45.0445	45.9158	48.6578	46.3842
PM3	N-Phthaloyl-L-Glutamic Acid	56.4175	65.369	39.5927	45.3304	51.1978	49.84
PM3	L-Pyroglutamic Acid	37.9807	37.9807	26.5589	30.099	40.3946	35.9924
PM3	Hydroxylamine	47.5233	47.2742	31.0438	35.0044	38.321	53.1256
PM3	Methylamine	42.6889	48.6288	27.0273	33.3259	39.7488	34.7109
PM3	N-Amylamine	44.0942	41.4408	29.6385	34.8072	37.636	34.6465
PM3	N-Butylamine	47.5233	42.6889	32.4026	36.9843	39.462	35.8125
PM3	Ethylamine	44.6367	40.4959	33.8839	32.9856	40.6651	33.9942
PM3	Ethanolamine	42.6889	37.9807	30.099	31.3735	37.6526	34.3223
PM3	Ethylenediamine	42.0638	33.2335	30.7926	30.7926	38.9421	35.4499
PM3	Putrescine	36.4722	29.2151	28.8811	27.7151	33.4038	32.796
PM3	Agmatine	22.7039	19.702	21.6654	18.3457	23.4733	23.0566
PM3	Histamine	24.1194	26.1125	16.7194	19.3581	24.8139	23.4918
PM3	β-Phenylethyl- amine	30.099	33.6972	23.6451	25.5567	34.6465	31.0278
PM3	Tyramine	34.5515	36.3197	24.4383	30.099	38.3049	34.9669
PM3	Acetamide	40.011	36.2125	27.8334	30.099	41.5103	35.7877
PM3	Formamide	53.7975	50.426	32.0567	37.487	46.5389	39.8709
PM3	Glucuronamide	65.4684	65.8867	53.3126	52.8742	63.761	56.1814
PM3	D,L-Lactamide	57.9324	52.1125	39.2357	45.4309	55.2028	48.3957
PM3	D-Glucosamine	48.5772	46.9309	37.9807	36.7445	44.0942	37.1108
PM3	D-Galactosamine	48.671	49.4383	34.8758	39.0413	45.6906	40.9724
PM3	D-Mannosamine	44.4345	44.3539	33.639	36.9467	44.8942	41.2944
PM3	N-Acetyl-D-Glucosamine	36.9843	31.9571	28.4628	26.1784	32.5913	32.1511
PM3	N-Acetyl-D-Galactosamine	23.9854	23.2136	18.6542	17.9432	24.4273	22.282
PM3	N-Acetyl-D-Mannosamine	21.7323	22.0566	14.9124	18.9903	25.7975	22.9515
PM3	Adenine	39.7116	46.9309	30.099	28.3533	48.3488	44.0942
PM3	Adenosine	45.0728	39.3174	30.099	30.5518	47.015	37.1462
PM3	Cytidine	33.8839	37.5748	24.6791	28.3861	43.3	42.047
PM3	Cytosine	80.9768	77.0475	64.9747	64.4833	68.4039	68.978
PM3	Guanine	33.9942	44.4345	47.2742	37.5492	48.4521	32.1293
PM3	Guanosine	12.3158	6.01722	3.77045	6.77831	22.7941	15.3319
PM3	Thymine	36.0905	29.6385	27.0087	20.3271	39.8709	31.8671
PM3	Thymidine	35.2837	27.6066	28.1271	26.74	32.2191	30.3743
PM3	Uracil	28.3861	22.9424	22.0136	18.5844	25.5975	22.6048
PM3	Uridine	27.2968	21.5211	24.9143	20.9342	26.872	26.5092
PM3	Inosine	23.6023	20.051	18.2967	17.9692	25.3765	23.6358
PM3	Xanthine	13.6848	14.6487	12.424	12.007	15.8854	18.7531
PM3	Xanthosine	23.7482	26.2536	15.9431	22.3153	33.0907	27.5682
PM3	Uric Acid	59.5822	61.7692	50.5316	48.972	61.8184	56.7948
PM3	Alloxan	48.1605	45.3787	39.3623	40.7692	47.2742	40.1116
PM3	Allantoin	70.6077	71.7261	62.7996	62.5909	70.3535	63.2452
PM3	Parabanic Acid	58.9524	57.7056	53.4822	51.3664	52.7265	52.9047
PM3	D,L-α-Amino-N-Butyric Acid	66.5983	64.1361	53.3126	55.5056	58.6319	59.5238
PM3	γ-Amino-N-Butyric Acid	70.3833	73.3093	58.9288	58.0894	55.539	56.8638
PM3	ε-Amino-N-Caproic Acid	57.9062	51.1061	41.9012	37.0519	44.0942	40.9454
PM3	D,L-α-Amino- Caprylic Acid	53.3126	55.1582	41.5593	32.2919	38.5964	44.6262
PM3	δ-Amino-N-Valeric Acid	57.7217	59.2996	50.3638	48.8414	55.255	53.7012
PM3	α-Amino-N-Valeric Acid	60.3818	55.863	53.9891	51.4289	45.5493	44.9572
PM3	Ala-Asp	52.6917	55.3192	31.4578	44.4085	53.4719	50.8099
PM3	Ala-Gln	58.1961	60.5165	50.2553	51.1348	59.5822	55.8309
PM3	Ala-Glu	55.6148	59.9565	42.6312	46.2269	59.2449	56.3412
PM3	Ala-Gly	63.2452	64.0631	44.7544	46.042	61.2471	57.7745
PM3	Ala-His	67.0366	62.0475	59.6858	57.4066	61.9834	56.5395
PM3	Ala-Leu	71.988	67.1508	65.0879	61.1943	66.4095	61.1428
PM3	Ala-Thr	70.2726	68.4843	58.8209	60.0996	63.405	59.646
PM3	Gly-Asn	67.4194	64.8803	56.6671	55.5657	62.7603	59.164
PM3	Gly-Gln	70.1914	63.2452	60.1979	56.8783	62.3708	58.3554
PM3	Gly-Glu	62.8949	58.7556	53.5292	46.9309	56.8893	54.2941
PM3	Gly-Met	63.9276	59.713	56.3108	54.8687	56.38	54.67
PM3	Met-Ala	56.5284	50.9795	53.149	50.021	50.1638	47.234

## Sheet: Chemical sensitivity
			CEN.PK113-7D		S288C		Ethanol Red
Plate	Inhibitor	Level	Exp1	Exp2	Exp1	Exp2	Exp1	Exp2
PM24	Apramycin Sulfate	1	56.013	53.4069	51.2008	46.8261	42.0295	49.5648
PM24	Apramycin Sulfate	2	64.1024	66.3216	61.8589	57.3882	57.0414	61.2824
PM24	Apramycin Sulfate	3	100	80.8273	85.5406	69.0229	73.379	83.8383
PM24	Apramycin Sulfate	4	88.461	87.5601	98.2116	73.3138	67.5591	74.1435
PM24	Aminacrine	1	99.4655	88.244	96.0557	95.9229	86.1457	86.2043
PM24	Aminacrine	2	99.3566	100	83.7566	71.382	79.7806	85.8496
PM24	Aminacrine	3	57.5211	58.4803	63.8213	66.028	49.8941	24.6978
PM24	Aminacrine	4	23.1017	23.3452	55.184	43.3679	21.789	17.9778
PM24	Zaragozic acid A	1	100	86.3591	96.8233	88.6272	84.2313	79.427
PM24	Zaragozic acid A	2	71.1939	65.8934	73.4776	60.6056	70.5904	65.8556
PM24	Zaragozic acid A	3	54.8686	50.7279	51.2759	45.8251	54.6453	52.7951
PM24	Zaragozic acid A	4	47.8234	27.607	29.9096	22.0675	42.3862	39.8266
PM24	Blasticidin hydrochloride	1	59.6172	54.807	52.1942	47.1007	49.6442	51.7057
PM24	Blasticidin hydrochloride	2	76.7709	79.5216	81.7421	63.4842	69.7897	67.3928
PM24	Blasticidin hydrochloride	3	79.2302	87.9158	67.2523	98.9059	62.859	59.3407
PM24	Blasticidin hydrochloride	4	100	58.1883	61.4379	81.5376	44.9756	56.3013
PM24	Thioridazine hydrochloride	1	77.6889	82.222	88.2873	100	88.4073	88.6448
PM24	Thioridazine hydrochloride	2	89.564	89.6756	88.2873	81.4125	96.8859	89.2249
PM24	Thioridazine hydrochloride	3	53.8616	54.6846	58.3077	52.9985	52.9985	50.1233
PM24	Thioridazine hydrochloride	4	36.2264	35.0465	50.6361	26.326	21.7982	42.4219
PM24	Sodium Benzoate	1	76.6431	88.6925	98.492	98.1465	87.2042	79.6251
PM24	Sodium Benzoate	2	100	98.9647	75.3867	95.0262	85.003	85.003
PM24	Sodium Benzoate	3	59.6836	54.9476	57.4535	53.0979	52.6904	54.6974
PM24	Sodium Benzoate	4	44.9437	44.0437	43.5444	42.5015	44.9437	44.1304
PM24	Chlortetracycline hydrochloride	1	90.0344	91.3028	89.2471	87.8181	81.9755	87.1844
PM24	Chlortetracycline hydrochloride	2	98.1656	100	83.8146	90.6934	88.6022	99.3835
PM24	Chlortetracycline hydrochloride	3	36.8103	44.908	37.9717	28.5537	29.7293	30.1059
PM24	Chlortetracycline hydrochloride	4	19.5125	15.707	21.6345	15.3234	17.6926	18.9881
PM24	Sodium metasilicate	1	98.6637	86.3747	77.6247	72.0497	78.0743	77.7543
PM24	Sodium metasilicate	2	87.1799	86.782	78.8794	97.0891	97.1524	96.0438
PM24	Sodium metasilicate	3	100	71.544	99.7843	75.0701	92.2152	94.1226
PM24	Sodium metasilicate	4	54.1939	56.168	48.8914	65.886	52.2173	57.674
PM24	Pentamidine Isethionate	1	99.4112	99.0813	85.0551	75.7866	100	86.0869
PM24	Pentamidine Isethionate	2	79.3218	64.2719	71.9257	82.6425	65.225	55.3331
PM24	Pentamidine Isethionate	3	42.5315	28.6246	62.3988	54.1254	24.977	29.943
PM24	Pentamidine Isethionate	4	26.8491	21.1711	48.6517	40.929	22.7276	17.2993
PM24	6-Azauracil	1	57.8143	55.0681	54.0425	51.5589	48.1195	52.2678
PM24	6-Azauracil	2	61.4942	64.0264	62.088	59.5053	58.5841	62.359
PM24	6-Azauracil	3	88.0372	87.8453	79.2172	85.5855	70.9328	75.6885
PM24	6-Azauracil	4	100	86.989	86.717	84.687	79.4248	81.3156
PM24	Potassium Chromate	1	100	87.5634	98.8245	80.7897	86.4359	98.6961
PM24	Potassium Chromate	2	99.5146	88.0422	88.2184	98.0395	99.0154	78.9755
PM24	Potassium Chromate	3	77.5342	92.4114	83.5613	67.4586	77.3183	76.8784
PM24	Potassium Chromate	4	48.9388	50.2583	56.6347	57.3247	50.6911	43.0809
PM24	Thialysine	1	99.9398	99.758	97.4853	96.6333	85.6256	76.9987
PM24	Thialysine	2	100	87.2478	96.2657	95.1938	78.1441	86.0951
PM24	Thialysine	3	86.7448	85.8954	82.9909	94.4685	60.8765	69.0467
PM24	Thialysine	4	47.8216	46.0592	46.9568	43.418	25.957	24.6487
PM24	Berberine	1	100	98.5286	96.251	92.6129	89.6621	94.8711
PM24	Berberine	2	88.7087	88.2603	82.7768	81.2519	89.2993	87.6293
PM24	Berberine	3	62.5123	60.1757	57.2163	54.6715	66.2307	64.8345
PM24	Berberine	4	36.347	35.728	35.9545	31.3078	52.3187	49.2076
PM24	EGTA	1	96.7781	84.7615	83.459	82.532	82.6675	71.2952
PM24	EGTA	2	97.129	96.54	96.2378	95.2974	74.5545	69.1269
PM24	EGTA	3	97.1868	73.0421	96.5999	72.6218	79.1575	75.1239
PM24	EGTA	4	96.7189	73.6632	84.3993	76.2742	92.6539	100
PM24	Sodium Pyrophosphate Decahydrate	1	100	87.9839	98.9281	98.7429	97.7206	73.4581
PM24	Sodium Pyrophosphate Decahydrate	2	81.5077	76.3058	75.7375	71.0646	66.2297	66.5581
PM24	Sodium Pyrophosphate Decahydrate	3	74.9096	79.5154	78.6242	79.2653	67.1592	69.7328
PM24	Sodium Pyrophosphate Decahydrate	4	24.0423	14.5138	39.1573	35.9352	14.277	18.2272
PM24	Isoniazid	1	59.7854	54.8169	52.8521	50.2532	53.4333	53.9614
PM24	Isoniazid	2	75.4734	59.946	68.6042	63.7091	62.3327	67.4456
PM24	Isoniazid	3	82.0606	82.0606	100	74.9163	88.0596	77.2224
PM24	Isoniazid	4	78.9941	73.2388	79.9408	72.0376	65.3975	73.185
PM24	Methyl Viologen Dichloride	1	98.9282	99.0125	96.8946	89.3872	77.1632	81.4232
PM24	Methyl Viologen Dichloride	2	100	93.5521	74.1985	89.1913	77.0986	53.0724
PM24	Methyl Viologen Dichloride	3	91.6996	80.0394	76.308	82.7255	33.6382	66.4879
PM24	Methyl Viologen Dichloride	4	54.9982	22.1003	72.5327	52.7607	23.8495	24.8758
PM24	Sodium Fluoride	1	88.4249	88.072	100	99.2694	85.8961	92.5923
PM24	Sodium Fluoride	2	71.2426	70.587	73.7378	75.4726	69.6016	70.2888
PM24	Sodium Fluoride	3	65.6271	69.6016	72.9046	75.7336	72.9895	71.2337
PM24	Sodium Fluoride	4	59.322	58.5245	60.8359	58.1252	36.6225	29.9453
PM24	Cisplatin	1	55.8277	55.0856	54.3151	53.2107	50.1078	52.1565
PM24	Cisplatin	2	81.62	73.988	73.6199	69.3874	64.7332	65.6895
PM24	Cisplatin	3	100	84.6639	89.9236	86.5739	83.1832	78.7708
PM24	Cisplatin	4	81.4797	69.1453	80.543	47.9135	71.6608	40.8379
PM24	Aluminum sulfate	1	93.3574	89.5413	89.2233	91.5132	79.1646	86.9617
PM24	Aluminum sulfate	2	93.0465	89.0628	100	95.1203	83.3655	87.3102
PM24	Aluminum sulfate	3	70.4458	64.6148	66.2078	63.2153	63.4845	66.122
PM24	Aluminum sulfate	4	53.4649	50.1571	49.1402	47.6437	50.7149	50.1358
PM24	Fluconazole	1	97.0392	92.4627	100	94.5207	90.5314	93.5622
PM24	Fluconazole	2	88.6775	76.9525	84.0995	75.1366	80.7496	77.6703
PM24	Fluconazole	3	70.0385	71.5056	68.7004	67.9939	64.6952	62.6123
PM24	Fluconazole	4	57.7679	60.0911	60.6331	58.2932	62.5404	41.3062
PM24	Propiconazole	1	82.0402	84.4725	80.3363	82.1169	77.0064	79.3706
PM24	Propiconazole	2	98.8382	89.3569	91.8339	91.4473	85.299	86.9283
PM24	Propiconazole	3	85.8872	96.6206	94.1821	93.7782	85.1409	81.3198
PM24	Propiconazole	4	100	96.3373	92.7002	90.2005	84.3436	89.1694
PM24	Tamoxifen	1	89.9156	88.3835	82.357	83.7051	80.9372	85.7592
PM24	Tamoxifen	2	100	92.4788	92.5653	88.1535	87.0705	87.0705
PM24	Tamoxifen	3	51.5228	38.8984	40.8343	32.3434	35.9421	35.7185
PM24	Tamoxifen	4	30.0974	25.3784	23.5229	26.0821	21.8218	27.7899
PM24	Miconazole Nitrate	1	98.345	93.0459	100	94.904	89.0935	91.2432
PM24	Miconazole Nitrate	2	88.2926	84.6589	91.6393	83.9335	81.8911	81.0109
PM24	Miconazole Nitrate	3	81.6072	79.4935	76.6333	71.8877	68.1869	72.4304
PM24	Miconazole Nitrate	4	62.0495	65.1449	62.9146	58.9426	54.0243	57.7756
PM25	Hydroxyurea	1	75.4745	74.8596	60.2164	60.8093	61.4391	69.0482
PM25	Hydroxyurea	2	89.4303	85.4822	67.6722	64.0749	74.8416	73.4373
PM25	Hydroxyurea	3	100	95.7908	79.4634	77.3805	90.6351	86.4253
PM25	Hydroxyurea	4	75.7897	80.7979	43.2078	42.4732	76.3005	69.0482
PM25	Tobramycin	1	100	99.8049	93.0074	91.8135	93.3256	93.6602
PM25	Tobramycin	2	99.9026	97.1552	95.6656	98.2002	92.8234	92.2103
PM25	Tobramycin	3	94.9009	39.6717	29.5856	27.3579	94.8088	90.7411
PM25	Tobramycin	4	37.8653	36.2899	32.2409	34.6338	33.2448	45.8943
PM25	Niaproof	1	96.1007	98.8686	100	97.952	93.5356	98.5345
PM25	Niaproof	2	72.4746	72.5776	83.303	83.1689	62.8609	68.0048
PM25	Niaproof	3	49.5021	49.9279	53.8136	44.6893	49.4725	48.1296
PM25	Niaproof	4	3.88803	2.94662	2.58016	5.81391	6.4977	3.53322
PM25	Chloroalanine hydrochloride	1	55.1534	53.8659	44.5673	44.9834	48.3372	51.8786
PM25	Chloroalanine hydrochloride	2	76.1121	73.8599	57.6654	62.5861	66.0205	69.6551
PM25	Chloroalanine hydrochloride	3	100	100	76.8678	77.1395	71.8147	97.8927
PM25	Chloroalanine hydrochloride	4	73.4082	77.986	64.196	76.5	75.2188	69.7831
PM25	Tetrazolium Violet	1	98.8183	98.2823	88.406	88.238	92.8242	88.4895
PM25	Tetrazolium Violet	2	100	94.8453	82.6616	86.9391	90.1795	92.5795
PM25	Tetrazolium Violet	3	74.8646	72.3034	18.2999	18.8056	75.0231	75.0428
PM25	Tetrazolium Violet	4	51.3911	25.8695	9.05124	11.2101	37.5783	46.2567
PM25	Kanamycin Monosulfate	1	95.6715	100	93.3275	97.2346	93.6437	97.6506
PM25	Kanamycin Monosulfate	2	84.4972	83.755	85.8248	81.5399	85.0232	82.3557
PM25	Kanamycin Monosulfate	3	73.6908	71.8195	23.0801	71.4527	72.7866	71.267
PM25	Kanamycin Monosulfate	4	58.3202	19.9561	19.4913	19.6551	56.0015	54.8608
PM25	4-Aminopyridine	1	51.9199	52.8918	42.869	42.5473	41.3332	44.9998
PM25	4-Aminopyridine	2	66.4666	68.5895	52.6327	55.513	55.4964	62.5121
PM25	4-Aminopyridine	3	77.1571	85.4081	79.1746	83.4353	67.3228	79.0272
PM25	4-Aminopyridine	4	92.3592	100	67.6392	72.7865	87.8094	86.2447
PM25	Amitriptyline hydrochloride	1	100	99.5592	80.6919	83.867	97.6204	78.6709
PM25	Amitriptyline hydrochloride	2	77.6158	74.6372	55.0381	44.2325	73.0303	66.6974
PM25	Amitriptyline hydrochloride	3	44.4414	43.3741	17.7257	30.9651	28.7279	35.37
PM25	Amitriptyline hydrochloride	4	19.8747	22.1209	16.726	21.687	14.5605	16.726
PM25	4-Nitroquinoline-N-Oxide	1	100	91.4906	84.3969	89.4003	90.2191	97.579
PM25	4-Nitroquinoline-N-Oxide	2	69.1905	68.7683	67.3692	67.747	63.4351	71.8504
PM25	4-Nitroquinoline-N-Oxide	3	68.8393	68.5538	69.4929	67.2928	72.1614	71.3745
PM25	4-Nitroquinoline-N-Oxide	4	57.3883	55.863	55.1285	56.341	55.058	55.6998
PM25	Alexidine	1	59.8126	60.6649	49.7492	52.1696	52.3732	56.896
PM25	Alexidine	2	80.4472	79.6584	64.4829	66.8719	69.1357	71.5345
PM25	Alexidine	3	100	57.6669	74.7699	78.9238	49.4664	56.608
PM25	Alexidine	4	43.5693	69.0638	38.6624	40.1041	45.7383	44.4322
PM25	Hygromycin B	1	99.3936	86.5733	86.5733	98.5898	84.9093	95.5812
PM25	Hygromycin B	2	87.3209	87.0372	73.6522	66.3736	85.4192	72.3007
PM25	Hygromycin B	3	100	98.8812	38.0912	55.8026	97.0546	96.4669
PM25	Hygromycin B	4	92.1101	46.9469	40.7636	40.7636	81.9543	46.3592
PM25	Fluorodeoxyuridine	1	72.9911	81.6376	75.138	75.2715	80.9411	100
PM25	Fluorodeoxyuridine	2	66.4207	68.7999	70.3944	63.5907	68.9268	71.6097
PM25	Fluorodeoxyuridine	3	71.5443	80.9411	73.6728	78.0001	71.8689	87.933
PM25	Fluorodeoxyuridine	4	49.8514	49.656	44.6787	46.4342	50.8594	50.4254
PM25	Sodium salicylate	1	61.0673	58.8545	47.5667	50.5111	51.0873	53.4219
PM25	Sodium salicylate	2	85.0052	78.4269	51.9631	59.5095	62.4012	71.3314
PM25	Sodium salicylate	3	100	86.1744	68.0444	78.1464	84.9399	78.0519
PM25	Sodium salicylate	4	82.8653	93.2091	64.7599	74.2879	80.406	94.7795
PM25	Succinic acid	1	87.9359	80.7813	85.7447	97.3404	87.0147	74.7753
PM25	Succinic acid	2	87.9885	80.4588	83.3723	77.8263	80.1302	98.8059
PM25	Succinic acid	3	100	99.789	94.9138	83.2343	99.629	98.862
PM25	Succinic acid	4	64.9496	61.4811	78.928	58.0963	99.1399	72.6723
PM25	Clomiphene Citrate	1	82.9428	89.8027	80.6219	81.3438	88.4264	100
PM25	Clomiphene Citrate	2	70.8529	67.9707	72.3045	73.1161	62.5675	65.8133
PM25	Clomiphene Citrate	3	58.5694	26.7056	36.1602	26.5894	37.6885	32.8882
PM25	Clomiphene Citrate	4	15.6464	11.7356	16.9497	16.632	12.8095	12.0617
PM25	Malic acid	1	55.1383	57.4118	45.4391	48.7409	50.0004	54.4824
PM25	Malic acid	2	81.1742	88.1059	63.8819	73.5761	75.7823	99.7499
PM25	Malic acid	3	92.9197	89.1103	60.1717	42.4219	75.1615	100
PM25	Malic acid	4	91.5729	81.9945	42.4219	54.6846	95.66	96.4361
PM25	Tartaric acid	1	100	99.8823	87.2437	99.2814	98.4041	96.6484
PM25	Tartaric acid	2	88.4743	99.4639	97.2076	97	75.1448	98.4683
PM25	Tartaric acid	3	87.6636	88.6992	50.2101	54.2246	100	98.9108
PM25	Tartaric acid	4	65.1453	60.7977	55.751	55.751	93.0332	91.6726
PM25	Fumaric acid	1	69.6756	67.0235	87.5279	100	80.8814	99.5204
PM25	Fumaric acid	2	64.2308	72.4288	58.0794	67.9295	76.1191	80.4667
PM25	Fumaric acid	3	66.348	69.1126	63.5543	60.8693	65.8827	68.1726
PM25	Fumaric acid	4	44.8121	41.9294	40.5283	37.1603	41.4412	42.3975
PM25	5-Fluorocytosine	1	61.2528	57.2581	48.0396	49.128	49.0078	49.9392
PM25	5-Fluorocytosine	2	80.6959	100	67.7386	74.6956	71.7973	83.9398
PM25	5-Fluorocytosine	3	98.8745	97.8784	87.291	66.7681	85.1759	96.0819
PM25	5-Fluorocytosine	4	98.3503	97.8784	73.915	99.0032	78.7851	96.75
PM25	Palladium(II) Chloride	1	100	99.8952	96.7302	98.125	70.7748	77.9115
PM25	Palladium(II) Chloride	2	74.8488	80.0882	85.8785	97.0431	85.9967	96.2822
PM25	Palladium(II) Chloride	3	86.6322	86.5184	65.7696	84.1994	74.1613	77.5951
PM25	Palladium(II) Chloride	4	61.5803	68.3006	45.2827	66.3003	59.7634	78.1605
PM25	Ibuprofen	1	100	99.8889	86.0745	85.3824	86.3195	97.5025
PM25	Ibuprofen	2	80.1563	87.4382	85.5739	96.7845	73.3264	77.4075
PM25	Ibuprofen	3	61.7764	69.8261	59.937	65.0098	55.5955	69.5413
PM25	Ibuprofen	4	47.6344	46.868	38.2166	40.1576	45.7351	44.7015
PM25	Chloroquine	1	57.9765	53.8151	44.7882	45.7964	43.85	49.1677
PM25	Chloroquine	2	81.6494	76.4078	57.3337	62.6547	57.0738	73.8073
PM25	Chloroquine	3	81.6494	100	68.484	66.4705	71.4356	86.8415
PM25	Chloroquine	4	97.6277	79.8818	43.0229	50.949	77.7801	77.3692
PM25	Cinnamic acid	1	75.5314	75.5863	96.8461	97.1005	97.7205	78.0325
PM25	Cinnamic acid	2	75.6954	99.2359	96.0596	77.3211	85.2982	77.3211
PM25	Cinnamic acid	3	100	87.5769	98.2602	97.5983	98.4365	73.1192
PM25	Cinnamic acid	4	79.8361	91.3051	79.7503	93.6151	77.8414	75.9116
PM25	5-Fluorouracil	1	90.9285	83.1139	75.0697	80.381	100	86.6124
PM25	5-Fluorouracil	2	90.0482	89.5605	87.4656	79.894	77.96	68.2154
PM25	5-Fluorouracil	3	64.5062	63.5477	60.6927	63.0823	59.2704	62.9568
PM25	5-Fluorouracil	4	51.9199	50.7632	48.7	50.9508	49.6611	49.6486
