# Supplementary material for: Linking genetic, metabolic, and phenotypic diversity among Saccharomyces cerevisiae strains using multi-omics associations
Source: Gigascience. 2019 Jan 31;8(4):giz015. doi: 10.1093/gigascience/giz015 (PMC6446221; doi:10.1093/gigascience/giz015)
Supplement: Supplemental Files [file giz015_supplemental_files.zip › Dataset_S6.xlsx]

## Sheet: Condition-specific Genes
Item	Score	Conditions	SNP	Gain	Loss	CNV **	Shared by SNP and CNV	SNP or CNV
pH	Robustness	Acidic	NA	YBL113C, YBL113W-A, YBL112C, YBL111C, YBL109W, PAU9, YBL108W, YBL107W-A, MIX23, SRO77, PBN1, LRE1, APA1, YCL049C, YCL048W-A, SPS22, POF1, EMC1, YCL046W, MGR1, PDI1, YCL041C, YCL042W, GLK1, GID7, ATG22, SRO9, GFD2, GRX1, LSB5, MXR2, STE50, RRP7, HIS4, BIK1, RNQ1, FUS1, HBN1, FRM2, AGP1, YCL023C, KCC4, YCL022C, YCL021W-A, LEU2, NFS1, DCC1, BUD3, YCL012C, GBP2, SGF29, ILV6, STP22, YCL007C, VMA9, LDB…	BUD14, ADE1, KIN3, CDC15, YAR019W-A, PAU7, YAR023C, UIP3, YAR028W, YAR029W, YAR030C, PRM9, MST28, GRX7, MNN2, YBR016W, KAP104, RDS1, AAD3, TFB1, SSF2, YEL077C, YEL077W-A, YEL076C-A, YEL076C, YEL075W-A, YEL075C, YEL074W, YEL073C, MAL11, YGR290W, YGR291C, MAL12, YGR293C, PAU12, COS6, YPS6, HXT8, BNA1, SMF3, ASP3-3, HAP1, NUP116, CSM3, ERB1, YNL033W, SIW14, HHT2, LSC1, CUR1, KRE6, GPH1, YPR160C-A	YBL113C, YBL113W-A, YBL112C, YBL111C, YBL109W, PAU9, YBL108W, YBL107W-A, MIX23, SRO77, PBN1, LRE1, APA1, YCL049C, YCL048W-A, SPS22, POF1, EMC1, YCL046W, MGR1, PDI1, YCL041C, YCL042W, GLK1, GID7, ATG22, SRO9, GFD2, GRX1, LSB5, MXR2, STE50, RRP7, HIS4, BIK1, RNQ1, FUS1, HBN1, FRM2, AGP1, YCL023C, KCC4, YCL022C, YCL021W-A, LEU2, NFS1, DCC1, BUD3, YCL012C, GBP2, SGF29, ILV6, STP22, YCL007C, VMA9, LDB…	NA	YBL113C, YBL113W-A, YBL112C, YBL111C, YBL109W, PAU9, YBL108W, YBL107W-A, MIX23, SRO77, PBN1, LRE1, APA1, YCL049C, YCL048W-A, SPS22, POF1, EMC1, YCL046W, MGR1, PDI1, YCL041C, YCL042W, GLK1, GID7, ATG22, SRO9, GFD2, GRX1, LSB5, MXR2, STE50, RRP7, HIS4, BIK1, RNQ1, FUS1, HBN1, FRM2, AGP1, YCL023C, KCC4, YCL022C, YCL021W-A, LEU2, NFS1, DCC1, BUD3, YCL012C, GBP2, SGF29, ILV6, STP22, YCL007C, VMA9, LDB…
4-Aminobenzoic acid	Robustness	Acidic	YBR284W, SEC20, LCD1, PMT3	YHR218W, YHR218W-A, YHR219W, YHR219C-A	NRG1, HEM13, RPC11, BAP3, HEM12, YDR048C, VMS1, ESF1, FDC1, IRC4, YDR541C, PAU10, YDR543C, YDR544C, YRF1-1, YDR545C-A, HXT13, YEL068C, YEL067C, HPA3, SIT1, SMF2, YHR050W-A, COX6, CIC1, YHR052W-A, CUP1-1, YHR054C, YHR054W-A, CUP1-2, RSC30, YIL166C, YIL165C, NIT1, IRC24, YPS6, ASF1, YKL225W, PAU16, YKL223W, YKL222C, YLR149C, YLR149C-A, STM1, PCD1, YLR152C, ACS2, YLR154W-A, YLR157W-D, YLR159W, YLR15…	YHR218W, YHR218W-A, YHR219W, YHR219C-A, NRG1, HEM13, RPC11, BAP3, HEM12, YDR048C, VMS1, ESF1, FDC1, IRC4, YDR541C, PAU10, YDR543C, YDR544C, YRF1-1, YDR545C-A, HXT13, YEL068C, YEL067C, HPA3, SIT1, SMF2, YHR050W-A, COX6, CIC1, YHR052W-A, CUP1-1, YHR054C, YHR054W-A, CUP1-2, RSC30, YIL166C, YIL165C, NIT1, IRC24, YPS6, ASF1, YKL225W, PAU16, YKL223W, YKL222C, YLR149C, YLR149C-A, STM1, PCD1, YLR152C, AC…		YHR218W, YHR218W-A, YHR219W, YHR219C-A, NRG1, HEM13, RPC11, BAP3, HEM12, YDR048C, VMS1, ESF1, FDC1, IRC4, YDR541C, PAU10, YDR543C, YDR544C, YRF1-1, YDR545C-A, HXT13, YEL068C, YEL067C, HPA3, SIT1, SMF2, YHR050W-A, COX6, CIC1, YHR052W-A, CUP1-1, YHR054C, YHR054W-A, CUP1-2, RSC30, YIL166C, YIL165C, NIT1, IRC24, YPS6, ASF1, YKL225W, PAU16, YKL223W, YKL222C, YLR149C, YLR149C-A, STM1, PCD1, YLR152C, AC…
Acetic acid	Robustness	Acidic	RIM15, SRP40, PAU23	THI5, AAD16, AAD6, AGP3, YFL054C, DAK2, YFL052W, YFL051C, YMR315W, YMR315W-A, DIA1, YMR316C-A, YMR316C-B, YMR317W, ADH6, FET4, YMR320W, YMR321C, SNO4, ERR3, YMR324C, PAU19, YMR326C, ZPS1	RDS1, YCR108C, MRH1, ENA2, PAM1, HIM1, UGA1, VMA7, YGR021W, YGR022C, MTL1, THG1, YHR056W-A, CPR2, MED6, DAN4, YJR151W-A, DAL5, PGU1, YLR154W-A, YLR154W-B, TAR1, YLR154W-E, YLR154W-F, YLR154C-G, YLR154C-H, YLR173W, IDP2, CBF5, CAR2, LSM3, MRPL4, SEC39, RPS1A, SIR3, ECM7, YLR444C, GMC2, YLR446W, VMA6, RPL6B, FPR4, HMG2, LEU3, SST2, RIF2, FMP27, ERG13, PGA3, TUB3, YOL166W-A, YOL166C, AAD15, YOL164W-…	THI5, AAD16, AAD6, AGP3, YFL054C, DAK2, YFL052W, YFL051C, YMR315W, YMR315W-A, DIA1, YMR316C-A, YMR316C-B, YMR317W, ADH6, FET4, YMR320W, YMR321C, SNO4, ERR3, YMR324C, PAU19, YMR326C, ZPS1, RDS1, YCR108C, MRH1, ENA2, PAM1, HIM1, UGA1, VMA7, YGR021W, YGR022C, MTL1, THG1, YHR056W-A, CPR2, MED6, DAN4, YJR151W-A, DAL5, PGU1, YLR154W-A, YLR154W-B, TAR1, YLR154W-E, YLR154W-F, YLR154C-G, YLR154C-H, YLR173…		THI5, AAD16, AAD6, AGP3, YFL054C, DAK2, YFL052W, YFL051C, YMR315W, YMR315W-A, DIA1, YMR316C-A, YMR316C-B, YMR317W, ADH6, FET4, YMR320W, YMR321C, SNO4, ERR3, YMR324C, PAU19, YMR326C, ZPS1, RDS1, YCR108C, MRH1, ENA2, PAM1, HIM1, UGA1, VMA7, YGR021W, YGR022C, MTL1, THG1, YHR056W-A, CPR2, MED6, DAN4, YJR151W-A, DAL5, PGU1, YLR154W-A, YLR154W-B, TAR1, YLR154W-E, YLR154W-F, YLR154C-G, YLR154C-H, YLR173…
Formic acid	Robustness	Acidic	YBR241C, HIS4, FUS1, YGR127W, TOR2, BNI1, MET4	DLD3, DSF1, YRF1-3	RDS1, YCR108C, BAP3, GCD6, TCP1, YEL077C, YEL077W-A, YEL076C-A, YEL076C, YEL075W-A, YEL075C, YEL074W, YEL073C, COS12, YGL262W, PAU11, YGL260W, YPS5, YGL258W-A, VEL1, MNT2, ADH4, YHK8, PGU1, ACS2, PDR12	DLD3, DSF1, YRF1-3, RDS1, YCR108C, BAP3, GCD6, TCP1, YEL077C, YEL077W-A, YEL076C-A, YEL076C, YEL075W-A, YEL075C, YEL074W, YEL073C, COS12, YGL262W, PAU11, YGL260W, YPS5, YGL258W-A, VEL1, MNT2, ADH4, YHK8, PGU1, ACS2, PDR12		DLD3, DSF1, YRF1-3, RDS1, YCR108C, BAP3, GCD6, TCP1, YEL077C, YEL077W-A, YEL076C-A, YEL076C, YEL075W-A, YEL075C, YEL074W, YEL073C, COS12, YGL262W, PAU11, YGL260W, YPS5, YGL258W-A, VEL1, MNT2, ADH4, YHK8, PGU1, ACS2, PDR12, YBR241C, HIS4, FUS1, YGR127W, TOR2, BNI1, MET4
Fumaric acid	Robustness	Acidic	NA	YBL113C, YBL113W-A, YBL112C, YBL111C, YBL109W, PAU9, YBL108W, YBL107W-A, MIX23, SRO77, PKC1, SEA4, PRM7, BSC1, PUS9, GPR1, AIM19, YIL086C, KTR7, SDS3, CAB2, YIL082W, AIR1, THS1, YIL077C	YAT1, YAR035C-A, RDS1, ADY3, GUD1, AIM6, PHO13, YPD1, GYP7, MFG1, OST4, BRE4, GRX3, YDR209C, YDR210W, ESF1, TIF4631, GTR2, YGR164W, ARN2, YHL046W-A, YIL166C, YIL165C, NIT1, YPS6, RPE1, YJL120W, YJL119C, YJL118W, PHO86, NCA3, ASF1, NFT1, YKR104W, VBA5, GEX2, MLH2, YLR036C, PAU23, COX12, BUR2, ADY4, ECM22, HAP1, ARP5, YNL035C, YNL034W, AMF1, YOR379C, RDR1, MFM1, GRX5	YBL113C, YBL113W-A, YBL112C, YBL111C, YBL109W, PAU9, YBL108W, YBL107W-A, MIX23, SRO77, PKC1, SEA4, PRM7, BSC1, PUS9, GPR1, AIM19, YIL086C, KTR7, SDS3, CAB2, YIL082W, AIR1, THS1, YIL077C, YAT1, YAR035C-A, RDS1, ADY3, GUD1, AIM6, PHO13, YPD1, GYP7, MFG1, OST4, BRE4, GRX3, YDR209C, YDR210W, ESF1, TIF4631, GTR2, YGR164W, ARN2, YHL046W-A, YIL166C, YIL165C, NIT1, YPS6, RPE1, YJL120W, YJL119C, YJL118W, …	NA	YBL113C, YBL113W-A, YBL112C, YBL111C, YBL109W, PAU9, YBL108W, YBL107W-A, MIX23, SRO77, PKC1, SEA4, PRM7, BSC1, PUS9, GPR1, AIM19, YIL086C, KTR7, SDS3, CAB2, YIL082W, AIR1, THS1, YIL077C, YAT1, YAR035C-A, RDS1, ADY3, GUD1, AIM6, PHO13, YPD1, GYP7, MFG1, OST4, BRE4, GRX3, YDR209C, YDR210W, ESF1, TIF4631, GTR2, YGR164W, ARN2, YHL046W-A, YIL166C, YIL165C, NIT1, YPS6, RPE1, YJL120W, YJL119C, YJL118W, …
Pyruvic acid	Robustness	Acidic	SYN8, DEP1, ERT1, INH1, SLU7, FOB1, PHO92, WIP1, PUF6, RIM15, SAP4, MIG1, EPS1, SAP185, URA8, MET5, SLD2, TUL1, SPO14, YKR032W, DAL80, YKR075C, TGL4, PXL1, BPT1, STT4, DAK1, MIX17, NUP116, IMP1, YIM2, YIM1, PET494, GAC1, KIP2, SEC16, YPR022C	SWP82, EMP47, RGD2, FMP32, SEC53, OTU1, YFL042C, YFL041W-A, FET5, CLB1, CLB6, CLD1, YRF1-3	FLR1, HHF1, HHT1, IPP1, ENA2, TPI1, GCD6, TCP1, MCM21, YDR366C, KEI1, YPR1, XRS2, YFR057W, PTR2, YML133C, YML133W-B, YML133W-A, COS3, YML131W, ERO1, COX14, CGI121, AMD1, SRC1, FET3, RPS23B, SPN1	SWP82, EMP47, RGD2, FMP32, SEC53, OTU1, YFL042C, YFL041W-A, FET5, CLB1, CLB6, CLD1, YRF1-3, FLR1, HHF1, HHT1, IPP1, ENA2, TPI1, GCD6, TCP1, MCM21, YDR366C, KEI1, YPR1, XRS2, YFR057W, PTR2, YML133C, YML133W-B, YML133W-A, COS3, YML131W, ERO1, COX14, CGI121, AMD1, SRC1, FET3, RPS23B, SPN1		SWP82, EMP47, RGD2, FMP32, SEC53, OTU1, YFL042C, YFL041W-A, FET5, CLB1, CLB6, CLD1, YRF1-3, FLR1, HHF1, HHT1, IPP1, ENA2, TPI1, GCD6, TCP1, MCM21, YDR366C, KEI1, YPR1, XRS2, YFR057W, PTR2, YML133C, YML133W-B, YML133W-A, COS3, YML131W, ERO1, COX14, CGI121, AMD1, SRC1, FET3, RPS23B, SPN1, SYN8, DEP1, ERT1, INH1, SLU7, FOB1, PHO92, WIP1, PUF6, RIM15, SAP4, MIG1, EPS1, SAP185, URA8, MET5, SLD2, TUL1,…
Ferulic acid	Robustness	Acidic	BRF1, CPD1, RPL8A, WSC4, AAP1, YHR071C-A, ERG7, MLP2, TAO3, YSH1, VPS33, BLS1, MOT3, IRC21, IMP1, YIM2, YIM1, DNF3, SIP3, HEF3, PRO2, PIP2	YCR095W-A, YPS6, YIR040C, PAU15, YIR042C	YAR047C, YDR034C-A, YDR034W-B, ARO3, HEM12, YDR048C, VMS1, TPI1, HIM1, CRG1, YHR210C, FLO5, YHR212C, YHR212W-A, YHR213W, YHR213W-A, YHR213W-B, YHR214W, YHR214W-A, YHR214C-D, YHR214C-E, PHO12, IMD2, YHR217C, YHR218W, YHR218W-A, YHR219W, YHR219C-A, YIL177C, YIL177W-A, PAU14, VTH1, IMA3, YIL171W-A, YIL169C, YIR040C, PAU15, YIR042C, YJL225C, YJL225W-A, PAU1, YJL222W-B, YJL222W-A, VTH2, IMA4, YJL220W,…	YCR095W-A, YPS6, YIR040C, PAU15, YIR042C, YAR047C, YDR034C-A, YDR034W-B, ARO3, HEM12, YDR048C, VMS1, TPI1, HIM1, CRG1, YHR210C, FLO5, YHR212C, YHR212W-A, YHR213W, YHR213W-A, YHR213W-B, YHR214W, YHR214W-A, YHR214C-D, YHR214C-E, PHO12, IMD2, YHR217C, YHR218W, YHR218W-A, YHR219W, YHR219C-A, YIL177C, YIL177W-A, PAU14, VTH1, IMA3, YIL171W-A, YIL169C, YJL225C, YJL225W-A, PAU1, YJL222W-B, YJL222W-A, VTH…		YCR095W-A, YPS6, YIR040C, PAU15, YIR042C, YAR047C, YDR034C-A, YDR034W-B, ARO3, HEM12, YDR048C, VMS1, TPI1, HIM1, CRG1, YHR210C, FLO5, YHR212C, YHR212W-A, YHR213W, YHR213W-A, YHR213W-B, YHR214W, YHR214W-A, YHR214C-D, YHR214C-E, PHO12, IMD2, YHR217C, YHR218W, YHR218W-A, YHR219W, YHR219C-A, YIL177C, YIL177W-A, PAU14, VTH1, IMA3, YIL171W-A, YIL169C, YJL225C, YJL225W-A, PAU1, YJL222W-B, YJL222W-A, VTH…
Succinic acid	Robustness	Acidic	NA	YPS6, YIR040C, PAU15, YIR042C	ENA1, RSM10, YDR102C, STE5, SPO71, THG1, YGR026W, MSP1, ERV1, NSR1, YGR160W, FSH1, YHR049C-A, YIL169C, YJL225C, YJL225W-A, PAU1, YJL222W-B, YJL222W-A, VTH2, IMA4, YJL220W, HXT9, YJL218W, REE1, IMA5, MLH2, YLR036C, YLR154W-A, BUR2, ADY4, ECM22, ARP5, YNL058C, YNL057W, OCA2, POR1, GRE2, YOL150C, DCP1, SPT20, PEX11, PSF3, Q0010, Q0017, Q0032, AI1, AI2, AI3, AI4, AI5_ALPHA, COX1, AI5_BETA, ATP8, ATP6…	YPS6, YIR040C, PAU15, YIR042C, ENA1, RSM10, YDR102C, STE5, SPO71, THG1, YGR026W, MSP1, ERV1, NSR1, YGR160W, FSH1, YHR049C-A, YIL169C, YJL225C, YJL225W-A, PAU1, YJL222W-B, YJL222W-A, VTH2, IMA4, YJL220W, HXT9, YJL218W, REE1, IMA5, MLH2, YLR036C, YLR154W-A, BUR2, ADY4, ECM22, ARP5, YNL058C, YNL057W, OCA2, POR1, GRE2, YOL150C, DCP1, SPT20, PEX11, PSF3, Q0010, Q0017, Q0032, AI1, AI2, AI3, AI4, AI5_AL…	NA	YPS6, YIR040C, PAU15, YIR042C, ENA1, RSM10, YDR102C, STE5, SPO71, THG1, YGR026W, MSP1, ERV1, NSR1, YGR160W, FSH1, YHR049C-A, YIL169C, YJL225C, YJL225W-A, PAU1, YJL222W-B, YJL222W-A, VTH2, IMA4, YJL220W, HXT9, YJL218W, REE1, IMA5, MLH2, YLR036C, YLR154W-A, BUR2, ADY4, ECM22, ARP5, YNL058C, YNL057W, OCA2, POR1, GRE2, YOL150C, DCP1, SPT20, PEX11, PSF3, Q0010, Q0017, Q0032, AI1, AI2, AI3, AI4, AI5_AL…
Furfural	Robustness	Acidic	NUP188, NOP2	TFC3, NUP60, ERP1, SWD1, RFA1, SEN34, BUD14, ADE1, KIN3, CDC15, YAR019W-A, PAU7, YAR023C, UIP3, YAR028W, YAR029W, YAR030C, PRM9, MST28, YAT1, YAR035C-A, SWH1, YAR047C, FLO1, YAR053W, YAR060C, YAR064W, YAR066W, YAR068W, YAR069C, YAR070C, PHO11, IMD1, YAR075W, YCL076W, GEX1, VBA3, YCL068C, COS7, YDL247W-A, MPH2, SOR2, HXT15, THI13, AAD4, YDL242W, HXT13, YKL225W, PAU16, YKL223W, YKL222C, MCH2, FRE2,…	FLO9, COS7, YDL247W-A, MPH2, SOR2, HXT15, REG1, YDR029W, RAD28, MIX14, PST2, BMH2, TVP15, ARX1, YGR017W, YGR018C, THG1, RTS3, YHL008C, STE20, SMF2, YHR050W-A, COX6, CIC1, YHR052W-A, CUP1-1, YHR054C, YHR054W-A, CUP1-2, RSC30, YHR056W-A, CPR2, MED6, YLR161W, YLR162W, RRT15, FET4, YMR320W, YMR321C, SNO4, ERR3, YMR324C, PAU19, YMR326C, YOL166W-A, YOL166C, AAD15, YOL164W-A, BDS1, YOL163W, YOL162W, PAU…	TFC3, NUP60, ERP1, SWD1, RFA1, SEN34, BUD14, ADE1, KIN3, CDC15, YAR019W-A, PAU7, YAR023C, UIP3, YAR028W, YAR029W, YAR030C, PRM9, MST28, YAT1, YAR035C-A, SWH1, YAR047C, FLO1, YAR053W, YAR060C, YAR064W, YAR066W, YAR068W, YAR069C, YAR070C, PHO11, IMD1, YAR075W, YCL076W, GEX1, VBA3, YCL068C, COS7, YDL247W-A, MPH2, SOR2, HXT15, THI13, AAD4, YDL242W, HXT13, YKL225W, PAU16, YKL223W, YKL222C, MCH2, FRE2,…		TFC3, NUP60, ERP1, SWD1, RFA1, SEN34, BUD14, ADE1, KIN3, CDC15, YAR019W-A, PAU7, YAR023C, UIP3, YAR028W, YAR029W, YAR030C, PRM9, MST28, YAT1, YAR035C-A, SWH1, YAR047C, FLO1, YAR053W, YAR060C, YAR064W, YAR066W, YAR068W, YAR069C, YAR070C, PHO11, IMD1, YAR075W, YCL076W, GEX1, VBA3, YCL068C, COS7, YDL247W-A, MPH2, SOR2, HXT15, THI13, AAD4, YDL242W, HXT13, YKL225W, PAU16, YKL223W, YKL222C, MCH2, FRE2,…
Temperature	Robustness	Non-acidic	CYC3, RPO21, SLM3, DBP10, HLR1, UTR2, BUR6, BMH1, YFR035C, CDC26, YFR036W-A, CHC1, RCK1, YGR127W, RGI2, KNS1, DIF1, CAR2, YPR022C	YEL077C, YEL077W-A, YEL076C-A, YEL076C, YEL075W-A, YEL075C, YEL074W, YEL073C, RMD6, DLD3, DSF1, HXT13, YGR111W, SHY1, DAM1, YGR114C, YGR115C, IMA3, YIL171W-A, YPS6, YIR040C, PAU15, YIR042C	FLR1, HHF1, HHT1, IPP1, YFR057W, BIO2, IMA1, MAL13, MAL11, YGR290W, YGR291C, MAL12, YGR293C, PAU12, COS6, AAD10, THI11, YJR157W, HXT16, SOR1, MPH3, COS5, YJR162C, MSC1, RSC9, YOL166W-A, YOL166C, AAD15, YOL164W-A, BDS1, YOL163W, YOL162W, PAU20, YOL160W, YOL159C-A, YOL159C, ENB1, IMA2, HXT11, YOL155W-A, HPF1, ZPS1, RPC82, QCR2, AQY1, HPA2, OPT2, YPR195C, YPR196W, YPR197C, SGE1, ARR1, ARR2, ARR3, YP…	YEL077C, YEL077W-A, YEL076C-A, YEL076C, YEL075W-A, YEL075C, YEL074W, YEL073C, RMD6, DLD3, DSF1, HXT13, YGR111W, SHY1, DAM1, YGR114C, YGR115C, IMA3, YIL171W-A, YPS6, YIR040C, PAU15, YIR042C, FLR1, HHF1, HHT1, IPP1, YFR057W, BIO2, IMA1, MAL13, MAL11, YGR290W, YGR291C, MAL12, YGR293C, PAU12, COS6, AAD10, THI11, YJR157W, HXT16, SOR1, MPH3, COS5, YJR162C, MSC1, RSC9, YOL166W-A, YOL166C, AAD15, YOL164W…		YEL077C, YEL077W-A, YEL076C-A, YEL076C, YEL075W-A, YEL075C, YEL074W, YEL073C, RMD6, DLD3, DSF1, HXT13, YGR111W, SHY1, DAM1, YGR114C, YGR115C, IMA3, YIL171W-A, YPS6, YIR040C, PAU15, YIR042C, FLR1, HHF1, HHT1, IPP1, YFR057W, BIO2, IMA1, MAL13, MAL11, YGR290W, YGR291C, MAL12, YGR293C, PAU12, COS6, AAD10, THI11, YJR157W, HXT16, SOR1, MPH3, COS5, YJR162C, MSC1, RSC9, YOL166W-A, YOL166C, AAD15, YOL164W…
Ethanol	Robustness	Non-acidic	NEO1, DNF3	IMD2, YHR217C, YHR218W, YHR218W-A, YHR219W, YHR219C-A	YBR013C, BTT1, MET32, CHL4, RMD5, CTA1, RKM4, HSP78, YAP6, PEX10, HEL2, PIB1, RAD34, IPK1, OMS1, HIM1, DAN4, YJR151W-A, DAL5, PGU1, YJR154W, AAD10, THI11, YJR157W, HXT16, SOR1, MPH3, COS5, YJR162C, YLR455W, RDR1	IMD2, YHR217C, YHR218W, YHR218W-A, YHR219W, YHR219C-A, YBR013C, BTT1, MET32, CHL4, RMD5, CTA1, RKM4, HSP78, YAP6, PEX10, HEL2, PIB1, RAD34, IPK1, OMS1, HIM1, DAN4, YJR151W-A, DAL5, PGU1, YJR154W, AAD10, THI11, YJR157W, HXT16, SOR1, MPH3, COS5, YJR162C, YLR455W, RDR1		IMD2, YHR217C, YHR218W, YHR218W-A, YHR219W, YHR219C-A, YBR013C, BTT1, MET32, CHL4, RMD5, CTA1, RKM4, HSP78, YAP6, PEX10, HEL2, PIB1, RAD34, IPK1, OMS1, HIM1, DAN4, YJR151W-A, DAL5, PGU1, YJR154W, AAD10, THI11, YJR157W, HXT16, SOR1, MPH3, COS5, YJR162C, YLR455W, RDR1, NEO1, DNF3
1,4-Butanediol	Robustness	Non-acidic	NUP60, BUR6, CHC1, NUP188	YHR180W-A, YHR180C-B, SVP26, YHR182W, YHR182C-A, GND1, SSP1, PFS1, KOG1, IKI1, GPI16, PTH1, ERG9, CTF8, LNP1, EGD2, YHR193C-A, MDM31, NVJ1, UTP9, RIX1, AIM18, AIM46, NBL1, RPN10, PPX1, YHR202W, RPS4B, MNL1, SCH9	GDH3, BDH2, YBR012C, YBR013C, ENA5, SCM4, YGR050C, YGR051C, FMP48, YGR053C, ERV29, ZUO1, YJR154W, AAD10, THI11, YJR157W, HXT16, SOR1, MPH3, COS5, YJR162C, YLL067C, YLL067W-A, YLL066W-B, YLL066C, YLL066W-A, YLL065W, PAU18, AYT1, MSC1, RSC9, RSE1, RPC82, QCR2, AQY1, HPA2, YPR202W, YPR203W, YPR204W, YPR204C-A	YHR180W-A, YHR180C-B, SVP26, YHR182W, YHR182C-A, GND1, SSP1, PFS1, KOG1, IKI1, GPI16, PTH1, ERG9, CTF8, LNP1, EGD2, YHR193C-A, MDM31, NVJ1, UTP9, RIX1, AIM18, AIM46, NBL1, RPN10, PPX1, YHR202W, RPS4B, MNL1, SCH9, GDH3, BDH2, YBR012C, YBR013C, ENA5, SCM4, YGR050C, YGR051C, FMP48, YGR053C, ERV29, ZUO1, YJR154W, AAD10, THI11, YJR157W, HXT16, SOR1, MPH3, COS5, YJR162C, YLL067C, YLL067W-A, YLL066W-B, …		YHR180W-A, YHR180C-B, SVP26, YHR182W, YHR182C-A, GND1, SSP1, PFS1, KOG1, IKI1, GPI16, PTH1, ERG9, CTF8, LNP1, EGD2, YHR193C-A, MDM31, NVJ1, UTP9, RIX1, AIM18, AIM46, NBL1, RPN10, PPX1, YHR202W, RPS4B, MNL1, SCH9, GDH3, BDH2, YBR012C, YBR013C, ENA5, SCM4, YGR050C, YGR051C, FMP48, YGR053C, ERV29, ZUO1, YJR154W, AAD10, THI11, YJR157W, HXT16, SOR1, MPH3, COS5, YJR162C, YLL067C, YLL067W-A, YLL066W-B, …
D-Limonene	Robustness	Non-acidic	NA	COX14, MSC1, RSC9	YAL069W, YAL068W-A, PAU8, YAL067W-A, SEO1, YAL066W, YAL065C, YAL064W-B, TDA8, YAL064W, YAL063C-A, GRX7, MNN2, YBR016W, KAP104, PAU3, ADH7, RDS1, AAD3, YCR108C, MRH1, LYS14, EXG2, YFL068W, YFL067W, YFL066C, YFL065C, YFL064C, YFL063W, COS4, DDI2, SNO3, SNZ3, THI5, AAD16, AAD6, ESS1, YJR018W, REC107, MDE1, YLR149C, YLR149C-A, ACS2, RNH203, YLR154W-B, TAR1, YLR154W-E, YLR154W-F, YLR154C-G, YLR154C-H	COX14, MSC1, RSC9, YAL069W, YAL068W-A, PAU8, YAL067W-A, SEO1, YAL066W, YAL065C, YAL064W-B, TDA8, YAL064W, YAL063C-A, GRX7, MNN2, YBR016W, KAP104, PAU3, ADH7, RDS1, AAD3, YCR108C, MRH1, LYS14, EXG2, YFL068W, YFL067W, YFL066C, YFL065C, YFL064C, YFL063W, COS4, DDI2, SNO3, SNZ3, THI5, AAD16, AAD6, ESS1, YJR018W, REC107, MDE1, YLR149C, YLR149C-A, ACS2, RNH203, YLR154W-B, TAR1, YLR154W-E, YLR154W-F, YL…	NA	COX14, MSC1, RSC9, YAL069W, YAL068W-A, PAU8, YAL067W-A, SEO1, YAL066W, YAL065C, YAL064W-B, TDA8, YAL064W, YAL063C-A, GRX7, MNN2, YBR016W, KAP104, PAU3, ADH7, RDS1, AAD3, YCR108C, MRH1, LYS14, EXG2, YFL068W, YFL067W, YFL066C, YFL065C, YFL064C, YFL063W, COS4, DDI2, SNO3, SNZ3, THI5, AAD16, AAD6, ESS1, YJR018W, REC107, MDE1, YLR149C, YLR149C-A, ACS2, RNH203, YLR154W-B, TAR1, YLR154W-E, YLR154W-F, YL…
pH	Performance	Acidic	SRO77, YBL029C-A, POL30, YBR089W, SPO23, YDL183C, HEH2, POL5, RIM15, SAP4, PIH1, SET5, MET5, DIF1, YLR437C-A, CAR2, SPC24, SHH3, SKY1, RAD50, PRP2, PNS1, GPN2, YPR022C	PCA1, PHO89, RAD28, MIX14, PST2, MRH1, LYS14, YDR034C-A, YNR063W, YNR064C, YNR065C, YNR066C, DSE4, YNR068C, BSC5, PDR18, YNR071C, HXT17, YNR073C, AIF1, COS10, YNR075C-A, PAU6, YNR077C, YPL264C, KEL3, FUM1, YPL261C, YPL260W, APM1	RSM10, ARX1, YDR366C, KEI1, YPR1, YER138W-A, RTR1, EMP65, COX15, RTS3, YGR161W-C, YHL008C, STE20, HAP1, AMD1, YOL160W, YOL159C-A, YPR159C-A	PCA1, PHO89, RAD28, MIX14, PST2, MRH1, LYS14, YDR034C-A, YNR063W, YNR064C, YNR065C, YNR066C, DSE4, YNR068C, BSC5, PDR18, YNR071C, HXT17, YNR073C, AIF1, COS10, YNR075C-A, PAU6, YNR077C, YPL264C, KEL3, FUM1, YPL261C, YPL260W, APM1, RSM10, ARX1, YDR366C, KEI1, YPR1, YER138W-A, RTR1, EMP65, COX15, RTS3, YGR161W-C, YHL008C, STE20, HAP1, AMD1, YOL160W, YOL159C-A, YPR159C-A		PCA1, PHO89, RAD28, MIX14, PST2, MRH1, LYS14, YDR034C-A, YNR063W, YNR064C, YNR065C, YNR066C, DSE4, YNR068C, BSC5, PDR18, YNR071C, HXT17, YNR073C, AIF1, COS10, YNR075C-A, PAU6, YNR077C, YPL264C, KEL3, FUM1, YPL261C, YPL260W, APM1, RSM10, ARX1, YDR366C, KEI1, YPR1, YER138W-A, RTR1, EMP65, COX15, RTS3, YGR161W-C, YHL008C, STE20, HAP1, AMD1, YOL160W, YOL159C-A, YPR159C-A, SRO77, YBL029C-A, POL30, YBR…
4-Aminobenzoic acid	Performance	Acidic	NA	YHR218W, YHR218W-A, YHR219W, YHR219C-A	AAD4, YDL242W, ENA2, YDR042C, NRG1, HEM13, RPC11, BAP3, GDI1, YER137C, YER137W-A, YER138W-A, YGR045C, TAM41, TFC4, UFD1, SCM4, YGR050C, YGR051C, FMP48, YGR053C, IMA1, FSH1, YHR049C-A, SMF2, YHR050W-A, COX6, CIC1, YHR052W-A, CUP1-1, YHR054C, YHR054W-A, CUP1-2, RSC30, YIL166C, YIL165C, NIT1, IRC24, YPS6, YJL215C, ASF1, YKL225W, PAU16, YKL223W, YKL222C, PCC1, ESL2, PCK1, YLR159W, YLR159C-A, ASP3-4, …	YHR218W, YHR218W-A, YHR219W, YHR219C-A, AAD4, YDL242W, ENA2, YDR042C, NRG1, HEM13, RPC11, BAP3, GDI1, YER137C, YER137W-A, YER138W-A, YGR045C, TAM41, TFC4, UFD1, SCM4, YGR050C, YGR051C, FMP48, YGR053C, IMA1, FSH1, YHR049C-A, SMF2, YHR050W-A, COX6, CIC1, YHR052W-A, CUP1-1, YHR054C, YHR054W-A, CUP1-2, RSC30, YIL166C, YIL165C, NIT1, IRC24, YPS6, YJL215C, ASF1, YKL225W, PAU16, YKL223W, YKL222C, PCC1, …	NA	YHR218W, YHR218W-A, YHR219W, YHR219C-A, AAD4, YDL242W, ENA2, YDR042C, NRG1, HEM13, RPC11, BAP3, GDI1, YER137C, YER137W-A, YER138W-A, YGR045C, TAM41, TFC4, UFD1, SCM4, YGR050C, YGR051C, FMP48, YGR053C, IMA1, FSH1, YHR049C-A, SMF2, YHR050W-A, COX6, CIC1, YHR052W-A, CUP1-1, YHR054C, YHR054W-A, CUP1-2, RSC30, YIL166C, YIL165C, NIT1, IRC24, YPS6, YJL215C, ASF1, YKL225W, PAU16, YKL223W, YKL222C, PCC1, …
Acetic acid	Performance	Acidic	NA	PKC1, SEA4, YMR315W, YMR315W-A, DIA1, YMR316C-A, YMR316C-B, YMR317W, ADH6, FET4, YMR320W, YMR321C, SNO4, ERR3, YMR324C, PAU19, YMR326C, MNT4, FRE4, YNR061C, YNR062C	PAU3, ADH7, RDS1, YCR108C, MRH1, ENA5, ENA2, ENA1, RSM10, YDR042C, YEL077C, YEL077W-A, YEL076C-A, YEL076C, YEL075W-A, YEL075C, YEL074W, YEL073C, RMD6, DLD3, DSF1, GCG1, CHD1, UGA1, DAN4, YJR151W-A, DAL5, PGU1, YOL166W-A, YOL166C, AAD15, YOL164W-A, BDS1, YOL163W, YOL162W, PAU20, YOL160W, YOL159C-A, YOL159C, GRX5, PDR12, RPC82, QCR2, AQY1, HPA2, OPT2, YPR195C, YPR196W, YPR197C, SGE1, ARR1, ARR2, AR…	PKC1, SEA4, YMR315W, YMR315W-A, DIA1, YMR316C-A, YMR316C-B, YMR317W, ADH6, FET4, YMR320W, YMR321C, SNO4, ERR3, YMR324C, PAU19, YMR326C, MNT4, FRE4, YNR061C, YNR062C, PAU3, ADH7, RDS1, YCR108C, MRH1, ENA5, ENA2, ENA1, RSM10, YDR042C, YEL077C, YEL077W-A, YEL076C-A, YEL076C, YEL075W-A, YEL075C, YEL074W, YEL073C, RMD6, DLD3, DSF1, GCG1, CHD1, UGA1, DAN4, YJR151W-A, DAL5, PGU1, YOL166W-A, YOL166C, AAD…	NA	PKC1, SEA4, YMR315W, YMR315W-A, DIA1, YMR316C-A, YMR316C-B, YMR317W, ADH6, FET4, YMR320W, YMR321C, SNO4, ERR3, YMR324C, PAU19, YMR326C, MNT4, FRE4, YNR061C, YNR062C, PAU3, ADH7, RDS1, YCR108C, MRH1, ENA5, ENA2, ENA1, RSM10, YDR042C, YEL077C, YEL077W-A, YEL076C-A, YEL076C, YEL075W-A, YEL075C, YEL074W, YEL073C, RMD6, DLD3, DSF1, GCG1, CHD1, UGA1, DAN4, YJR151W-A, DAL5, PGU1, YOL166W-A, YOL166C, AAD…
Formic acid	Performance	Acidic	SRO77, SPO23, HIS4, HEH2, SAP4, SET5, MET5, SKY1, GPN2, YPR022C	YEL077C, YEL077W-A, YEL076C-A, YEL076C, YEL075W-A, YEL075C, YEL074W, YEL073C, RMD6, DLD3, DSF1, HXT13, ALR2, MNT4, FRE4, YNR061C, YNR062C, YNR063W, YNR064C, YNR065C, YNR066C, DSE4, YNR068C, BSC5, PDR18, YNR071C, HXT17, YNR073C	YCR108C, BAP3, YEL077C, YEL077W-A, YEL076C-A, YEL076C, YEL075W-A, YEL075C, YEL074W, YEL073C, GDI1, YER137C, YER137W-A, YER138W-A, RTR1, EMP65, COX15, MAG1, DDI1, UBP5, FTR1, YER145C-A, LSM5, SCC4, YER147C-A, SPT15, YER148W-A, PEA2, SPI1, UBP3, YER152C, YER152W-A, PET122, OXA1, BEM2, YER156C, COG3, YER158C, YER158W-A, BUR6, YHK8, YHR218W, YHR218W-A, YHR219W, YHR219C-A, YNL033W, SIW14, HHT2, PDR12,…	YEL077C, YEL077W-A, YEL076C-A, YEL076C, YEL075W-A, YEL075C, YEL074W, YEL073C, RMD6, DLD3, DSF1, HXT13, ALR2, MNT4, FRE4, YNR061C, YNR062C, YNR063W, YNR064C, YNR065C, YNR066C, DSE4, YNR068C, BSC5, PDR18, YNR071C, HXT17, YNR073C, YCR108C, BAP3, GDI1, YER137C, YER137W-A, YER138W-A, RTR1, EMP65, COX15, MAG1, DDI1, UBP5, FTR1, YER145C-A, LSM5, SCC4, YER147C-A, SPT15, YER148W-A, PEA2, SPI1, UBP3, YER15…		YEL077C, YEL077W-A, YEL076C-A, YEL076C, YEL075W-A, YEL075C, YEL074W, YEL073C, RMD6, DLD3, DSF1, HXT13, ALR2, MNT4, FRE4, YNR061C, YNR062C, YNR063W, YNR064C, YNR065C, YNR066C, DSE4, YNR068C, BSC5, PDR18, YNR071C, HXT17, YNR073C, YCR108C, BAP3, GDI1, YER137C, YER137W-A, YER138W-A, RTR1, EMP65, COX15, MAG1, DDI1, UBP5, FTR1, YER145C-A, LSM5, SCC4, YER147C-A, SPT15, YER148W-A, PEA2, SPI1, UBP3, YER15…
Fumaric acid	Performance	Acidic	SRO77, SHP1, POL30, YBR089W, SPO23, PRP28, PDR15, HEH2, MCM3, CHD1, SAP4, MCM6, PIH1, SET5, LAS21, YJR023C, MET5, SKY1, BNI1, SMC5, HSP10, YOR020W-A, PNS1, GPN2, YPR022C	YHR214C-D, YHR214C-E, PHO12	ENA2, YER138W-A, RTR1, EMP65, COX15, MAG1, DDI1, UBP5, FTR1, YER145C-A, LSM5, SCC4, YER147C-A, SPT15, YER148W-A, PEA2, SPI1, UBP3, YER152C, YER152W-A, PET122, OXA1, BEM2, YER156C, COG3, YER158C, YER158W-A, BUR6, BAT1, CRG1, YHR210C, FLO5, YHR212C, YHR212W-A, YHR213W, YHR213W-A, YHR213W-B, YHR214W, YHR214W-A, YHR214C-D, YHR214C-E, PHO12, IMD2, YHR217C, YHR218W, YHR218W-A, YHR219W, YHR219C-A, YIL16…	YHR214C-D, YHR214C-E, PHO12, ENA2, YER138W-A, RTR1, EMP65, COX15, MAG1, DDI1, UBP5, FTR1, YER145C-A, LSM5, SCC4, YER147C-A, SPT15, YER148W-A, PEA2, SPI1, UBP3, YER152C, YER152W-A, PET122, OXA1, BEM2, YER156C, COG3, YER158C, YER158W-A, BUR6, BAT1, CRG1, YHR210C, FLO5, YHR212C, YHR212W-A, YHR213W, YHR213W-A, YHR213W-B, YHR214W, YHR214W-A, IMD2, YHR217C, YHR218W, YHR218W-A, YHR219W, YHR219C-A, YIL16…		YHR214C-D, YHR214C-E, PHO12, ENA2, YER138W-A, RTR1, EMP65, COX15, MAG1, DDI1, UBP5, FTR1, YER145C-A, LSM5, SCC4, YER147C-A, SPT15, YER148W-A, PEA2, SPI1, UBP3, YER152C, YER152W-A, PET122, OXA1, BEM2, YER156C, COG3, YER158C, YER158W-A, BUR6, BAT1, CRG1, YHR210C, FLO5, YHR212C, YHR212W-A, YHR213W, YHR213W-A, YHR213W-B, YHR214W, YHR214W-A, IMD2, YHR217C, YHR218W, YHR218W-A, YHR219W, YHR219C-A, YIL16…
Pyruvic acid	Performance	Acidic	PRP45, PKC1, SPO23, KCC4, OCA4, HEH2, MCM3, PFK2, SKY1, GUA1, LAP3	NA	UTP20, HTA2, RMD6, DLD3, DSF1, BAT1, CRG1, YHR210C, FLO5, YHR212C, YHR212W-A, YHR213W, YHR213W-A, YHR213W-B, YHR214W, YHR214W-A, YHR214C-D, YHR214C-E, PHO12, IMD2, YHR217C, KRE6	UTP20, HTA2, RMD6, DLD3, DSF1, BAT1, CRG1, YHR210C, FLO5, YHR212C, YHR212W-A, YHR213W, YHR213W-A, YHR213W-B, YHR214W, YHR214W-A, YHR214C-D, YHR214C-E, PHO12, IMD2, YHR217C, KRE6		UTP20, HTA2, RMD6, DLD3, DSF1, BAT1, CRG1, YHR210C, FLO5, YHR212C, YHR212W-A, YHR213W, YHR213W-A, YHR213W-B, YHR214W, YHR214W-A, YHR214C-D, YHR214C-E, PHO12, IMD2, YHR217C, KRE6, PRP45, PKC1, SPO23, KCC4, OCA4, HEH2, MCM3, PFK2, SKY1, GUA1, LAP3
Ferulic acid	Performance	Acidic	NA	YCR095W-A, YPS6, YIR040C, PAU15, YIR042C, MDJ2, EGT2, PFA3, MNT4, FRE4, YNR061C, YNR062C	YDR034C-A, YDR034W-B, ARO3, EHD3, KRS1, ENA5, ENA2, ENA1, YGR045C, TAM41, TFC4, DDI3, SNO2, SNZ2, FRE7, MSB4, MDY2, SHR5, ZEO1, INO4, YOL107W, OPT2, YPR195C, YPR196W, YPR197C, SGE1, ARR1, ARR2, ARR3	YCR095W-A, YPS6, YIR040C, PAU15, YIR042C, MDJ2, EGT2, PFA3, MNT4, FRE4, YNR061C, YNR062C, YDR034C-A, YDR034W-B, ARO3, EHD3, KRS1, ENA5, ENA2, ENA1, YGR045C, TAM41, TFC4, DDI3, SNO2, SNZ2, FRE7, MSB4, MDY2, SHR5, ZEO1, INO4, YOL107W, OPT2, YPR195C, YPR196W, YPR197C, SGE1, ARR1, ARR2, ARR3	NA	YCR095W-A, YPS6, YIR040C, PAU15, YIR042C, MDJ2, EGT2, PFA3, MNT4, FRE4, YNR061C, YNR062C, YDR034C-A, YDR034W-B, ARO3, EHD3, KRS1, ENA5, ENA2, ENA1, YGR045C, TAM41, TFC4, DDI3, SNO2, SNZ2, FRE7, MSB4, MDY2, SHR5, ZEO1, INO4, YOL107W, OPT2, YPR195C, YPR196W, YPR197C, SGE1, ARR1, ARR2, ARR3
Succinic acid	Performance	Acidic	NA	MNT4, FRE4, YNR061C, YNR062C, YNR063W, YNR064C, YNR065C, YNR066C, DSE4, YNR068C, BSC5, PDR18, YNR071C, HXT17, YNR073C, AIF1, COS10, YNR075C-A, PAU6, YNR077C	YCR108C, ENA2, ENA1, RSM10, ARX1, DXO1, CTS2, YDR371C-A, YER138W-A, RTR1, EMP65, COX15, MAG1, DDI1, UBP5, FTR1, YER145C-A, LSM5, SCC4, YER147C-A, SPT15, YER148W-A, PEA2, SPI1, UBP3, YER152C, YER152W-A, PET122, OXA1, BEM2, YER156C, COG3, YER158C, YER158W-A, BUR6, VMA7, YGR021W, YGR022C, MTL1, RTS3, YHL008C, STE20, YHR218W, YHR218W-A, YHR219W, YHR219C-A, SRC1, YOL166W-A, YOL166C, AAD15, YOL164W-A, …	MNT4, FRE4, YNR061C, YNR062C, YNR063W, YNR064C, YNR065C, YNR066C, DSE4, YNR068C, BSC5, PDR18, YNR071C, HXT17, YNR073C, AIF1, COS10, YNR075C-A, PAU6, YNR077C, YCR108C, ENA2, ENA1, RSM10, ARX1, DXO1, CTS2, YDR371C-A, YER138W-A, RTR1, EMP65, COX15, MAG1, DDI1, UBP5, FTR1, YER145C-A, LSM5, SCC4, YER147C-A, SPT15, YER148W-A, PEA2, SPI1, UBP3, YER152C, YER152W-A, PET122, OXA1, BEM2, YER156C, COG3, YER1…	NA	MNT4, FRE4, YNR061C, YNR062C, YNR063W, YNR064C, YNR065C, YNR066C, DSE4, YNR068C, BSC5, PDR18, YNR071C, HXT17, YNR073C, AIF1, COS10, YNR075C-A, PAU6, YNR077C, YCR108C, ENA2, ENA1, RSM10, ARX1, DXO1, CTS2, YDR371C-A, YER138W-A, RTR1, EMP65, COX15, MAG1, DDI1, UBP5, FTR1, YER145C-A, LSM5, SCC4, YER147C-A, SPT15, YER148W-A, PEA2, SPI1, UBP3, YER152C, YER152W-A, PET122, OXA1, BEM2, YER156C, COG3, YER1…
Furfural	Performance	Acidic	NA	YCL076W, GEX1, VBA3, YCL068C, HMLALPHA2, HMLALPHA1, YCL065W, CHA1, VAC17, MRC1, KRR1, FYV5, ADF1, MIC10, HXT13, THI5, AAD16, AAD6, AGP3, YFL054C, DAK2, YFL052W, YFL051C, ALR2, MNT4, FRE4, YNR061C, YNR062C	BMH2, TVP15, ARX1, YEL077C, YEL077W-A, YEL076C-A, YEL076C, YEL075W-A, YEL075C, YEL074W, YEL073C, YER138W-A, MAG1, DDI1, UBP5, FTR1, YER145C-A, LSM5, SCC4, YER147C-A, SPT15, YER148W-A, PEA2, SPI1, UBP3, YER152C, YER152W-A, PET122, OXA1, BEM2, YER156C, COG3, YER158C, YER158W-A, BUR6, UGA1, RTS3, YHL008C, STE20, YHR218W, YHR218W-A, YHR219W, YHR219C-A, YLR161W, YLR162W, RRT15, YOL160W, YOL159C-A, YOL…	YCL076W, GEX1, VBA3, YCL068C, HMLALPHA2, HMLALPHA1, YCL065W, CHA1, VAC17, MRC1, KRR1, FYV5, ADF1, MIC10, HXT13, THI5, AAD16, AAD6, AGP3, YFL054C, DAK2, YFL052W, YFL051C, ALR2, MNT4, FRE4, YNR061C, YNR062C, BMH2, TVP15, ARX1, YEL077C, YEL077W-A, YEL076C-A, YEL076C, YEL075W-A, YEL075C, YEL074W, YEL073C, YER138W-A, MAG1, DDI1, UBP5, FTR1, YER145C-A, LSM5, SCC4, YER147C-A, SPT15, YER148W-A, PEA2, SPI…	NA	YCL076W, GEX1, VBA3, YCL068C, HMLALPHA2, HMLALPHA1, YCL065W, CHA1, VAC17, MRC1, KRR1, FYV5, ADF1, MIC10, HXT13, THI5, AAD16, AAD6, AGP3, YFL054C, DAK2, YFL052W, YFL051C, ALR2, MNT4, FRE4, YNR061C, YNR062C, BMH2, TVP15, ARX1, YEL077C, YEL077W-A, YEL076C-A, YEL076C, YEL075W-A, YEL075C, YEL074W, YEL073C, YER138W-A, MAG1, DDI1, UBP5, FTR1, YER145C-A, LSM5, SCC4, YER147C-A, SPT15, YER148W-A, PEA2, SPI…
Temperature	Performance	Non-acidic	CYC3, MRPS5, HIS4, RPO21, SLM3, DBP10, UTR2, BUR6, BMH1, CHC1, RCK1, WSC4, RGI2, DIF1, CAR2, KTR6, OAZ1	YEL077C, YEL077W-A, YEL076C-A, YEL076C, YEL075W-A, YEL075C, YEL074W, YEL073C, RMD6, DLD3, DSF1, HXT13, YGR111W, SHY1, DAM1, YGR114C, YGR115C, VTH1, IMA3, YIL171W-A	FLR1, HHF1, HHT1, IPP1, YBR012C, BAP3, YER133W-A, YER134C, YER135C, GDI1, YER137C, YER137W-A, YFR057W, BIO2, IMA1, MAL13, MAL11, YGR290W, YGR291C, MAL12, YGR293C, PAU12, COS6, SST2, RIF2, MSC1, RSC9, SRC1, YOL166W-A, YOL166C, AAD15, YOL164W-A, BDS1, YOL163W, YOL162W, PAU20, YOL160W, YOL159C-A, YOL159C, ENB1, IMA2, HXT11, YOL155W-A, HPF1, ZPS1, YPR202W, YPR203W, YPR204W, YPR204C-A	YEL077C, YEL077W-A, YEL076C-A, YEL076C, YEL075W-A, YEL075C, YEL074W, YEL073C, RMD6, DLD3, DSF1, HXT13, YGR111W, SHY1, DAM1, YGR114C, YGR115C, VTH1, IMA3, YIL171W-A, FLR1, HHF1, HHT1, IPP1, YBR012C, BAP3, YER133W-A, YER134C, YER135C, GDI1, YER137C, YER137W-A, YFR057W, BIO2, IMA1, MAL13, MAL11, YGR290W, YGR291C, MAL12, YGR293C, PAU12, COS6, SST2, RIF2, MSC1, RSC9, SRC1, YOL166W-A, YOL166C, AAD15, Y…		YEL077C, YEL077W-A, YEL076C-A, YEL076C, YEL075W-A, YEL075C, YEL074W, YEL073C, RMD6, DLD3, DSF1, HXT13, YGR111W, SHY1, DAM1, YGR114C, YGR115C, VTH1, IMA3, YIL171W-A, FLR1, HHF1, HHT1, IPP1, YBR012C, BAP3, YER133W-A, YER134C, YER135C, GDI1, YER137C, YER137W-A, YFR057W, BIO2, IMA1, MAL13, MAL11, YGR290W, YGR291C, MAL12, YGR293C, PAU12, COS6, SST2, RIF2, MSC1, RSC9, SRC1, YOL166W-A, YOL166C, AAD15, Y…
Ethanol	Performance	Non-acidic	NA	YHR218W, YHR218W-A, YHR219W, YHR219C-A, AIF1, COS10, YNR075C-A, PAU6, YNR077C	THI13, AAD4, GCD6, TCP1, BTT1, MET32, CHL4, RMD5, CTA1, RKM4, HSP78, YAP6, PEX10, HEL2, CIA1, PIB1, RAD34, IPK1, OMS1, MCM21, YDR366C, KEI1, YPR1, XRS2, MSP1, ERV1, POP6, IMO32, NAG1, GSC2, TIM21, RPL26B, YGR035C, YGR035W-A, CAX4, ACB1, ORM1, ETP1, YAP3, YJR154W, AAD10, THI11, YJR157W, HXT16, SOR1, MPH3, COS5, YJR162C, RNH203, YLR456W, NBP1, YLR458W, SRC1, RDR1, THI22, AXL1, YPR123C, CTR1, YLH47,…	YHR218W, YHR218W-A, YHR219W, YHR219C-A, AIF1, COS10, YNR075C-A, PAU6, YNR077C, THI13, AAD4, GCD6, TCP1, BTT1, MET32, CHL4, RMD5, CTA1, RKM4, HSP78, YAP6, PEX10, HEL2, CIA1, PIB1, RAD34, IPK1, OMS1, MCM21, YDR366C, KEI1, YPR1, XRS2, MSP1, ERV1, POP6, IMO32, NAG1, GSC2, TIM21, RPL26B, YGR035C, YGR035W-A, CAX4, ACB1, ORM1, ETP1, YAP3, YJR154W, AAD10, THI11, YJR157W, HXT16, SOR1, MPH3, COS5, YJR162C,…	NA	YHR218W, YHR218W-A, YHR219W, YHR219C-A, AIF1, COS10, YNR075C-A, PAU6, YNR077C, THI13, AAD4, GCD6, TCP1, BTT1, MET32, CHL4, RMD5, CTA1, RKM4, HSP78, YAP6, PEX10, HEL2, CIA1, PIB1, RAD34, IPK1, OMS1, MCM21, YDR366C, KEI1, YPR1, XRS2, MSP1, ERV1, POP6, IMO32, NAG1, GSC2, TIM21, RPL26B, YGR035C, YGR035W-A, CAX4, ACB1, ORM1, ETP1, YAP3, YJR154W, AAD10, THI11, YJR157W, HXT16, SOR1, MPH3, COS5, YJR162C,…
1,4-Butanediol	Performance	Non-acidic	HIS4, RPL8A, PEX1, RPM2	CLB1, CLB6, CLD1, YGR111W, SHY1, DAM1, YGR114C, YGR115C	FLR1, HHF1, HHT1, IPP1, ARX1, ESC2, SEM1, CDC40, YDR366C, KEI1, YPR1, YFR057W, VMA7, YGR021W, YGR022C, MTL1, THG1, MSP1, ERV1, POP6, IMO32, NAG1, GSC2, RTS3, YHL008C, STE20, SST2, RIF2, NUP116, CSM3, ERB1, YOL166W-A, YOL166C, AAD15, YOL164W-A, BDS1, YOL163W, YOL162W, PAU20, YOL160W, YOL159C-A, NDJ1, SFL1, LSC1, THI80, FRE3, YOR381W-A, FIT2, FIT3, FRE5, YOR385W, TPO3	CLB1, CLB6, CLD1, YGR111W, SHY1, DAM1, YGR114C, YGR115C, FLR1, HHF1, HHT1, IPP1, ARX1, ESC2, SEM1, CDC40, YDR366C, KEI1, YPR1, YFR057W, VMA7, YGR021W, YGR022C, MTL1, THG1, MSP1, ERV1, POP6, IMO32, NAG1, GSC2, RTS3, YHL008C, STE20, SST2, RIF2, NUP116, CSM3, ERB1, YOL166W-A, YOL166C, AAD15, YOL164W-A, BDS1, YOL163W, YOL162W, PAU20, YOL160W, YOL159C-A, NDJ1, SFL1, LSC1, THI80, FRE3, YOR381W-A, FIT2,…		CLB1, CLB6, CLD1, YGR111W, SHY1, DAM1, YGR114C, YGR115C, FLR1, HHF1, HHT1, IPP1, ARX1, ESC2, SEM1, CDC40, YDR366C, KEI1, YPR1, YFR057W, VMA7, YGR021W, YGR022C, MTL1, THG1, MSP1, ERV1, POP6, IMO32, NAG1, GSC2, RTS3, YHL008C, STE20, SST2, RIF2, NUP116, CSM3, ERB1, YOL166W-A, YOL166C, AAD15, YOL164W-A, BDS1, YOL163W, YOL162W, PAU20, YOL160W, YOL159C-A, NDJ1, SFL1, LSC1, THI80, FRE3, YOR381W-A, FIT2,…
D-Limonene	Performance	Non-acidic	NA	YLR162W, RRT15, MAS1, YLR163W-A, SHH4, PUS5, SEC10, RPS31, UPS2, YLR169W, APS1, YLR171W, DPH5, YLR173W, IDP2, CBF5, RFX1, YLR177W, TFS1, DDI3, SNO2	YAL069W, YAL068W-A, PAU8, YAL067W-A, SEO1, YAL066W, YAL065C, YAL064W-B, TDA8, YAL064W, YAL063C-A, GRX7, MNN2, PAU3, ADH7, RDS1, AAD3, YCR108C, LYS14, RSM10, EXG2, YFL068W, YFL067W, YFL066C, YFL065C, YFL064C, YFL063W, COS4, DDI2, SNO3, SNZ3, THI5, AAD16, AAD6, AGP3, YFL054C, DAK2, YFL052W, YFL051C, ALR2, ESS1, YJR018W, TES1, YJR020W, MDE1, PDR12	YLR162W, RRT15, MAS1, YLR163W-A, SHH4, PUS5, SEC10, RPS31, UPS2, YLR169W, APS1, YLR171W, DPH5, YLR173W, IDP2, CBF5, RFX1, YLR177W, TFS1, DDI3, SNO2, YAL069W, YAL068W-A, PAU8, YAL067W-A, SEO1, YAL066W, YAL065C, YAL064W-B, TDA8, YAL064W, YAL063C-A, GRX7, MNN2, PAU3, ADH7, RDS1, AAD3, YCR108C, LYS14, RSM10, EXG2, YFL068W, YFL067W, YFL066C, YFL065C, YFL064C, YFL063W, COS4, DDI2, SNO3, SNZ3, THI5, AAD…	NA	YLR162W, RRT15, MAS1, YLR163W-A, SHH4, PUS5, SEC10, RPS31, UPS2, YLR169W, APS1, YLR171W, DPH5, YLR173W, IDP2, CBF5, RFX1, YLR177W, TFS1, DDI3, SNO2, YAL069W, YAL068W-A, PAU8, YAL067W-A, SEO1, YAL066W, YAL065C, YAL064W-B, TDA8, YAL064W, YAL063C-A, GRX7, MNN2, PAU3, ADH7, RDS1, AAD3, YCR108C, LYS14, RSM10, EXG2, YFL068W, YFL067W, YFL066C, YFL065C, YFL064C, YFL063W, COS4, DDI2, SNO3, SNZ3, THI5, AAD…
pH	Resistance *	Acidic	SRO77, YBL029C-A, POL30, YBR089W, SPO23, YDL183C, HEH2, POL5, RIM15, SAP4, PIH1, SET5, MET5, DIF1, YLR437C-A, CAR2, SPC24, SHH3, SKY1, RAD50, PRP2, PNS1, GPN2, YPR022C	YBL113C, YBL113W-A, YBL112C, YBL111C, YBL109W, PAU9, YBL108W, YBL107W-A, MIX23, SRO77, PBN1, LRE1, APA1, YCL049C, YCL048W-A, SPS22, POF1, EMC1, YCL046W, MGR1, PDI1, YCL041C, YCL042W, GLK1, GID7, ATG22, SRO9, GFD2, GRX1, LSB5, MXR2, STE50, RRP7, HIS4, BIK1, RNQ1, FUS1, HBN1, FRM2, AGP1, YCL023C, KCC4, YCL022C, YCL021W-A, LEU2, NFS1, DCC1, BUD3, YCL012C, GBP2, SGF29, ILV6, STP22, YCL007C, VMA9, LDB…	BUD14, ADE1, KIN3, CDC15, YAR019W-A, PAU7, YAR023C, UIP3, YAR028W, YAR029W, YAR030C, PRM9, MST28, GRX7, MNN2, YBR016W, KAP104, RDS1, AAD3, TFB1, SSF2, YEL077C, YEL077W-A, YEL076C-A, YEL076C, YEL075W-A, YEL075C, YEL074W, YEL073C, MAL11, YGR290W, YGR291C, MAL12, YGR293C, PAU12, COS6, YPS6, HXT8, BNA1, SMF3, ASP3-3, HAP1, NUP116, CSM3, ERB1, YNL033W, SIW14, HHT2, LSC1, CUR1, KRE6, GPH1, YPR160C-A, R…	YBL113C, YBL113W-A, YBL112C, YBL111C, YBL109W, PAU9, YBL108W, YBL107W-A, MIX23, SRO77, PBN1, LRE1, APA1, YCL049C, YCL048W-A, SPS22, POF1, EMC1, YCL046W, MGR1, PDI1, YCL041C, YCL042W, GLK1, GID7, ATG22, SRO9, GFD2, GRX1, LSB5, MXR2, STE50, RRP7, HIS4, BIK1, RNQ1, FUS1, HBN1, FRM2, AGP1, YCL023C, KCC4, YCL022C, YCL021W-A, LEU2, NFS1, DCC1, BUD3, YCL012C, GBP2, SGF29, ILV6, STP22, YCL007C, VMA9, LDB…		YBL113C, YBL113W-A, YBL112C, YBL111C, YBL109W, PAU9, YBL108W, YBL107W-A, MIX23, SRO77, PBN1, LRE1, APA1, YCL049C, YCL048W-A, SPS22, POF1, EMC1, YCL046W, MGR1, PDI1, YCL041C, YCL042W, GLK1, GID7, ATG22, SRO9, GFD2, GRX1, LSB5, MXR2, STE50, RRP7, HIS4, BIK1, RNQ1, FUS1, HBN1, FRM2, AGP1, YCL023C, KCC4, YCL022C, YCL021W-A, LEU2, NFS1, DCC1, BUD3, YCL012C, GBP2, SGF29, ILV6, STP22, YCL007C, VMA9, LDB…
4-Aminobenzoic acid	Resistance	Acidic	YBR284W, SEC20, LCD1, PMT3	YHR218W, YHR218W-A, YHR219W, YHR219C-A	NRG1, HEM13, RPC11, BAP3, HEM12, YDR048C, VMS1, ESF1, FDC1, IRC4, YDR541C, PAU10, YDR543C, YDR544C, YRF1-1, YDR545C-A, HXT13, YEL068C, YEL067C, HPA3, SIT1, SMF2, YHR050W-A, COX6, CIC1, YHR052W-A, CUP1-1, YHR054C, YHR054W-A, CUP1-2, RSC30, YIL166C, YIL165C, NIT1, IRC24, YPS6, ASF1, YKL225W, PAU16, YKL223W, YKL222C, YLR149C, YLR149C-A, STM1, PCD1, YLR152C, ACS2, YLR154W-A, YLR157W-D, YLR159W, YLR15…	YHR218W, YHR218W-A, YHR219W, YHR219C-A, NRG1, HEM13, RPC11, BAP3, HEM12, YDR048C, VMS1, ESF1, FDC1, IRC4, YDR541C, PAU10, YDR543C, YDR544C, YRF1-1, YDR545C-A, HXT13, YEL068C, YEL067C, HPA3, SIT1, SMF2, YHR050W-A, COX6, CIC1, YHR052W-A, CUP1-1, YHR054C, YHR054W-A, CUP1-2, RSC30, YIL166C, YIL165C, NIT1, IRC24, YPS6, ASF1, YKL225W, PAU16, YKL223W, YKL222C, YLR149C, YLR149C-A, STM1, PCD1, YLR152C, AC…		YHR218W, YHR218W-A, YHR219W, YHR219C-A, NRG1, HEM13, RPC11, BAP3, HEM12, YDR048C, VMS1, ESF1, FDC1, IRC4, YDR541C, PAU10, YDR543C, YDR544C, YRF1-1, YDR545C-A, HXT13, YEL068C, YEL067C, HPA3, SIT1, SMF2, YHR050W-A, COX6, CIC1, YHR052W-A, CUP1-1, YHR054C, YHR054W-A, CUP1-2, RSC30, YIL166C, YIL165C, NIT1, IRC24, YPS6, ASF1, YKL225W, PAU16, YKL223W, YKL222C, YLR149C, YLR149C-A, STM1, PCD1, YLR152C, AC…
Acetic acid	Resistance	Acidic	RIM15, SRP40, PAU23	THI5, AAD16, AAD6, AGP3, YFL054C, DAK2, YFL052W, YFL051C, YMR315W, YMR315W-A, DIA1, YMR316C-A, YMR316C-B, YMR317W, ADH6, FET4, YMR320W, YMR321C, SNO4, ERR3, YMR324C, PAU19, YMR326C, ZPS1, PKC1, SEA4, MNT4, FRE4, YNR061C, YNR062C	RDS1, YCR108C, MRH1, ENA2, PAM1, HIM1, UGA1, VMA7, YGR021W, YGR022C, MTL1, THG1, YHR056W-A, CPR2, MED6, DAN4, YJR151W-A, DAL5, PGU1, YLR154W-A, YLR154W-B, TAR1, YLR154W-E, YLR154W-F, YLR154C-G, YLR154C-H, YLR173W, IDP2, CBF5, CAR2, LSM3, MRPL4, SEC39, RPS1A, SIR3, ECM7, YLR444C, GMC2, YLR446W, VMA6, RPL6B, FPR4, HMG2, LEU3, SST2, RIF2, FMP27, ERG13, PGA3, TUB3, YOL166W-A, YOL166C, AAD15, YOL164W-…	THI5, AAD16, AAD6, AGP3, YFL054C, DAK2, YFL052W, YFL051C, YMR315W, YMR315W-A, DIA1, YMR316C-A, YMR316C-B, YMR317W, ADH6, FET4, YMR320W, YMR321C, SNO4, ERR3, YMR324C, PAU19, YMR326C, ZPS1, RDS1, YCR108C, MRH1, ENA2, PAM1, HIM1, UGA1, VMA7, YGR021W, YGR022C, MTL1, THG1, YHR056W-A, CPR2, MED6, DAN4, YJR151W-A, DAL5, PGU1, YLR154W-A, YLR154W-B, TAR1, YLR154W-E, YLR154W-F, YLR154C-G, YLR154C-H, YLR173…		THI5, AAD16, AAD6, AGP3, YFL054C, DAK2, YFL052W, YFL051C, YMR315W, YMR315W-A, DIA1, YMR316C-A, YMR316C-B, YMR317W, ADH6, FET4, YMR320W, YMR321C, SNO4, ERR3, YMR324C, PAU19, YMR326C, ZPS1, RDS1, YCR108C, MRH1, ENA2, PAM1, HIM1, UGA1, VMA7, YGR021W, YGR022C, MTL1, THG1, YHR056W-A, CPR2, MED6, DAN4, YJR151W-A, DAL5, PGU1, YLR154W-A, YLR154W-B, TAR1, YLR154W-E, YLR154W-F, YLR154C-G, YLR154C-H, YLR173…
Formic acid	Resistance	Acidic	YBR241C, HIS4, FUS1, YGR127W, TOR2, BNI1, MET4, SRO77, SPO23, HEH2, SAP4, SET5, MET5, SKY1, GPN2, YPR022C	DLD3, DSF1, YRF1-3, YEL077C, YEL077W-A, YEL076C-A, YEL076C, YEL075W-A, YEL075C, YEL074W, YEL073C, RMD6, HXT13, ALR2, MNT4, FRE4, YNR061C, YNR062C, YNR063W, YNR064C, YNR065C, YNR066C, DSE4, YNR068C, BSC5, PDR18, YNR071C, HXT17, YNR073C	RDS1, YCR108C, BAP3, GCD6, TCP1, YEL077C, YEL077W-A, YEL076C-A, YEL076C, YEL075W-A, YEL075C, YEL074W, YEL073C, COS12, YGL262W, PAU11, YGL260W, YPS5, YGL258W-A, VEL1, MNT2, ADH4, YHK8, PGU1, ACS2, PDR12, GDI1, YER137C, YER137W-A, YER138W-A, RTR1, EMP65, COX15, MAG1, DDI1, UBP5, FTR1, YER145C-A, LSM5, SCC4, YER147C-A, SPT15, YER148W-A, PEA2, SPI1, UBP3, YER152C, YER152W-A, PET122, OXA1, BEM2, YER15…	DLD3, DSF1, YRF1-3, RDS1, YCR108C, BAP3, GCD6, TCP1, YEL077C, YEL077W-A, YEL076C-A, YEL076C, YEL075W-A, YEL075C, YEL074W, YEL073C, COS12, YGL262W, PAU11, YGL260W, YPS5, YGL258W-A, VEL1, MNT2, ADH4, YHK8, PGU1, ACS2, PDR12, RMD6, HXT13, ALR2, MNT4, FRE4, YNR061C, YNR062C, YNR063W, YNR064C, YNR065C, YNR066C, DSE4, YNR068C, BSC5, PDR18, YNR071C, HXT17, YNR073C, GDI1, YER137C, YER137W-A, YER138W-A, R…		DLD3, DSF1, YRF1-3, RDS1, YCR108C, BAP3, GCD6, TCP1, YEL077C, YEL077W-A, YEL076C-A, YEL076C, YEL075W-A, YEL075C, YEL074W, YEL073C, COS12, YGL262W, PAU11, YGL260W, YPS5, YGL258W-A, VEL1, MNT2, ADH4, YHK8, PGU1, ACS2, PDR12, YBR241C, HIS4, FUS1, YGR127W, TOR2, BNI1, MET4, RMD6, HXT13, ALR2, MNT4, FRE4, YNR061C, YNR062C, YNR063W, YNR064C, YNR065C, YNR066C, DSE4, YNR068C, BSC5, PDR18, YNR071C, HXT17,…
Fumaric acid	Resistance	Acidic	SRO77, SHP1, POL30, YBR089W, SPO23, PRP28, PDR15, HEH2, MCM3, CHD1, SAP4, MCM6, PIH1, SET5, LAS21, YJR023C, MET5, SKY1, BNI1, SMC5, HSP10, YOR020W-A, PNS1, GPN2, YPR022C	YBL113C, YBL113W-A, YBL112C, YBL111C, YBL109W, PAU9, YBL108W, YBL107W-A, MIX23, SRO77, PKC1, SEA4, PRM7, BSC1, PUS9, GPR1, AIM19, YIL086C, KTR7, SDS3, CAB2, YIL082W, AIR1, THS1, YIL077C, YHR214C-D, YHR214C-E, PHO12	YAT1, YAR035C-A, RDS1, ADY3, GUD1, AIM6, PHO13, YPD1, GYP7, MFG1, OST4, BRE4, GRX3, YDR209C, YDR210W, ESF1, TIF4631, GTR2, YGR164W, ARN2, YHL046W-A, YIL166C, YIL165C, NIT1, YPS6, RPE1, YJL120W, YJL119C, YJL118W, PHO86, NCA3, ASF1, NFT1, YKR104W, VBA5, GEX2, MLH2, YLR036C, PAU23, COX12, BUR2, ADY4, ECM22, HAP1, ARP5, YNL035C, YNL034W, AMF1, YOR379C, RDR1, MFM1, GRX5, ENA2, YER138W-A, RTR1, EMP65, …	YBL113C, YBL113W-A, YBL112C, YBL111C, YBL109W, PAU9, YBL108W, YBL107W-A, MIX23, SRO77, PKC1, SEA4, PRM7, BSC1, PUS9, GPR1, AIM19, YIL086C, KTR7, SDS3, CAB2, YIL082W, AIR1, THS1, YIL077C, YAT1, YAR035C-A, RDS1, ADY3, GUD1, AIM6, PHO13, YPD1, GYP7, MFG1, OST4, BRE4, GRX3, YDR209C, YDR210W, ESF1, TIF4631, GTR2, YGR164W, ARN2, YHL046W-A, YIL166C, YIL165C, NIT1, YPS6, RPE1, YJL120W, YJL119C, YJL118W, …		YBL113C, YBL113W-A, YBL112C, YBL111C, YBL109W, PAU9, YBL108W, YBL107W-A, MIX23, SRO77, PKC1, SEA4, PRM7, BSC1, PUS9, GPR1, AIM19, YIL086C, KTR7, SDS3, CAB2, YIL082W, AIR1, THS1, YIL077C, YAT1, YAR035C-A, RDS1, ADY3, GUD1, AIM6, PHO13, YPD1, GYP7, MFG1, OST4, BRE4, GRX3, YDR209C, YDR210W, ESF1, TIF4631, GTR2, YGR164W, ARN2, YHL046W-A, YIL166C, YIL165C, NIT1, YPS6, RPE1, YJL120W, YJL119C, YJL118W, …
Pyruvic acid	Resistance	Acidic	SYN8, DEP1, ERT1, INH1, SLU7, FOB1, PHO92, WIP1, PUF6, RIM15, SAP4, MIG1, EPS1, SAP185, URA8, MET5, SLD2, TUL1, SPO14, YKR032W, DAL80, YKR075C, TGL4, PXL1, BPT1, STT4, DAK1, MIX17, NUP116, IMP1, YIM2, YIM1, PET494, GAC1, KIP2, SEC16, YPR022C, PRP45, PKC1, SPO23, KCC4, OCA4, HEH2, MCM3, PFK2, SKY1, GUA1, LAP3	SWP82, EMP47, RGD2, FMP32, SEC53, OTU1, YFL042C, YFL041W-A, FET5, CLB1, CLB6, CLD1, YRF1-3	FLR1, HHF1, HHT1, IPP1, ENA2, TPI1, GCD6, TCP1, MCM21, YDR366C, KEI1, YPR1, XRS2, YFR057W, PTR2, YML133C, YML133W-B, YML133W-A, COS3, YML131W, ERO1, COX14, CGI121, AMD1, SRC1, FET3, RPS23B, SPN1, UTP20, HTA2, RMD6, DLD3, DSF1, BAT1, CRG1, YHR210C, FLO5, YHR212C, YHR212W-A, YHR213W, YHR213W-A, YHR213W-B, YHR214W, YHR214W-A, YHR214C-D, YHR214C-E, PHO12, IMD2, YHR217C, KRE6	SWP82, EMP47, RGD2, FMP32, SEC53, OTU1, YFL042C, YFL041W-A, FET5, CLB1, CLB6, CLD1, YRF1-3, FLR1, HHF1, HHT1, IPP1, ENA2, TPI1, GCD6, TCP1, MCM21, YDR366C, KEI1, YPR1, XRS2, YFR057W, PTR2, YML133C, YML133W-B, YML133W-A, COS3, YML131W, ERO1, COX14, CGI121, AMD1, SRC1, FET3, RPS23B, SPN1, UTP20, HTA2, RMD6, DLD3, DSF1, BAT1, CRG1, YHR210C, FLO5, YHR212C, YHR212W-A, YHR213W, YHR213W-A, YHR213W-B, YH…		SWP82, EMP47, RGD2, FMP32, SEC53, OTU1, YFL042C, YFL041W-A, FET5, CLB1, CLB6, CLD1, YRF1-3, FLR1, HHF1, HHT1, IPP1, ENA2, TPI1, GCD6, TCP1, MCM21, YDR366C, KEI1, YPR1, XRS2, YFR057W, PTR2, YML133C, YML133W-B, YML133W-A, COS3, YML131W, ERO1, COX14, CGI121, AMD1, SRC1, FET3, RPS23B, SPN1, SYN8, DEP1, ERT1, INH1, SLU7, FOB1, PHO92, WIP1, PUF6, RIM15, SAP4, MIG1, EPS1, SAP185, URA8, MET5, SLD2, TUL1,…
Ferulic acid	Resistance	Acidic	BRF1, CPD1, RPL8A, WSC4, AAP1, YHR071C-A, ERG7, MLP2, TAO3, YSH1, VPS33, BLS1, MOT3, IRC21, IMP1, YIM2, YIM1, DNF3, SIP3, HEF3, PRO2, PIP2	YCR095W-A, YPS6, YIR040C, PAU15, YIR042C, MDJ2, EGT2, PFA3, MNT4, FRE4, YNR061C, YNR062C	YAR047C, YDR034C-A, YDR034W-B, ARO3, HEM12, YDR048C, VMS1, TPI1, HIM1, CRG1, YHR210C, FLO5, YHR212C, YHR212W-A, YHR213W, YHR213W-A, YHR213W-B, YHR214W, YHR214W-A, YHR214C-D, YHR214C-E, PHO12, IMD2, YHR217C, YHR218W, YHR218W-A, YHR219W, YHR219C-A, YIL177C, YIL177W-A, PAU14, VTH1, IMA3, YIL171W-A, YIL169C, YIR040C, PAU15, YIR042C, YJL225C, YJL225W-A, PAU1, YJL222W-B, YJL222W-A, VTH2, IMA4, YJL220W,…	YCR095W-A, YPS6, YIR040C, PAU15, YIR042C, YAR047C, YDR034C-A, YDR034W-B, ARO3, HEM12, YDR048C, VMS1, TPI1, HIM1, CRG1, YHR210C, FLO5, YHR212C, YHR212W-A, YHR213W, YHR213W-A, YHR213W-B, YHR214W, YHR214W-A, YHR214C-D, YHR214C-E, PHO12, IMD2, YHR217C, YHR218W, YHR218W-A, YHR219W, YHR219C-A, YIL177C, YIL177W-A, PAU14, VTH1, IMA3, YIL171W-A, YIL169C, YJL225C, YJL225W-A, PAU1, YJL222W-B, YJL222W-A, VTH…		YCR095W-A, YPS6, YIR040C, PAU15, YIR042C, YAR047C, YDR034C-A, YDR034W-B, ARO3, HEM12, YDR048C, VMS1, TPI1, HIM1, CRG1, YHR210C, FLO5, YHR212C, YHR212W-A, YHR213W, YHR213W-A, YHR213W-B, YHR214W, YHR214W-A, YHR214C-D, YHR214C-E, PHO12, IMD2, YHR217C, YHR218W, YHR218W-A, YHR219W, YHR219C-A, YIL177C, YIL177W-A, PAU14, VTH1, IMA3, YIL171W-A, YIL169C, YJL225C, YJL225W-A, PAU1, YJL222W-B, YJL222W-A, VTH…
Succinic acid	Resistance	Acidic	NA	YPS6, YIR040C, PAU15, YIR042C, MNT4, FRE4, YNR061C, YNR062C, YNR063W, YNR064C, YNR065C, YNR066C, DSE4, YNR068C, BSC5, PDR18, YNR071C, HXT17, YNR073C, AIF1, COS10, YNR075C-A, PAU6, YNR077C	ENA1, RSM10, YDR102C, STE5, SPO71, THG1, YGR026W, MSP1, ERV1, NSR1, YGR160W, FSH1, YHR049C-A, YIL169C, YJL225C, YJL225W-A, PAU1, YJL222W-B, YJL222W-A, VTH2, IMA4, YJL220W, HXT9, YJL218W, REE1, IMA5, MLH2, YLR036C, YLR154W-A, BUR2, ADY4, ECM22, ARP5, YNL058C, YNL057W, OCA2, POR1, GRE2, YOL150C, DCP1, SPT20, PEX11, PSF3, Q0010, Q0017, Q0032, AI1, AI2, AI3, AI4, AI5_ALPHA, COX1, AI5_BETA, ATP8, ATP6…	YPS6, YIR040C, PAU15, YIR042C, ENA1, RSM10, YDR102C, STE5, SPO71, THG1, YGR026W, MSP1, ERV1, NSR1, YGR160W, FSH1, YHR049C-A, YIL169C, YJL225C, YJL225W-A, PAU1, YJL222W-B, YJL222W-A, VTH2, IMA4, YJL220W, HXT9, YJL218W, REE1, IMA5, MLH2, YLR036C, YLR154W-A, BUR2, ADY4, ECM22, ARP5, YNL058C, YNL057W, OCA2, POR1, GRE2, YOL150C, DCP1, SPT20, PEX11, PSF3, Q0010, Q0017, Q0032, AI1, AI2, AI3, AI4, AI5_AL…	NA	YPS6, YIR040C, PAU15, YIR042C, ENA1, RSM10, YDR102C, STE5, SPO71, THG1, YGR026W, MSP1, ERV1, NSR1, YGR160W, FSH1, YHR049C-A, YIL169C, YJL225C, YJL225W-A, PAU1, YJL222W-B, YJL222W-A, VTH2, IMA4, YJL220W, HXT9, YJL218W, REE1, IMA5, MLH2, YLR036C, YLR154W-A, BUR2, ADY4, ECM22, ARP5, YNL058C, YNL057W, OCA2, POR1, GRE2, YOL150C, DCP1, SPT20, PEX11, PSF3, Q0010, Q0017, Q0032, AI1, AI2, AI3, AI4, AI5_AL…
Furfural	Resistance	Acidic	NUP188, NOP2	TFC3, NUP60, ERP1, SWD1, RFA1, SEN34, BUD14, ADE1, KIN3, CDC15, YAR019W-A, PAU7, YAR023C, UIP3, YAR028W, YAR029W, YAR030C, PRM9, MST28, YAT1, YAR035C-A, SWH1, YAR047C, FLO1, YAR053W, YAR060C, YAR064W, YAR066W, YAR068W, YAR069C, YAR070C, PHO11, IMD1, YAR075W, YCL076W, GEX1, VBA3, YCL068C, COS7, YDL247W-A, MPH2, SOR2, HXT15, THI13, AAD4, YDL242W, HXT13, YKL225W, PAU16, YKL223W, YKL222C, MCH2, FRE2,…	FLO9, COS7, YDL247W-A, MPH2, SOR2, HXT15, REG1, YDR029W, RAD28, MIX14, PST2, BMH2, TVP15, ARX1, YGR017W, YGR018C, THG1, RTS3, YHL008C, STE20, SMF2, YHR050W-A, COX6, CIC1, YHR052W-A, CUP1-1, YHR054C, YHR054W-A, CUP1-2, RSC30, YHR056W-A, CPR2, MED6, YLR161W, YLR162W, RRT15, FET4, YMR320W, YMR321C, SNO4, ERR3, YMR324C, PAU19, YMR326C, YOL166W-A, YOL166C, AAD15, YOL164W-A, BDS1, YOL163W, YOL162W, PAU…	TFC3, NUP60, ERP1, SWD1, RFA1, SEN34, BUD14, ADE1, KIN3, CDC15, YAR019W-A, PAU7, YAR023C, UIP3, YAR028W, YAR029W, YAR030C, PRM9, MST28, YAT1, YAR035C-A, SWH1, YAR047C, FLO1, YAR053W, YAR060C, YAR064W, YAR066W, YAR068W, YAR069C, YAR070C, PHO11, IMD1, YAR075W, YCL076W, GEX1, VBA3, YCL068C, COS7, YDL247W-A, MPH2, SOR2, HXT15, THI13, AAD4, YDL242W, HXT13, YKL225W, PAU16, YKL223W, YKL222C, MCH2, FRE2,…		TFC3, NUP60, ERP1, SWD1, RFA1, SEN34, BUD14, ADE1, KIN3, CDC15, YAR019W-A, PAU7, YAR023C, UIP3, YAR028W, YAR029W, YAR030C, PRM9, MST28, YAT1, YAR035C-A, SWH1, YAR047C, FLO1, YAR053W, YAR060C, YAR064W, YAR066W, YAR068W, YAR069C, YAR070C, PHO11, IMD1, YAR075W, YCL076W, GEX1, VBA3, YCL068C, COS7, YDL247W-A, MPH2, SOR2, HXT15, THI13, AAD4, YDL242W, HXT13, YKL225W, PAU16, YKL223W, YKL222C, MCH2, FRE2,…
Temperature	Resistance	Non-acidic	CYC3, RPO21, SLM3, DBP10, HLR1, UTR2, BUR6, BMH1, YFR035C, CDC26, YFR036W-A, CHC1, RCK1, YGR127W, RGI2, KNS1, DIF1, CAR2, YPR022C, MRPS5, HIS4, WSC4, KTR6, OAZ1	YEL077C, YEL077W-A, YEL076C-A, YEL076C, YEL075W-A, YEL075C, YEL074W, YEL073C, RMD6, DLD3, DSF1, HXT13, YGR111W, SHY1, DAM1, YGR114C, YGR115C, IMA3, YIL171W-A, YPS6, YIR040C, PAU15, YIR042C, VTH1	FLR1, HHF1, HHT1, IPP1, YFR057W, BIO2, IMA1, MAL13, MAL11, YGR290W, YGR291C, MAL12, YGR293C, PAU12, COS6, AAD10, THI11, YJR157W, HXT16, SOR1, MPH3, COS5, YJR162C, MSC1, RSC9, YOL166W-A, YOL166C, AAD15, YOL164W-A, BDS1, YOL163W, YOL162W, PAU20, YOL160W, YOL159C-A, YOL159C, ENB1, IMA2, HXT11, YOL155W-A, HPF1, ZPS1, RPC82, QCR2, AQY1, HPA2, OPT2, YPR195C, YPR196W, YPR197C, SGE1, ARR1, ARR2, ARR3, YP…	YEL077C, YEL077W-A, YEL076C-A, YEL076C, YEL075W-A, YEL075C, YEL074W, YEL073C, RMD6, DLD3, DSF1, HXT13, YGR111W, SHY1, DAM1, YGR114C, YGR115C, IMA3, YIL171W-A, YPS6, YIR040C, PAU15, YIR042C, FLR1, HHF1, HHT1, IPP1, YFR057W, BIO2, IMA1, MAL13, MAL11, YGR290W, YGR291C, MAL12, YGR293C, PAU12, COS6, AAD10, THI11, YJR157W, HXT16, SOR1, MPH3, COS5, YJR162C, MSC1, RSC9, YOL166W-A, YOL166C, AAD15, YOL164W…		YEL077C, YEL077W-A, YEL076C-A, YEL076C, YEL075W-A, YEL075C, YEL074W, YEL073C, RMD6, DLD3, DSF1, HXT13, YGR111W, SHY1, DAM1, YGR114C, YGR115C, IMA3, YIL171W-A, YPS6, YIR040C, PAU15, YIR042C, FLR1, HHF1, HHT1, IPP1, YFR057W, BIO2, IMA1, MAL13, MAL11, YGR290W, YGR291C, MAL12, YGR293C, PAU12, COS6, AAD10, THI11, YJR157W, HXT16, SOR1, MPH3, COS5, YJR162C, MSC1, RSC9, YOL166W-A, YOL166C, AAD15, YOL164W…
Ethanol	Resistance	Non-acidic	NEO1, DNF3	IMD2, YHR217C, YHR218W, YHR218W-A, YHR219W, YHR219C-A, AIF1, COS10, YNR075C-A, PAU6, YNR077C	YBR013C, BTT1, MET32, CHL4, RMD5, CTA1, RKM4, HSP78, YAP6, PEX10, HEL2, PIB1, RAD34, IPK1, OMS1, HIM1, DAN4, YJR151W-A, DAL5, PGU1, YJR154W, AAD10, THI11, YJR157W, HXT16, SOR1, MPH3, COS5, YJR162C, YLR455W, RDR1, THI13, AAD4, GCD6, TCP1, CIA1, MCM21, YDR366C, KEI1, YPR1, XRS2, MSP1, ERV1, POP6, IMO32, NAG1, GSC2, TIM21, RPL26B, YGR035C, YGR035W-A, CAX4, ACB1, ORM1, ETP1, YAP3, RNH203, YLR456W, NB…	IMD2, YHR217C, YHR218W, YHR218W-A, YHR219W, YHR219C-A, YBR013C, BTT1, MET32, CHL4, RMD5, CTA1, RKM4, HSP78, YAP6, PEX10, HEL2, PIB1, RAD34, IPK1, OMS1, HIM1, DAN4, YJR151W-A, DAL5, PGU1, YJR154W, AAD10, THI11, YJR157W, HXT16, SOR1, MPH3, COS5, YJR162C, YLR455W, RDR1, AIF1, COS10, YNR075C-A, PAU6, YNR077C, THI13, AAD4, GCD6, TCP1, CIA1, MCM21, YDR366C, KEI1, YPR1, XRS2, MSP1, ERV1, POP6, IMO32, NA…		IMD2, YHR217C, YHR218W, YHR218W-A, YHR219W, YHR219C-A, YBR013C, BTT1, MET32, CHL4, RMD5, CTA1, RKM4, HSP78, YAP6, PEX10, HEL2, PIB1, RAD34, IPK1, OMS1, HIM1, DAN4, YJR151W-A, DAL5, PGU1, YJR154W, AAD10, THI11, YJR157W, HXT16, SOR1, MPH3, COS5, YJR162C, YLR455W, RDR1, NEO1, DNF3, AIF1, COS10, YNR075C-A, PAU6, YNR077C, THI13, AAD4, GCD6, TCP1, CIA1, MCM21, YDR366C, KEI1, YPR1, XRS2, MSP1, ERV1, POP…
1,4-Butanediol	Resistance	Non-acidic	NUP60, BUR6, CHC1, NUP188, HIS4, RPL8A, PEX1, RPM2	YHR180W-A, YHR180C-B, SVP26, YHR182W, YHR182C-A, GND1, SSP1, PFS1, KOG1, IKI1, GPI16, PTH1, ERG9, CTF8, LNP1, EGD2, YHR193C-A, MDM31, NVJ1, UTP9, RIX1, AIM18, AIM46, NBL1, RPN10, PPX1, YHR202W, RPS4B, MNL1, SCH9, CLB1, CLB6, CLD1, YGR111W, SHY1, DAM1, YGR114C, YGR115C	GDH3, BDH2, YBR012C, YBR013C, ENA5, SCM4, YGR050C, YGR051C, FMP48, YGR053C, ERV29, ZUO1, YJR154W, AAD10, THI11, YJR157W, HXT16, SOR1, MPH3, COS5, YJR162C, YLL067C, YLL067W-A, YLL066W-B, YLL066C, YLL066W-A, YLL065W, PAU18, AYT1, MSC1, RSC9, RSE1, RPC82, QCR2, AQY1, HPA2, YPR202W, YPR203W, YPR204W, YPR204C-A, FLR1, HHF1, HHT1, IPP1, ARX1, ESC2, SEM1, CDC40, YDR366C, KEI1, YPR1, YFR057W, VMA7, YGR02…	YHR180W-A, YHR180C-B, SVP26, YHR182W, YHR182C-A, GND1, SSP1, PFS1, KOG1, IKI1, GPI16, PTH1, ERG9, CTF8, LNP1, EGD2, YHR193C-A, MDM31, NVJ1, UTP9, RIX1, AIM18, AIM46, NBL1, RPN10, PPX1, YHR202W, RPS4B, MNL1, SCH9, GDH3, BDH2, YBR012C, YBR013C, ENA5, SCM4, YGR050C, YGR051C, FMP48, YGR053C, ERV29, ZUO1, YJR154W, AAD10, THI11, YJR157W, HXT16, SOR1, MPH3, COS5, YJR162C, YLL067C, YLL067W-A, YLL066W-B, …		YHR180W-A, YHR180C-B, SVP26, YHR182W, YHR182C-A, GND1, SSP1, PFS1, KOG1, IKI1, GPI16, PTH1, ERG9, CTF8, LNP1, EGD2, YHR193C-A, MDM31, NVJ1, UTP9, RIX1, AIM18, AIM46, NBL1, RPN10, PPX1, YHR202W, RPS4B, MNL1, SCH9, GDH3, BDH2, YBR012C, YBR013C, ENA5, SCM4, YGR050C, YGR051C, FMP48, YGR053C, ERV29, ZUO1, YJR154W, AAD10, THI11, YJR157W, HXT16, SOR1, MPH3, COS5, YJR162C, YLL067C, YLL067W-A, YLL066W-B, …
D-Limonene	Resistance	Non-acidic	NA	COX14, MSC1, RSC9, YLR162W, RRT15, MAS1, YLR163W-A, SHH4, PUS5, SEC10, RPS31, UPS2, YLR169W, APS1, YLR171W, DPH5, YLR173W, IDP2, CBF5, RFX1, YLR177W, TFS1, DDI3, SNO2	YAL069W, YAL068W-A, PAU8, YAL067W-A, SEO1, YAL066W, YAL065C, YAL064W-B, TDA8, YAL064W, YAL063C-A, GRX7, MNN2, YBR016W, KAP104, PAU3, ADH7, RDS1, AAD3, YCR108C, MRH1, LYS14, EXG2, YFL068W, YFL067W, YFL066C, YFL065C, YFL064C, YFL063W, COS4, DDI2, SNO3, SNZ3, THI5, AAD16, AAD6, ESS1, YJR018W, REC107, MDE1, YLR149C, YLR149C-A, ACS2, RNH203, YLR154W-B, TAR1, YLR154W-E, YLR154W-F, YLR154C-G, YLR154C-H,…	COX14, MSC1, RSC9, YAL069W, YAL068W-A, PAU8, YAL067W-A, SEO1, YAL066W, YAL065C, YAL064W-B, TDA8, YAL064W, YAL063C-A, GRX7, MNN2, YBR016W, KAP104, PAU3, ADH7, RDS1, AAD3, YCR108C, MRH1, LYS14, EXG2, YFL068W, YFL067W, YFL066C, YFL065C, YFL064C, YFL063W, COS4, DDI2, SNO3, SNZ3, THI5, AAD16, AAD6, ESS1, YJR018W, REC107, MDE1, YLR149C, YLR149C-A, ACS2, RNH203, YLR154W-B, TAR1, YLR154W-E, YLR154W-F, YL…	NA	COX14, MSC1, RSC9, YAL069W, YAL068W-A, PAU8, YAL067W-A, SEO1, YAL066W, YAL065C, YAL064W-B, TDA8, YAL064W, YAL063C-A, GRX7, MNN2, YBR016W, KAP104, PAU3, ADH7, RDS1, AAD3, YCR108C, MRH1, LYS14, EXG2, YFL068W, YFL067W, YFL066C, YFL065C, YFL064C, YFL063W, COS4, DDI2, SNO3, SNZ3, THI5, AAD16, AAD6, ESS1, YJR018W, REC107, MDE1, YLR149C, YLR149C-A, ACS2, RNH203, YLR154W-B, TAR1, YLR154W-E, YLR154W-F, YL…
pH	Shared by Robustness and Performance	Acidic			HAP1	HAP1		SRO77, HAP1
4-Aminobenzoic acid	Shared by Robustness and Performance	Acidic	NA	YHR218W, YHR218W-A, YHR219W, YHR219C-A	NRG1, HEM13, RPC11, BAP3, SMF2, YHR050W-A, COX6, CIC1, YHR052W-A, CUP1-1, YHR054C, YHR054W-A, CUP1-2, RSC30, YIL166C, YIL165C, NIT1, IRC24, YPS6, ASF1, YKL225W, PAU16, YKL223W, YKL222C, YLR159W, YLR159C-A, ASP3-4, GAB1, YLR460C, PAU4, YLR462W, YLR463C, YLR464W, BSC3, YRF1-4, YLR466C-A, YLR466C-B, YRF1-5, YLR467C-A	YHR218W, YHR218W-A, YHR219W, YHR219C-A, NRG1, HEM13, RPC11, BAP3, SMF2, YHR050W-A, COX6, CIC1, YHR052W-A, CUP1-1, YHR054C, YHR054W-A, CUP1-2, RSC30, YIL166C, YIL165C, NIT1, IRC24, YPS6, ASF1, YKL225W, PAU16, YKL223W, YKL222C, YLR159W, YLR159C-A, ASP3-4, GAB1, YLR460C, PAU4, YLR462W, YLR463C, YLR464W, BSC3, YRF1-4, YLR466C-A, YLR466C-B, YRF1-5, YLR467C-A	NA	YHR218W, YHR218W-A, YHR219W, YHR219C-A, NRG1, HEM13, RPC11, BAP3, SMF2, YHR050W-A, COX6, CIC1, YHR052W-A, CUP1-1, YHR054C, YHR054W-A, CUP1-2, RSC30, YIL166C, YIL165C, NIT1, IRC24, YPS6, ASF1, YKL225W, PAU16, YKL223W, YKL222C, YLR159W, YLR159C-A, ASP3-4, GAB1, YLR460C, PAU4, YLR462W, YLR463C, YLR464W, BSC3, YRF1-4, YLR466C-A, YLR466C-B, YRF1-5, YLR467C-A
Acetic acid	Shared by Robustness and Performance	Acidic	NA	YMR315W, YMR315W-A, DIA1, YMR316C-A, YMR316C-B, YMR317W, ADH6, FET4, YMR320W, YMR321C, SNO4, ERR3, YMR324C, PAU19, YMR326C	RDS1, YCR108C, MRH1, ENA2, UGA1, DAN4, YJR151W-A, DAL5, PGU1, YOL166W-A, YOL166C, AAD15, YOL164W-A, BDS1, YOL163W, YOL162W, PAU20, YOL160W, YOL159C-A, GRX5, PDR12, RPC82, QCR2, AQY1, HPA2, OPT2, YPR195C, YPR196W, YPR197C, SGE1, ARR1, ARR2, ARR3	YMR315W, YMR315W-A, DIA1, YMR316C-A, YMR316C-B, YMR317W, ADH6, FET4, YMR320W, YMR321C, SNO4, ERR3, YMR324C, PAU19, YMR326C, RDS1, YCR108C, MRH1, ENA2, UGA1, DAN4, YJR151W-A, DAL5, PGU1, YOL166W-A, YOL166C, AAD15, YOL164W-A, BDS1, YOL163W, YOL162W, PAU20, YOL160W, YOL159C-A, GRX5, PDR12, RPC82, QCR2, AQY1, HPA2, OPT2, YPR195C, YPR196W, YPR197C, SGE1, ARR1, ARR2, ARR3	NA	YMR315W, YMR315W-A, DIA1, YMR316C-A, YMR316C-B, YMR317W, ADH6, FET4, YMR320W, YMR321C, SNO4, ERR3, YMR324C, PAU19, YMR326C, RDS1, YCR108C, MRH1, ENA2, UGA1, DAN4, YJR151W-A, DAL5, PGU1, YOL166W-A, YOL166C, AAD15, YOL164W-A, BDS1, YOL163W, YOL162W, PAU20, YOL160W, YOL159C-A, GRX5, PDR12, RPC82, QCR2, AQY1, HPA2, OPT2, YPR195C, YPR196W, YPR197C, SGE1, ARR1, ARR2, ARR3
Formic acid	Shared by Robustness and Performance	Acidic	HIS4	DLD3, DSF1	YCR108C, BAP3, YEL077C, YEL077W-A, YEL076C-A, YEL076C, YEL075W-A, YEL075C, YEL074W, YEL073C, YHK8, PDR12	DLD3, DSF1, YCR108C, BAP3, YEL077C, YEL077W-A, YEL076C-A, YEL076C, YEL075W-A, YEL075C, YEL074W, YEL073C, YHK8, PDR12		DLD3, DSF1, YCR108C, BAP3, YEL077C, YEL077W-A, YEL076C-A, YEL076C, YEL075W-A, YEL075C, YEL074W, YEL073C, YHK8, PDR12, HIS4
Fumaric acid	Shared by Robustness and Performance	Acidic			YIL166C, YIL165C, NIT1	YIL166C, YIL165C, NIT1		SRO77, YIL166C, YIL165C, NIT1
Pyruvic acid	Shared by Robustness and Performance	Acidic		NA
Ferulic acid	Shared by Robustness and Performance	Acidic	NA	YCR095W-A, YPS6, YIR040C, PAU15, YIR042C	YDR034C-A, YDR034W-B, ARO3, DDI3, SNO2, SNZ2, OPT2, YPR195C, YPR196W, YPR197C, SGE1, ARR1, ARR2, ARR3	YCR095W-A, YPS6, YIR040C, PAU15, YIR042C, YDR034C-A, YDR034W-B, ARO3, DDI3, SNO2, SNZ2, OPT2, YPR195C, YPR196W, YPR197C, SGE1, ARR1, ARR2, ARR3	NA	YCR095W-A, YPS6, YIR040C, PAU15, YIR042C, YDR034C-A, YDR034W-B, ARO3, DDI3, SNO2, SNZ2, OPT2, YPR195C, YPR196W, YPR197C, SGE1, ARR1, ARR2, ARR3
Succinic acid	Shared by Robustness and Performance	Acidic	NA		ENA1, RSM10	ENA1, RSM10	NA	ENA1, RSM10
Furfural	Shared by Robustness and Performance	Acidic	NA	YCL076W, GEX1, VBA3, YCL068C, HXT13, MNT4, FRE4, YNR061C, YNR062C	BMH2, TVP15, ARX1, RTS3, YHL008C, STE20, YLR161W, YLR162W, RRT15, YOL160W, YOL159C-A	YCL076W, GEX1, VBA3, YCL068C, HXT13, YLR162W, RRT15, MNT4, FRE4, YNR061C, YNR062C, BMH2, TVP15, ARX1, RTS3, YHL008C, STE20, YLR161W, YOL160W, YOL159C-A	NA	YCL076W, GEX1, VBA3, YCL068C, HXT13, YLR162W, RRT15, MNT4, FRE4, YNR061C, YNR062C, BMH2, TVP15, ARX1, RTS3, YHL008C, STE20, YLR161W, YOL160W, YOL159C-A
Temperature	Shared by Robustness and Performance	Non-acidic	CYC3, RPO21, SLM3, DBP10, UTR2, BUR6, BMH1, CHC1, RCK1, RGI2, DIF1, CAR2	YEL077C, YEL077W-A, YEL076C-A, YEL076C, YEL075W-A, YEL075C, YEL074W, YEL073C, RMD6, DLD3, DSF1, HXT13, YGR111W, SHY1, DAM1, YGR114C, YGR115C, IMA3, YIL171W-A	FLR1, HHF1, HHT1, IPP1, YFR057W, BIO2, IMA1, MAL13, MAL11, YGR290W, YGR291C, MAL12, YGR293C, PAU12, COS6, MSC1, RSC9, YOL166W-A, YOL166C, AAD15, YOL164W-A, BDS1, YOL163W, YOL162W, PAU20, YOL160W, YOL159C-A, YOL159C, ENB1, IMA2, HXT11, YOL155W-A, HPF1, ZPS1, YPR202W, YPR203W, YPR204W, YPR204C-A	YEL077C, YEL077W-A, YEL076C-A, YEL076C, YEL075W-A, YEL075C, YEL074W, YEL073C, RMD6, DLD3, DSF1, HXT13, YGR111W, SHY1, DAM1, YGR114C, YGR115C, IMA3, YIL171W-A, FLR1, HHF1, HHT1, IPP1, YFR057W, BIO2, IMA1, MAL13, MAL11, YGR290W, YGR291C, MAL12, YGR293C, PAU12, COS6, MSC1, RSC9, YOL166W-A, YOL166C, AAD15, YOL164W-A, BDS1, YOL163W, YOL162W, PAU20, YOL160W, YOL159C-A, YOL159C, ENB1, IMA2, HXT11, YOL15…		YEL077C, YEL077W-A, YEL076C-A, YEL076C, YEL075W-A, YEL075C, YEL074W, YEL073C, RMD6, DLD3, DSF1, HXT13, YGR111W, SHY1, DAM1, YGR114C, YGR115C, IMA3, YIL171W-A, FLR1, HHF1, HHT1, IPP1, YFR057W, BIO2, IMA1, MAL13, MAL11, YGR290W, YGR291C, MAL12, YGR293C, PAU12, COS6, MSC1, RSC9, YOL166W-A, YOL166C, AAD15, YOL164W-A, BDS1, YOL163W, YOL162W, PAU20, YOL160W, YOL159C-A, YOL159C, ENB1, IMA2, HXT11, YOL15…
Ethanol	Shared by Robustness and Performance	Non-acidic	NA	YHR218W, YHR218W-A, YHR219W, YHR219C-A	BTT1, MET32, CHL4, RMD5, CTA1, RKM4, HSP78, YAP6, PEX10, HEL2, PIB1, RAD34, IPK1, OMS1, YJR154W, AAD10, THI11, YJR157W, HXT16, SOR1, MPH3, COS5, YJR162C, RDR1	YHR218W, YHR218W-A, YHR219W, YHR219C-A, BTT1, MET32, CHL4, RMD5, CTA1, RKM4, HSP78, YAP6, PEX10, HEL2, PIB1, RAD34, IPK1, OMS1, YJR154W, AAD10, THI11, YJR157W, HXT16, SOR1, MPH3, COS5, YJR162C, RDR1	NA	YHR218W, YHR218W-A, YHR219W, YHR219C-A, BTT1, MET32, CHL4, RMD5, CTA1, RKM4, HSP78, YAP6, PEX10, HEL2, PIB1, RAD34, IPK1, OMS1, YJR154W, AAD10, THI11, YJR157W, HXT16, SOR1, MPH3, COS5, YJR162C, RDR1
1,4-Butanediol	Shared by Robustness and Performance	Non-acidic
D-Limonene	Shared by Robustness and Performance	Non-acidic	NA		YAL069W, YAL068W-A, PAU8, YAL067W-A, SEO1, YAL066W, YAL065C, YAL064W-B, TDA8, YAL064W, YAL063C-A, GRX7, MNN2, PAU3, ADH7, RDS1, AAD3, YCR108C, LYS14, EXG2, YFL068W, YFL067W, YFL066C, YFL065C, YFL064C, YFL063W, COS4, DDI2, SNO3, SNZ3, THI5, AAD16, AAD6, ESS1, YJR018W, MDE1	YAL069W, YAL068W-A, PAU8, YAL067W-A, SEO1, YAL066W, YAL065C, YAL064W-B, TDA8, YAL064W, YAL063C-A, GRX7, MNN2, PAU3, ADH7, RDS1, AAD3, YCR108C, LYS14, EXG2, YFL068W, YFL067W, YFL066C, YFL065C, YFL064C, YFL063W, COS4, DDI2, SNO3, SNZ3, THI5, AAD16, AAD6, ESS1, YJR018W, MDE1	NA	YAL069W, YAL068W-A, PAU8, YAL067W-A, SEO1, YAL066W, YAL065C, YAL064W-B, TDA8, YAL064W, YAL063C-A, GRX7, MNN2, PAU3, ADH7, RDS1, AAD3, YCR108C, LYS14, EXG2, YFL068W, YFL067W, YFL066C, YFL065C, YFL064C, YFL063W, COS4, DDI2, SNO3, SNZ3, THI5, AAD16, AAD6, ESS1, YJR018W, MDE1
* Resistance: Genes significant either for Robustness or Performance.
** CNV: Genes significant with either gain or loss events.

## Sheet: Shared genes
# of Shared Conditions	Score	Condition	SNP	Gain	Loss	CNV	Shared by SNP and CNV	SNP or CNV
4	Robustness	Non-acidic		YBL113C, YBL113W-A, YBL112C, YBL111C, YBL109W, YBL108C-A, YBL108W, YBL107W-A, YBL107C, YBL106C, YCL052C, YCL051W, YCL050C, YCL049C, YCL048W-A, YCL048W, YCL047C, YCL045C, YCL046W, YCL044C, YCL043C, YCL041C, YCL042W, YCL040W, YCL039W, YCL038C, YCL037C, YCL036W, YCL035C, YCL034W, YCL033C, YCL032W, YCL031C, YCL030C, YCL029C, YCL028W, YCL027W, YCL026C-B, YCL026C-A, YCL025C, YCL023C, YCL024W, YCL022C, …	YAR014C, YAR015W, YAR018C, YAR019C, YAR019W-A, YAR020C, YAR023C, YAR027W, YAR028W, YAR029W, YAR030C, YAR031W, YAR033W, YBR014C, YBR015C, YBR016W, YBR017C, YCR106W, YCR107W, YDR311W, YDR312W, YEL077C, YEL077W-A, YEL076C-A, YEL076C, YEL075W-A, YEL075C, YEL074W, YEL073C, YGR289C, YGR290W, YGR291C, YGR292W, YGR293C, YGR294W, YGR295C, YIR039C, YJL214W, YJR025C, YLR034C, YLR158C, YLR256W, YMR047C, YMR0…	YBL113C, YBL113W-A, YBL112C, YBL111C, YBL109W, YBL108C-A, YBL108W, YBL107W-A, YBL107C, YBL106C, YCL052C, YCL051W, YCL050C, YCL049C, YCL048W-A, YCL048W, YCL047C, YCL045C, YCL046W, YCL044C, YCL043C, YCL041C, YCL042W, YCL040W, YCL039W, YCL038C, YCL037C, YCL036W, YCL035C, YCL034W, YCL033C, YCL032W, YCL031C, YCL030C, YCL029C, YCL028W, YCL027W, YCL026C-B, YCL026C-A, YCL025C, YCL023C, YCL024W, YCL022C, …
3	Robustness	Non-acidic	YAL039C, YDL140C, YDL033C, YDL031W, YDR528W, YEL040W, YER159C, YER177W, YFR035C, YFR036W, YFR036W-A, YGL206C, YGL158W, YGR127W, YIL057C, YLL019C, YLR437C, YLR438W, YPR022C	YEL077C, YEL077W-A, YEL076C-A, YEL076C, YEL075W-A, YEL075C, YEL074W, YEL073C, YEL072W, YEL071W, YEL070W, YEL069C, YGR111W, YGR112W, YGR113W, YGR114C, YGR115C, YIL172C, YIL171W-A, YIR039C, YIR040C, YIR041W, YIR042C	YBR008C, YBR009C, YBR010W, YBR011C, YFR057W, YGR286C, YGR287C, YGR288W, YGR289C, YGR290W, YGR291C, YGR292W, YGR293C, YGR294W, YGR295C, YJR155W, YJR156C, YJR157W, YJR158W, YJR159W, YJR160C, YJR161C, YJR162C, YML128C, YML127W, YOL166W-A, YOL166C, YOL165C, YOL164W-A, YOL164W, YOL163W, YOL162W, YOL161C, YOL160W, YOL159C-A, YOL159C, YOL158C, YOL157C, YOL156W, YOL155W-A, YOL155C, YOL154W, YPR190C, YPR1…	YEL077C, YEL077W-A, YEL076C-A, YEL076C, YEL075W-A, YEL075C, YEL074W, YEL073C, YEL072W, YEL071W, YEL070W, YEL069C, YGR111W, YGR112W, YGR113W, YGR114C, YGR115C, YIL172C, YIL171W-A, YIR039C, YIR040C, YIR041W, YIR042C, YBR008C, YBR009C, YBR010W, YBR011C, YFR057W, YGR286C, YGR287C, YGR288W, YGR289C, YGR290W, YGR291C, YGR292W, YGR293C, YGR294W, YGR295C, YJR155W, YJR156C, YJR157W, YJR158W, YJR159W, YJR1…		AAD10, THI11, YJR157W, HXT16, SOR1, MPH3, COS5, YJR162C, RSC9, MSC1
2	Robustness	Non-acidic	YIL048W, YMR162C	YHR216W, YHR217C, YHR218W, YHR218W-A, YHR219W, YHR219C-A	YBR013C, YDR252W, YDR253C, YDR254W, YDR255C, YDR256C, YDR257C, YDR258C, YDR259C, YDR265W, YDR266C, YDR313C, YDR314C, YDR315C, YDR316W, YDR317W, YJR151C, YJR151W-A, YJR152W, YJR153W, YJR154W, YJR155W, YJR156C, YJR157W, YJR158W, YJR159W, YJR160C, YJR161C, YJR162C, YLR455W, YOR380W	YHR216W, YHR217C, YHR218W, YHR218W-A, YHR219W, YHR219C-A, YBR013C, YDR252W, YDR253C, YDR254W, YDR255C, YDR256C, YDR257C, YDR258C, YDR259C, YDR265W, YDR266C, YDR313C, YDR314C, YDR315C, YDR316W, YDR317W, YJR151C, YJR151W-A, YJR152W, YJR153W, YJR154W, YJR155W, YJR156C, YJR157W, YJR158W, YJR159W, YJR160C, YJR161C, YJR162C, YLR455W, YOR380W		YBR013C, BUR6, CHC1, YJR154W, RPC82, QCR2, AQY1, HPA2, YPR202W, YPR203W, YPR204C-A, YPR204W
1	Robustness	Non-acidic	YAR002W, YER159C, YGL206C, YML103C	YHR180W-A, YHR180C-B, YHR181W, YHR182W, YHR182C-A, YHR183W, YHR184W, YHR185C, YHR186C, YHR187W, YHR188C, YHR189W, YHR190W, YHR191C, YHR192W, YHR193C, YHR193C-A, YHR194W, YHR195W, YHR196W, YHR197W, YHR198C, YHR199C, YHR199C-A, YHR200W, YHR201C, YHR202W, YHR203C, YHR204W, YHR205W	YAL062W, YAL061W, YBR012C, YBR013C, YDR038C, YGR049W, YGR050C, YGR051C, YGR052W, YGR053C, YGR284C, YGR285C, YJR154W, YJR155W, YJR156C, YJR157W, YJR158W, YJR159W, YJR160C, YJR161C, YJR162C, YLL067C, YLL067W-A, YLL066W-B, YLL066C, YLL066W-A, YLL065W, YLL064C, YLL063C, YML128C, YML127W, YML049C, YPR190C, YPR191W, YPR192W, YPR193C, YPR202W, YPR203W, YPR204W, YPR204C-A	YHR180W-A, YHR180C-B, YHR181W, YHR182W, YHR182C-A, YHR183W, YHR184W, YHR185C, YHR186C, YHR187W, YHR188C, YHR189W, YHR190W, YHR191C, YHR192W, YHR193C, YHR193C-A, YHR194W, YHR195W, YHR196W, YHR197W, YHR198C, YHR199C, YHR199C-A, YHR200W, YHR201C, YHR202W, YHR203C, YHR204W, YHR205W, YAL062W, YAL061W, YBR012C, YBR013C, YDR038C, YGR049W, YGR050C, YGR051C, YGR052W, YGR053C, YGR284C, YGR285C, YJR154W, YJ…		CYC3, BDH2, GDH3, YAL063C-A, TDA8, YAL064W, YAL064W-B, YAL065C, YAL066W, SEO1, YAL067W-A, PAU8, YAL068W-A, YAL069W, NUP60, FLR1, HHF1, HHT1, IPP1, YBR012C, GRX7, MNN2, YBR016W, KAP104, PAU3, ADH7, RDS1, AAD3, YCR108C, DBP10, SLM3, RPO21, MRH1, LYS14, ENA5, BTT1, MET32, CHL4, RMD5, CTA1, RKM4, HSP78, YAP6, EXG2, PEX10, HEL2, PIB1, RAD34, IPK1, OMS1, HIM1, HLR1, UTR2, HXT13, DSF1, DLD3, RMD6, YEL07…
7	Robustness	Acidic		YML129C, YML128C, YML127W	YAL069W, YAL068W-A, YAL068C, YAL067W-A, YAL067C, YAL066W, YAL065C, YAL064W-B, YAL064C-A, YAL064W, YAL063C-A, YBR014C, YBR015C, YBR016W, YBR017C, YCR104W, YCR105W, YCR106W, YCR107W, YCR108C, YDR033W, YDR034C, YDR261C, YFL068W, YFL067W, YFL066C, YFL065C, YFL064C, YFL063W, YFL062W, YFL061W, YFL060C, YFL059W, YFL058W, YFL057C, YFL056C, YJR017C, YJR018W, YJR021C, YJR024C, YLR149C, YLR149C-A, YLR153C, …	YML129C, YML128C, YML127W, YAL069W, YAL068W-A, YAL068C, YAL067W-A, YAL067C, YAL066W, YAL065C, YAL064W-B, YAL064C-A, YAL064W, YAL063C-A, YBR014C, YBR015C, YBR016W, YBR017C, YCR104W, YCR105W, YCR106W, YCR107W, YCR108C, YDR033W, YDR034C, YDR261C, YFL068W, YFL067W, YFL066C, YFL065C, YFL064C, YFL063W, YFL062W, YFL061W, YFL060C, YFL059W, YFL058W, YFL057C, YFL056C, YJR017C, YJR018W, YJR021C, YJR024C, YL…
6	Robustness	Acidic	YBR284W, YDR498C, YDR499W, YOR321W	YHR218W, YHR218W-A, YHR219W, YHR219C-A	YDR043C, YDR044W, YDR045C, YDR046C, YDR047W, YDR048C, YDR049W, YDR365C, YDR539W, YDR540C, YDR541C, YDR542W, YDR543C, YDR544C, YDR545W, YDR545C-A, YEL069C, YEL068C, YEL067C, YEL066W, YEL065W, YHR050W, YHR050W-A, YHR051W, YHR052W, YHR052W-A, YHR053C, YHR054C, YHR054W-A, YHR055C, YHR056C, YIL166C, YIL165C, YIL164C, YIR036C, YIR039C, YJL115W, YKL225W, YKL224C, YKL223W, YKL222C, YLR149C, YLR149C-A, YL…	YHR218W, YHR218W-A, YHR219W, YHR219C-A, YDR043C, YDR044W, YDR045C, YDR046C, YDR047W, YDR048C, YDR049W, YDR365C, YDR539W, YDR540C, YDR541C, YDR542W, YDR543C, YDR544C, YDR545W, YDR545C-A, YEL069C, YEL068C, YEL067C, YEL066W, YEL065W, YHR050W, YHR050W-A, YHR051W, YHR052W, YHR052W-A, YHR053C, YHR054C, YHR054W-A, YHR055C, YHR056C, YIL166C, YIL165C, YIL164C, YIR036C, YIR039C, YJL115W, YKL225W, YKL224C, …
5	Robustness	Acidic	YFL033C, YKR092C, YLR037C	YFL058W, YFL057C, YFL056C, YFL055W, YFL054C, YFL053W, YFL052W, YFL051C, YMR315W, YMR315W-A, YMR316W, YMR316C-A, YMR316C-B, YMR317W, YMR318C, YMR319C, YMR320W, YMR321C, YMR322C, YMR323W, YMR324C, YMR325W, YMR326C, YOL154W	YCR106W, YCR108C, YDR033W, YDR039C, YDR251W, YDR317W, YGR019W, YGR020C, YGR021W, YGR022C, YGR023W, YGR024C, YHR056W-A, YHR057C, YHR058C, YJR151C, YJR151W-A, YJR152W, YJR153W, YLR154W-A, YLR154W-B, YLR154W-C, YLR154W-E, YLR154W-F, YLR154C-G, YLR154C-H, YLR173W, YLR174W, YLR175W, YLR438W, YLR438C-A, YLR439W, YLR440C, YLR441C, YLR442C, YLR443W, YLR444C, YLR445W, YLR446W, YLR447C, YLR448W, YLR449W, Y…	YFL058W, YFL057C, YFL056C, YFL055W, YFL054C, YFL053W, YFL052W, YFL051C, YMR315W, YMR315W-A, YMR316W, YMR316C-A, YMR316C-B, YMR317W, YMR318C, YMR319C, YMR320W, YMR321C, YMR322C, YMR323W, YMR324C, YMR325W, YMR326C, YOL154W, YCR106W, YCR108C, YDR033W, YDR039C, YDR251W, YDR317W, YGR019W, YGR020C, YGR021W, YGR022C, YGR023W, YGR024C, YHR056W-A, YHR057C, YHR058C, YJR151C, YJR151W-A, YJR152W, YJR153W, YL…		YPS6
4	Robustness	Acidic	YBR241C, YCL030C, YCL027W, YGR127W, YKL203C, YNL271C, YNL103W	YEL071W, YEL070W, YGR296W	YCR106W, YCR108C, YDR046C, YDR211W, YDR212W, YEL077C, YEL077W-A, YEL076C-A, YEL076C, YEL075W-A, YEL075C, YEL074W, YEL073C, YGL263W, YGL262W, YGL261C, YGL260W, YGL259W, YGL258W-A, YGL258W, YGL257C, YGL256W, YHR048W, YJR153W, YLR153C, YPL058C	YEL071W, YEL070W, YGR296W, YCR106W, YCR108C, YDR046C, YDR211W, YDR212W, YEL077C, YEL077W-A, YEL076C-A, YEL076C, YEL075W-A, YEL075C, YEL074W, YEL073C, YGL263W, YGL262W, YGL261C, YGL260W, YGL259W, YGL258W-A, YGL258W, YGL257C, YGL256W, YHR048W, YJR153W, YLR153C, YPL058C		RDS1
3	Robustness	Acidic		YBL113C, YBL113W-A, YBL112C, YBL111C, YBL109W, YBL108C-A, YBL108W, YBL107W-A, YBL107C, YBL106C, YBL105C, YBL104C, YDL039C, YDL037C, YDL036C, YDL035C, YIL087C, YIL086C, YIL085C, YIL084C, YIL083C, YIL082W, YIL079C, YIL078W, YIL077C	YAR035W, YAR035C-A, YCR106W, YDL239C, YDL238C, YDL237W, YDL236W, YDL235C, YDL234C, YDL233W, YDL232W, YDL231C, YDR098C, YDR209C, YDR210W, YDR365C, YGR162W, YGR163W, YGR164W, YHL047C, YHL046W-A, YIL166C, YIL165C, YIL164C, YIR039C, YJL121C, YJL120W, YJL119C, YJL118W, YJL117W, YJL116C, YJL115W, YKR103W, YKR104W, YKR105C, YKR106W, YLR035C, YLR036C, YLR037C, YLR038C, YLR226W, YLR227C, YLR228C, YLR256W,…	YBL113C, YBL113W-A, YBL112C, YBL111C, YBL109W, YBL108C-A, YBL108W, YBL107W-A, YBL107C, YBL106C, YBL105C, YBL104C, YDL039C, YDL037C, YDL036C, YDL035C, YIL087C, YIL086C, YIL085C, YIL084C, YIL083C, YIL082W, YIL079C, YIL078W, YIL077C, YAR035W, YAR035C-A, YCR106W, YDL239C, YDL238C, YDL237W, YDL236W, YDL235C, YDL234C, YDL233W, YDL232W, YDL231C, YDR098C, YDR209C, YDR210W, YDR365C, YGR162W, YGR163W, YGR1…		THG1, YLR154W-A, YLR162W, RRT15, MAS1, YLR163W-A, YLR173W, IDP2, CBF5, BUR2, ADY4, ECM22, ARP5
2	Robustness	Acidic	YAL014C, YAL013W, YBR239C, YDL181W, YDR088C, YDR110W, YDR374C, YDR374W-A, YDR496C, YFL033C, YGL229C, YGL035C, YIL005W, YJL098W, YJR103W, YJR137C, YKL108W, YKL034W, YKR031C, YKR032W, YKR034W, YKR075C, YKR089C, YKR090W, YLL015W, YLR305C, YML070W, YMR002W, YMR047C, YMR150C, YMR151W, YMR152W, YNR045W, YOR178C, YPL155C, YPL085W, YPR022C	YFL049W, YFL048C, YFL047W, YFL046W, YFL045C, YFL044C, YFL042C, YFL041W-A, YFL041W, YGR108W, YGR109C, YGR110W, YGR296W	YBR008C, YBR009C, YBR010W, YBR011C, YDR039C, YDR050C, YDR211W, YDR212W, YDR318W, YDR366C, YDR367W, YDR368W, YDR369C, YFR057W, YKR093W, YML133C, YML133W-B, YML133W-A, YML132W, YML131W, YML130C, YML129C, YML036W, YML035C, YML034W, YMR058W, YPR132W, YPR133C	YFL049W, YFL048C, YFL047W, YFL046W, YFL045C, YFL044C, YFL042C, YFL041W-A, YFL041W, YGR108W, YGR109C, YGR110W, YGR296W, YBR008C, YBR009C, YBR010W, YBR011C, YDR039C, YDR050C, YDR211W, YDR212W, YDR318W, YDR366C, YDR367W, YDR368W, YDR369C, YFR057W, YKR093W, YML133C, YML133W-B, YML133W-A, YML132W, YML131W, YML130C, YML129C, YML036W, YML035C, YML034W, YMR058W, YPR132W, YPR133C		Q0010, Q0017, Q0032, COX1, AI1, AI2, AI3, AI4, AI5_ALPHA, AI5_BETA, ATP8, ATP6, Q0092, COB, BI2, BI3, BI4, OLI1, VAR1, Q0142, Q0143, Q0144, SCEI, Q0182, COX2, Q0255, COX3, Q0297, BUD14, ADE1, KIN3, CDC15, YAR019W-A, PAU7, YAR023C, UIP3, YAR028W, YAR029W, YAR030C, PRM9, MST28, YAR035C-A, YAT1, YAR047C, SRO77, MIX23, YBL107W-A, PAU9, YBL108W, YBL109W, YBL111C, YBL112C, YBL113C, YBL113W-A, FUS1, HIS…
1	Robustness	Acidic	YGR246C, YGR247W, YHL033C, YHL028W, YHR047C, YHR071C-A, YHR072W, YIL149C, YIL129C, YLR277C, YLR396C, YLR408C, YMR070W, YMR073C, YMR150C, YMR151W, YMR152W, YMR162C, YNL257C, YNL014W, YOR323C, YOR363C	YCR095W-A, YIR039C, YIR040C, YIR041W, YIR042C	YAR047C, YDR034C-A, YDR034W-B, YDR035W, YDR047W, YDR048C, YDR049W, YDR050C, YDR317W, YHR209W, YHR210C, YHR211W, YHR212C, YHR212W-A, YHR213W, YHR213W-A, YHR213W-B, YHR214W, YHR214W-A, YHR214C-D, YHR214C-E, YHR215W, YHR216W, YHR217C, YHR218W, YHR218W-A, YHR219W, YHR219C-A, YIL177C, YIL177W-A, YIL176C, YIL173W, YIL172C, YIL171W-A, YIL169C, YIR040C, YIR041W, YIR042C, YJL225C, YJL225W-A, YJL223C, YJL2…	YCR095W-A, YIR039C, YIR040C, YIR041W, YIR042C, YAR047C, YDR034C-A, YDR034W-B, YDR035W, YDR047W, YDR048C, YDR049W, YDR050C, YDR317W, YHR209W, YHR210C, YHR211W, YHR212C, YHR212W-A, YHR213W, YHR213W-A, YHR213W-B, YHR214W, YHR214W-A, YHR214C-D, YHR214C-E, YHR215W, YHR216W, YHR217C, YHR218W, YHR218W-A, YHR219W, YHR219C-A, YIL177C, YIL177W-A, YIL176C, YIL173W, YIL172C, YIL171W-A, YIL169C, YJL225C, YJL2…		TFC3, DEP1, SYN8, FLO9, ERP1, NUP60, SWD1, RFA1, SEN34, SWH1, FLO1, YAR053W, YAR060C, YAR064W, YAR066W, YAR068W, YAR069C, YAR070C, PHO11, IMD1, YAR075W, SEA4, PKC1, FLR1, HHF1, HHT1, IPP1, GRX7, MNN2, YBR016W, KAP104, ERT1, YBR241C, YBR284W, RER1, YCL001W-A, YCL001W-B, YCL002C, PGS1, LDB16, VMA9, YCL007C, STP22, ILV6, SGF29, GBP2, YCL012C, BUD3, DCC1, NFS1, LEU2, YCL021W-A, YCL022C, YCL023C, KCC4…
4	Performance	Non-acidic		YIR039C, YIR040C, YIR041W, YIR042C	YDR040C, YDR041W, YDR102C, YDR103W, YDR104C, YGR024C, YGR026W, YGR028W, YGR029W, YGR159C, YGR160W, YHR049W, YHR049C-A, YIL169C, YJL225C, YJL225W-A, YJL223C, YJL222W-B, YJL222W-A, YJL222W, YJL221C, YJL220W, YJL219W, YJL218W, YJL217W, YJL216C, YLR035C, YLR036C, YLR154W-A, YLR226W, YLR227C, YLR228C, YNL059C, YNL058C, YNL057W, YNL056W, YNL055C, YOL151W, YOL150C, YOL149W, YOL148C, YOL147C, YOL146W, Q0…	YIR039C, YIR040C, YIR041W, YIR042C, YDR040C, YDR041W, YDR102C, YDR103W, YDR104C, YGR024C, YGR026W, YGR028W, YGR029W, YGR159C, YGR160W, YHR049W, YHR049C-A, YIL169C, YJL225C, YJL225W-A, YJL223C, YJL222W-B, YJL222W-A, YJL222W, YJL221C, YJL220W, YJL219W, YJL218W, YJL217W, YJL216C, YLR035C, YLR036C, YLR154W-A, YLR226W, YLR227C, YLR228C, YNL059C, YNL058C, YNL057W, YNL056W, YNL055C, YOL151W, YOL150C, YO…
3	Performance	Non-acidic	YML103C, YNL061W	YAL001C, YAR002W, YAR002C-A, YAR003W, YAR007C, YAR008W, YAR014C, YAR015W, YAR018C, YAR019C, YAR019W-A, YAR020C, YAR023C, YAR027W, YAR028W, YAR029W, YAR030C, YAR031W, YAR033W, YAR035W, YAR035C-A, YAR042W, YAR047C, YAR050W, YAR053W, YAR060C, YAR064W, YAR066W, YAR068W, YAR069C, YAR070C, YAR071W, YAR073W, YAR075W, YCL076W, YCL073C, YCL069W, YCL068C, YDL248W, YDL247W-A, YDL247W, YDL246C, YDL245C, YDL2…	YAL063C, YDL248W, YDL247W-A, YDL247W, YDL246C, YDL245C, YDR028C, YDR029W, YDR030C, YDR031W, YDR032C, YDR099W, YDR100W, YDR101C, YGR017W, YGR018C, YGR024C, YGR161C, YHL008C, YHL007C, YHR050W, YHR050W-A, YHR051W, YHR052W, YHR052W-A, YHR053C, YHR054C, YHR054W-A, YHR055C, YHR056C, YHR056W-A, YHR057C, YHR058C, YLR161W, YLR162W, YLR162W-A, YMR319C, YMR320W, YMR321C, YMR322C, YMR323W, YMR324C, YMR325W, …	YAL001C, YAR002W, YAR002C-A, YAR003W, YAR007C, YAR008W, YAR014C, YAR015W, YAR018C, YAR019C, YAR019W-A, YAR020C, YAR023C, YAR027W, YAR028W, YAR029W, YAR030C, YAR031W, YAR033W, YAR035W, YAR035C-A, YAR042W, YAR047C, YAR050W, YAR053W, YAR060C, YAR064W, YAR066W, YAR068W, YAR069C, YAR070C, YAR071W, YAR073W, YAR075W, YCL076W, YCL073C, YCL069W, YCL068C, YDL248W, YDL247W-A, YDL247W, YDL246C, YDL245C, YDL2…
2	Performance	Non-acidic	YBL106C, YBL029C-A, YBR088C, YBR089W, YBR250W, YDL183C, YDR458C, YEL055C, YFL033C, YGL229C, YHR034C, YHR207C, YJR137C, YLR437C, YLR437C-A, YLR438W, YMR117C, YMR118C, YMR216C, YNL250W, YNR011C, YOR161C, YOR262W, YPR022C	YBR295W, YBR296C, YDR030C, YDR031W, YDR032C, YDR033W, YDR034C, YDR034C-A, YNR063W, YNR064C, YNR065C, YNR066C, YNR067C, YNR068C, YNR069C, YNR070W, YNR071C, YNR072W, YNR073C, YNR074C, YNR075W, YNR075C-A, YNR076W, YNR077C, YPL264C, YPL263C, YPL262W, YPL261C, YPL260W, YPL259C	YDR041W, YDR101C, YDR366C, YDR367W, YDR368W, YER138W-A, YER139C, YER140W, YER141W, YGR161C, YGR161W-C, YHL008C, YHL007C, YLR256W, YML035C, YOL160W, YOL159C-A, YPR159C-A	YBR295W, YBR296C, YDR030C, YDR031W, YDR032C, YDR033W, YDR034C, YDR034C-A, YNR063W, YNR064C, YNR065C, YNR066C, YNR067C, YNR068C, YNR069C, YNR070W, YNR071C, YNR072W, YNR073C, YNR074C, YNR075W, YNR075C-A, YNR076W, YNR077C, YPL264C, YPL263C, YPL262W, YPL261C, YPL260W, YPL259C, YDR041W, YDR101C, YDR366C, YDR367W, YDR368W, YER138W-A, YER139C, YER140W, YER141W, YGR161C, YGR161W-C, YHL008C, YHL007C, YLR2…		FLR1, HHF1, HHT1, IPP1, HIS4, YDR366C, KEI1, YPR1, YFR057W, MSP1, ERV1, POP6, NAG1, IMO32, GSC2, YGR111W, SHY1, DAM1, YGR114C, YGR115C, SST2, RIF2, SRC1, YOL159C-A, YOL160W, PAU20, YOL162W, YOL163W, BDS1, YOL164W-A, AAD15, YOL166C, YOL166W-A
1	Performance	Non-acidic	YAL039C, YBR251W, YCL030C, YDL140C, YDL033C, YDL031W, YEL040W, YER159C, YER177W, YGL206C, YGL158W, YHL028W, YIL057C, YLR437C, YLR438W, YPL053C, YPL052W	YEL077C, YEL077W-A, YEL076C-A, YEL076C, YEL075W-A, YEL075C, YEL074W, YEL073C, YEL072W, YEL071W, YEL070W, YEL069C, YGR111W, YGR112W, YGR113W, YGR114C, YGR115C, YIL173W, YIL172C, YIL171W-A	YBR008C, YBR009C, YBR010W, YBR011C, YBR012C, YDR046C, YER133W-A, YER134C, YER135C, YER136W, YER137C, YER137W-A, YFR057W, YGR286C, YGR287C, YGR288W, YGR289C, YGR290W, YGR291C, YGR292W, YGR293C, YGR294W, YGR295C, YLR452C, YLR453C, YML128C, YML127W, YML034W, YOL166W-A, YOL166C, YOL165C, YOL164W-A, YOL164W, YOL163W, YOL162W, YOL161C, YOL160W, YOL159C-A, YOL159C, YOL158C, YOL157C, YOL156W, YOL155W-A, …	YEL077C, YEL077W-A, YEL076C-A, YEL076C, YEL075W-A, YEL075C, YEL074W, YEL073C, YEL072W, YEL071W, YEL070W, YEL069C, YGR111W, YGR112W, YGR113W, YGR114C, YGR115C, YIL173W, YIL172C, YIL171W-A, YBR008C, YBR009C, YBR010W, YBR011C, YBR012C, YDR046C, YER133W-A, YER134C, YER135C, YER136W, YER137C, YER137W-A, YFR057W, YGR286C, YGR287C, YGR288W, YGR289C, YGR290W, YGR291C, YGR292W, YGR293C, YGR294W, YGR295C, …		CYC3, YAL063C-A, TDA8, YAL064W, YAL064W-B, YAL065C, YAL066W, SEO1, YAL067W-A, PAU8, YAL068W-A, YAL069W, YBR012C, GRX7, MNN2, MRPS5, PAU3, ADH7, RDS1, AAD3, YCR108C, DBP10, SLM3, RPO21, AAD4, THI13, LYS14, RSM10, BAP3, ARX1, GCD6, TCP1, BTT1, MET32, CHL4, RMD5, CTA1, RKM4, HSP78, YAP6, EXG2, PEX10, HEL2, CIA1, PIB1, RAD34, IPK1, OMS1, MCM21, ESC2, SEM1, CDC40, XRS2, UTR2, HXT13, DSF1, DLD3, RMD6, …
7	Performance	Acidic		YHR218W, YHR218W-A, YHR219W, YHR219C-A, YNR074C, YNR075W, YNR075C-A, YNR076W, YNR077C	YDL244W, YDL243C, YDR211W, YDR212W, YDR252W, YDR253C, YDR254W, YDR255C, YDR256C, YDR257C, YDR258C, YDR259C, YDR265W, YDR266C, YDR267C, YDR313C, YDR314C, YDR315C, YDR316W, YDR318W, YDR366C, YDR367W, YDR368W, YDR369C, YGR028W, YGR029W, YGR030C, YGR031W, YGR031C-A, YGR032W, YGR033C, YGR034W, YGR035C, YGR035W-A, YGR036C, YGR037C, YGR038W, YHL010C, YHL009C, YJR154W, YJR155W, YJR156C, YJR157W, YJR158W,…	YHR218W, YHR218W-A, YHR219W, YHR219C-A, YNR074C, YNR075W, YNR075C-A, YNR076W, YNR077C, YDL244W, YDL243C, YDR211W, YDR212W, YDR252W, YDR253C, YDR254W, YDR255C, YDR256C, YDR257C, YDR258C, YDR259C, YDR265W, YDR266C, YDR267C, YDR313C, YDR314C, YDR315C, YDR316W, YDR318W, YDR366C, YDR367W, YDR368W, YDR369C, YGR028W, YGR029W, YGR030C, YGR031W, YGR031C-A, YGR032W, YGR033C, YGR034W, YGR035C, YGR035W-A, YG…
6	Performance	Acidic	YCL030C, YHL033C, YKL197C, YML091C	YGR108W, YGR109C, YGR110W, YGR111W, YGR112W, YGR113W, YGR114C, YGR115C	YBR008C, YBR009C, YBR010W, YBR011C, YDR101C, YDR363W, YDR363W-A, YDR364C, YDR366C, YDR367W, YDR368W, YFR057W, YGR020C, YGR021W, YGR022C, YGR023W, YGR024C, YGR028W, YGR029W, YGR030C, YGR031W, YGR031C-A, YGR032W, YGR161C, YHL008C, YHL007C, YLR452C, YLR453C, YMR047C, YMR048W, YMR049C, YOL166W-A, YOL166C, YOL165C, YOL164W-A, YOL164W, YOL163W, YOL162W, YOL161C, YOL160W, YOL159C-A, YOL104C, YOR140W, YO…	YGR108W, YGR109C, YGR110W, YGR111W, YGR112W, YGR113W, YGR114C, YGR115C, YBR008C, YBR009C, YBR010W, YBR011C, YDR101C, YDR363W, YDR363W-A, YDR364C, YDR366C, YDR367W, YDR368W, YFR057W, YGR020C, YGR021W, YGR022C, YGR023W, YGR024C, YGR028W, YGR029W, YGR030C, YGR031W, YGR031C-A, YGR032W, YGR161C, YHL008C, YHL007C, YLR452C, YLR453C, YMR047C, YMR048W, YMR049C, YOL166W-A, YOL166C, YOL165C, YOL164W-A, YOL1…		YER138W-A
5	Performance	Acidic		YLR162W, YLR162W-A, YLR163C, YLR163W-A, YLR164W, YLR165C, YLR166C, YLR167W, YLR168C, YLR169W, YLR170C, YLR171W, YLR172C, YLR173W, YLR174W, YLR175W, YLR176C, YLR177W, YLR178C, YNL335W, YNL334C	YAL069W, YAL068W-A, YAL068C, YAL067W-A, YAL067C, YAL066W, YAL065C, YAL064W-B, YAL064C-A, YAL064W, YAL063C-A, YBR014C, YBR015C, YCR104W, YCR105W, YCR106W, YCR107W, YCR108C, YDR034C, YDR041W, YDR261C, YFL068W, YFL067W, YFL066C, YFL065C, YFL064C, YFL063W, YFL062W, YFL061W, YFL060C, YFL059W, YFL058W, YFL057C, YFL056C, YFL055W, YFL054C, YFL053W, YFL052W, YFL051C, YFL050C, YJR017C, YJR018W, YJR019C, YJ…	YLR162W, YLR162W-A, YLR163C, YLR163W-A, YLR164W, YLR165C, YLR166C, YLR167W, YLR168C, YLR169W, YLR170C, YLR171W, YLR172C, YLR173W, YLR174W, YLR175W, YLR176C, YLR177W, YLR178C, YNL335W, YNL334C, YAL069W, YAL068W-A, YAL068C, YAL067W-A, YAL067C, YAL066W, YAL065C, YAL064W-B, YAL064C-A, YAL064W, YAL063C-A, YBR014C, YBR015C, YCR104W, YCR105W, YCR106W, YCR107W, YCR108C, YDR034C, YDR041W, YDR261C, YFL068W…		ENA2, YHR218W, YHR218W-A, YHR219C-A, YHR219W, MNT4, FRE4, YNR061C, YNR062C
4	Performance	Acidic		YHR218W, YHR218W-A, YHR219W, YHR219C-A	YDL243C, YDL242W, YDR039C, YDR042C, YDR043C, YDR044W, YDR045C, YDR046C, YER136W, YER137C, YER137W-A, YER138W-A, YGR045C, YGR046W, YGR047C, YGR048W, YGR049W, YGR050C, YGR051C, YGR052W, YGR053C, YGR287C, YHR049W, YHR049C-A, YHR050W, YHR050W-A, YHR051W, YHR052W, YHR052W-A, YHR053C, YHR054C, YHR054W-A, YHR055C, YHR056C, YIL166C, YIL165C, YIL164C, YIR036C, YIR039C, YJL215C, YJL115W, YKL225W, YKL224C, …	YHR218W, YHR218W-A, YHR219W, YHR219C-A, YDL243C, YDL242W, YDR039C, YDR042C, YDR043C, YDR044W, YDR045C, YDR046C, YER136W, YER137C, YER137W-A, YER138W-A, YGR045C, YGR046W, YGR047C, YGR048W, YGR049W, YGR050C, YGR051C, YGR052W, YGR053C, YGR287C, YHR049W, YHR049C-A, YHR050W, YHR050W-A, YHR051W, YHR052W, YHR052W-A, YHR053C, YHR054C, YHR054W-A, YHR055C, YHR056C, YIL166C, YIL165C, YIL164C, YIR036C, YIR03…		SPO23, HEH2, RTR1, EMP65, COX15, MAG1, DDI1, UBP5, FTR1, YER145C-A, LSM5, SCC4, YER147C-A, SPT15, YER148W-A, PEA2, SPI1, UBP3, YER152C, YER152W-A, PET122, OXA1, BEM2, YER156C, COG3, YER158C, YER158W-A, BUR6, SKY1, YOL159C-A, YOL160W
3	Performance	Acidic		YBL105C, YBL104C, YMR315W, YMR315W-A, YMR316W, YMR316C-A, YMR316C-B, YMR317W, YMR318C, YMR319C, YMR320W, YMR321C, YMR322C, YMR323W, YMR324C, YMR325W, YMR326C, YNR059W, YNR060W, YNR061C, YNR062C	YCR104W, YCR105W, YCR106W, YCR108C, YDR033W, YDR038C, YDR039C, YDR040C, YDR041W, YDR042C, YEL077C, YEL077W-A, YEL076C-A, YEL076C, YEL075W-A, YEL075C, YEL074W, YEL073C, YEL072W, YEL071W, YEL070W, YER163C, YER164W, YGR019W, YJR151C, YJR151W-A, YJR152W, YJR153W, YOL166W-A, YOL166C, YOL165C, YOL164W-A, YOL164W, YOL163W, YOL162W, YOL161C, YOL160W, YOL159C-A, YOL159C, YPL059W, YPL058C, YPR190C, YPR191W…	YBL105C, YBL104C, YMR315W, YMR315W-A, YMR316W, YMR316C-A, YMR316C-B, YMR317W, YMR318C, YMR319C, YMR320W, YMR321C, YMR322C, YMR323W, YMR324C, YMR325W, YMR326C, YNR059W, YNR060W, YNR061C, YNR062C, YCR104W, YCR105W, YCR106W, YCR108C, YDR033W, YDR038C, YDR039C, YDR040C, YDR041W, YDR042C, YEL077C, YEL077W-A, YEL076C-A, YEL076C, YEL075W-A, YEL075C, YEL074W, YEL073C, YEL072W, YEL071W, YEL070W, YER163C, …		SRO77, YCR108C, ENA1, RSM10, ARX1, DSF1, DLD3, RMD6, YEL073C, YEL074W, YEL075C, YEL075W-A, YEL076C, YEL076C-A, YEL077C, YEL077W-A, SAP4, RTS3, STE20, YHL008C, SET5, MET5, YNR063W, YNR064C, YNR065C, YNR066C, DSE4, YNR068C, BSC5, PDR18, YNR071C, HXT17, YNR073C, YOL159C, GPN2, PDR12, YPR022C, YPR159C-A, KRE6
2	Performance	Acidic	YBL106C, YBR250W, YCL030C, YDR458C, YGL229C, YHR207C, YJR137C, YMR216C, YOR262W, YPR022C	YEL077C, YEL077W-A, YEL076C-A, YEL076C, YEL075W-A, YEL075C, YEL074W, YEL073C, YEL072W, YEL071W, YEL070W, YEL069C, YFL050C, YNR059W, YNR060W, YNR061C, YNR062C, YNR063W, YNR064C, YNR065C, YNR066C, YNR067C, YNR068C, YNR069C, YNR070W, YNR071C, YNR072W, YNR073C	YCR108C, YDR046C, YEL077C, YEL077W-A, YEL076C-A, YEL076C, YEL075W-A, YEL075C, YEL074W, YEL073C, YER136W, YER137C, YER137W-A, YER138W-A, YER139C, YER140W, YER141W, YER142C, YER143W, YER144C, YER145C, YER145C-A, YER146W, YER147C, YER147C-A, YER148W, YER148W-A, YER149C, YER150W, YER151C, YER152C, YER152W-A, YER153C, YER154W, YER155C, YER156C, YER157W, YER158C, YER158W-A, YER159C, YHR048W, YHR218W, Y…	YEL077C, YEL077W-A, YEL076C-A, YEL076C, YEL075W-A, YEL075C, YEL074W, YEL073C, YEL072W, YEL071W, YEL070W, YEL069C, YFL050C, YNR059W, YNR060W, YNR061C, YNR062C, YNR063W, YNR064C, YNR065C, YNR066C, YNR067C, YNR068C, YNR069C, YNR070W, YNR071C, YNR072W, YNR073C, YCR108C, YDR046C, YER136W, YER137C, YER137W-A, YER138W-A, YER139C, YER140W, YER141W, YER142C, YER143W, YER144C, YER145C, YER145C-A, YER146W, …		PKC1, POL30, YBR089W, MRH1, YDR034C-A, ENA5, YDR042C, BAP3, MCM3, HXT13, GDI1, YER137C, YER137W-A, CHD1, ALR2, UGA1, YGR045C, TAM41, TFC4, PIH1, BAT1, CRG1, YHR210C, FLO5, YHR212C, YHR212W-A, YHR213W, YHR213W-A, YHR213W-B, YHR214C-D, YHR214C-E, YHR214W, YHR214W-A, PHO12, IMD2, YHR217C, NIT1, YIL165C, YIL166C, YPS6, AIF1, YNR075C-A, COS10, PAU6, YNR077C, PAU20, YOL162W, YOL163W, BDS1, YOL164W-A, A…
1	Performance	Acidic	YBL106C, YBL058W, YBR088C, YBR089W, YBR250W, YDR243C, YDR406W, YDR458C, YEL032W, YER164W, YGL229C, YGL201C, YHR034C, YHR207C, YJL062W, YJR023C, YJR137C, YMR216C, YNL271C, YOL034W, YOR020C, YOR020W-A, YOR161C, YOR262W, YPR022C	YHR214C-D, YHR214C-E, YHR215W	YDR039C, YER138W-A, YER139C, YER140W, YER141W, YER142C, YER143W, YER144C, YER145C, YER145C-A, YER146W, YER147C, YER147C-A, YER148W, YER148W-A, YER149C, YER150W, YER151C, YER152C, YER152W-A, YER153C, YER154W, YER155C, YER156C, YER157W, YER158C, YER158W-A, YER159C, YHR208W, YHR209W, YHR210C, YHR211W, YHR212C, YHR212W-A, YHR213W, YHR213W-A, YHR213W-B, YHR214W, YHR214W-A, YHR214C-D, YHR214C-E, YHR215…	YHR214C-D, YHR214C-E, YHR215W, YDR039C, YER138W-A, YER139C, YER140W, YER141W, YER142C, YER143W, YER144C, YER145C, YER145C-A, YER146W, YER147C, YER147C-A, YER148W, YER148W-A, YER149C, YER150W, YER151C, YER152C, YER152W-A, YER153C, YER154W, YER155C, YER156C, YER157W, YER158C, YER158W-A, YER159C, YHR208W, YHR209W, YHR210C, YHR211W, YHR212C, YHR212W-A, YHR213W, YHR213W-A, YHR213W-B, YHR214W, YHR214W-…		PRP45, HTA2, UTP20, YBL029C-A, SHP1, SEA4, PCA1, PHO89, KCC4, HIS4, MIC10, FYV5, ADF1, KRR1, MRC1, VAC17, CHA1, YCL065W, HMLALPHA1, HMLALPHA2, YCL068C, VBA3, GEX1, YCL076W, OCA4, YCR095W-A, PAU3, ADH7, RDS1, YDL183C, YDL242W, AAD4, RAD28, MIX14, PST2, LYS14, YDR034W-B, ARO3, EHD3, KRS1, NRG1, HEM13, RPC11, BMH2, TVP15, PRP28, YDR366C, KEI1, YPR1, DXO1, YDR371C-A, CTS2, PDR15, POL5, GCG1, RIM15, Y…
4	Resistance	Non-acidic	YAL032C, YBL105C, YBR250W, YCL024W, YCR095C, YDR458C, YEL032W, YMR205C, YMR216C, YMR217W, YNL239W		YBL004W, YBL003C, YEL072W, YEL071W, YEL070W, YHR208W, YHR209W, YHR210C, YHR211W, YHR212C, YHR212W-A, YHR213W, YHR213W-A, YHR213W-B, YHR214W, YHR214W-A, YHR214C-D, YHR214C-E, YHR215W, YHR216W, YHR217C, YPR159W	YBL004W, YBL003C, YEL072W, YEL071W, YEL070W, YHR208W, YHR209W, YHR210C, YHR211W, YHR212C, YHR212W-A, YHR213W, YHR213W-A, YHR213W-B, YHR214W, YHR214W-A, YHR214C-D, YHR214C-E, YHR215W, YHR216W, YHR217C, YPR159W
3	Resistance	Non-acidic		YCR095W-A, YIR039C, YIR040C, YIR041W, YIR042C, YNL328C, YNL327W, YNL326C, YNR059W, YNR060W, YNR061C, YNR062C	YDR034C-A, YDR034W-B, YDR035W, YDR036C, YDR037W, YDR038C, YDR039C, YDR040C, YGR045C, YGR046W, YGR047C, YNL335W, YNL334C, YNL333W, YOL152W, YOL112W, YOL111C, YOL110W, YOL109W, YOL108C, YOL107W, YPR194C, YPR195C, YPR196W, YPR197C, YPR198W, YPR199C, YPR200C, YPR201W	YCR095W-A, YIR039C, YIR040C, YIR041W, YIR042C, YNL328C, YNL327W, YNL326C, YNR059W, YNR060W, YNR061C, YNR062C, YDR034C-A, YDR034W-B, YDR035W, YDR036C, YDR037W, YDR038C, YDR039C, YDR040C, YGR045C, YGR046W, YGR047C, YNL335W, YNL334C, YNL333W, YOL152W, YOL112W, YOL111C, YOL110W, YOL109W, YOL108C, YOL107W, YPR194C, YPR195C, YPR196W, YPR197C, YPR198W, YPR199C, YPR200C, YPR201W		AAD10, THI11, YJR157W, HXT16, SOR1, MPH3, COS5, YJR162C, RSC9, MSC1
2	Resistance	Non-acidic		YNR059W, YNR060W, YNR061C, YNR062C, YNR063W, YNR064C, YNR065C, YNR066C, YNR067C, YNR068C, YNR069C, YNR070W, YNR071C, YNR072W, YNR073C, YNR074C, YNR075W, YNR075C-A, YNR076W, YNR077C	YCR108C, YDR039C, YDR040C, YDR041W, YDR101C, YDR370C, YDR371W, YDR371C-A, YER138W-A, YER139C, YER140W, YER141W, YER142C, YER143W, YER144C, YER145C, YER145C-A, YER146W, YER147C, YER147C-A, YER148W, YER148W-A, YER149C, YER150W, YER151C, YER152C, YER152W-A, YER153C, YER154W, YER155C, YER156C, YER157W, YER158C, YER158W-A, YER159C, YGR020C, YGR021W, YGR022C, YGR023W, YGR161C, YHL008C, YHL007C, YHR218W…	YNR059W, YNR060W, YNR061C, YNR062C, YNR063W, YNR064C, YNR065C, YNR066C, YNR067C, YNR068C, YNR069C, YNR070W, YNR071C, YNR072W, YNR073C, YNR074C, YNR075W, YNR075C-A, YNR076W, YNR077C, YCR108C, YDR039C, YDR040C, YDR041W, YDR101C, YDR370C, YDR371W, YDR371C-A, YER138W-A, YER139C, YER140W, YER141W, YER142C, YER143W, YER144C, YER145C, YER145C-A, YER146W, YER147C, YER147C-A, YER148W, YER148W-A, YER149C, …		FLR1, HHF1, HHT1, IPP1, YBR012C, YBR013C, HIS4, YDR366C, KEI1, YPR1, BUR6, YFR057W, CHC1, MSP1, ERV1, POP6, NAG1, IMO32, GSC2, YGR111W, SHY1, DAM1, YGR114C, YGR115C, YJR154W, RNH203, SST2, RIF2, SRC1, YOL159C-A, YOL160W, PAU20, YOL162W, YOL163W, BDS1, YOL164W-A, AAD15, YOL166C, YOL166W-A, RPC82, QCR2, AQY1, HPA2, YPR202W, YPR203W, YPR204C-A, YPR204W
1	Resistance	Non-acidic		YCL076W, YCL073C, YCL069W, YCL068C, YCL067C, YCL066W, YCL065W, YCL064C, YCL063W, YCL061C, YCL059C, YCL058C, YCL058W-A, YCL057C-A, YEL069C, YFL058W, YFL057C, YFL056C, YFL055W, YFL054C, YFL053W, YFL052W, YFL051C, YFL050C, YNR059W, YNR060W, YNR061C, YNR062C	YDR099W, YDR100W, YDR101C, YEL077C, YEL077W-A, YEL076C-A, YEL076C, YEL075W-A, YEL075C, YEL074W, YEL073C, YER138W-A, YER142C, YER143W, YER144C, YER145C, YER145C-A, YER146W, YER147C, YER147C-A, YER148W, YER148W-A, YER149C, YER150W, YER151C, YER152C, YER152W-A, YER153C, YER154W, YER155C, YER156C, YER157W, YER158C, YER158W-A, YER159C, YGR019W, YGR161C, YHL008C, YHL007C, YHR218W, YHR218W-A, YHR219W, Y…	YCL076W, YCL073C, YCL069W, YCL068C, YCL067C, YCL066W, YCL065W, YCL064C, YCL063W, YCL061C, YCL059C, YCL058C, YCL058W-A, YCL057C-A, YEL069C, YFL058W, YFL057C, YFL056C, YFL055W, YFL054C, YFL053W, YFL052W, YFL051C, YFL050C, YNR059W, YNR060W, YNR061C, YNR062C, YDR099W, YDR100W, YDR101C, YEL077C, YEL077W-A, YEL076C-A, YEL076C, YEL075W-A, YEL075C, YEL074W, YEL073C, YER138W-A, YER142C, YER143W, YER144C, …		CYC3, BDH2, GDH3, YAL063C-A, TDA8, YAL064W, YAL064W-B, YAL065C, YAL066W, SEO1, YAL067W-A, PAU8, YAL068W-A, YAL069W, NUP60, GRX7, MNN2, YBR016W, KAP104, MRPS5, PAU3, ADH7, RDS1, AAD3, YCR108C, DBP10, SLM3, RPO21, AAD4, THI13, MRH1, LYS14, ENA5, RSM10, BAP3, ARX1, GCD6, TCP1, BTT1, MET32, CHL4, RMD5, CTA1, RKM4, HSP78, YAP6, EXG2, PEX10, HEL2, CIA1, PIB1, RAD34, IPK1, OMS1, HIM1, MCM21, ESC2, SEM1,…
7	Resistance	Acidic	YBL106C, YBL029C-A, YBR088C, YBR089W, YBR250W, YDL183C, YDR458C, YEL055C, YFL033C, YGL229C, YHR034C, YHR207C, YJR137C, YLR437C, YLR437C-A, YLR438W, YMR117C, YMR118C, YMR216C, YNL250W, YNR011C, YOR161C, YOR262W, YPR022C	YBL113C, YBL113W-A, YBL112C, YBL111C, YBL109W, YBL108C-A, YBL108W, YBL107W-A, YBL107C, YBL106C, YCL052C, YCL051W, YCL050C, YCL049C, YCL048W-A, YCL048W, YCL047C, YCL045C, YCL046W, YCL044C, YCL043C, YCL041C, YCL042W, YCL040W, YCL039W, YCL038C, YCL037C, YCL036W, YCL035C, YCL034W, YCL033C, YCL032W, YCL031C, YCL030C, YCL029C, YCL028W, YCL027W, YCL026C-B, YCL026C-A, YCL025C, YCL023C, YCL024W, YCL022C, …	YAR014C, YAR015W, YAR018C, YAR019C, YAR019W-A, YAR020C, YAR023C, YAR027W, YAR028W, YAR029W, YAR030C, YAR031W, YAR033W, YBR014C, YBR015C, YBR016W, YBR017C, YCR106W, YCR107W, YDR311W, YDR312W, YEL077C, YEL077W-A, YEL076C-A, YEL076C, YEL075W-A, YEL075C, YEL074W, YEL073C, YGR289C, YGR290W, YGR291C, YGR292W, YGR293C, YGR294W, YGR295C, YIR039C, YJL214W, YJR025C, YLR034C, YLR158C, YLR256W, YMR047C, YMR0…	YBL113C, YBL113W-A, YBL112C, YBL111C, YBL109W, YBL108C-A, YBL108W, YBL107W-A, YBL107C, YBL106C, YCL052C, YCL051W, YCL050C, YCL049C, YCL048W-A, YCL048W, YCL047C, YCL045C, YCL046W, YCL044C, YCL043C, YCL041C, YCL042W, YCL040W, YCL039W, YCL038C, YCL037C, YCL036W, YCL035C, YCL034W, YCL033C, YCL032W, YCL031C, YCL030C, YCL029C, YCL028W, YCL027W, YCL026C-B, YCL026C-A, YCL025C, YCL023C, YCL024W, YCL022C, …
6	Resistance	Acidic	YAL039C, YDL140C, YDL033C, YDL031W, YDR528W, YEL040W, YER159C, YER177W, YFR035C, YFR036W, YFR036W-A, YGL206C, YGL158W, YGR127W, YIL057C, YLL019C, YLR437C, YLR438W, YPR022C, YBR251W, YCL030C, YHL028W, YPL053C, YPL052W	YEL077C, YEL077W-A, YEL076C-A, YEL076C, YEL075W-A, YEL075C, YEL074W, YEL073C, YEL072W, YEL071W, YEL070W, YEL069C, YGR111W, YGR112W, YGR113W, YGR114C, YGR115C, YIL172C, YIL171W-A, YIR039C, YIR040C, YIR041W, YIR042C, YIL173W	YBR008C, YBR009C, YBR010W, YBR011C, YFR057W, YGR286C, YGR287C, YGR288W, YGR289C, YGR290W, YGR291C, YGR292W, YGR293C, YGR294W, YGR295C, YJR155W, YJR156C, YJR157W, YJR158W, YJR159W, YJR160C, YJR161C, YJR162C, YML128C, YML127W, YOL166W-A, YOL166C, YOL165C, YOL164W-A, YOL164W, YOL163W, YOL162W, YOL161C, YOL160W, YOL159C-A, YOL159C, YOL158C, YOL157C, YOL156W, YOL155W-A, YOL155C, YOL154W, YPR190C, YPR1…	YEL077C, YEL077W-A, YEL076C-A, YEL076C, YEL075W-A, YEL075C, YEL074W, YEL073C, YEL072W, YEL071W, YEL070W, YEL069C, YGR111W, YGR112W, YGR113W, YGR114C, YGR115C, YIL172C, YIL171W-A, YIR039C, YIR040C, YIR041W, YIR042C, YBR008C, YBR009C, YBR010W, YBR011C, YFR057W, YGR286C, YGR287C, YGR288W, YGR289C, YGR290W, YGR291C, YGR292W, YGR293C, YGR294W, YGR295C, YJR155W, YJR156C, YJR157W, YJR158W, YJR159W, YJR1…		ENA2, YER138W-A, YHR218W, YHR218W-A, YHR219C-A, YHR219W
5	Resistance	Acidic	YIL048W, YMR162C	YHR216W, YHR217C, YHR218W, YHR218W-A, YHR219W, YHR219C-A, YNR074C, YNR075W, YNR075C-A, YNR076W, YNR077C	YBR013C, YDR252W, YDR253C, YDR254W, YDR255C, YDR256C, YDR257C, YDR258C, YDR259C, YDR265W, YDR266C, YDR313C, YDR314C, YDR315C, YDR316W, YDR317W, YJR151C, YJR151W-A, YJR152W, YJR153W, YJR154W, YJR155W, YJR156C, YJR157W, YJR158W, YJR159W, YJR160C, YJR161C, YJR162C, YLR455W, YOR380W, YDL244W, YDL243C, YDR211W, YDR212W, YDR267C, YDR318W, YDR366C, YDR367W, YDR368W, YDR369C, YGR028W, YGR029W, YGR030C, Y…	YHR216W, YHR217C, YHR218W, YHR218W-A, YHR219W, YHR219C-A, YBR013C, YDR252W, YDR253C, YDR254W, YDR255C, YDR256C, YDR257C, YDR258C, YDR259C, YDR265W, YDR266C, YDR313C, YDR314C, YDR315C, YDR316W, YDR317W, YJR151C, YJR151W-A, YJR152W, YJR153W, YJR154W, YJR155W, YJR156C, YJR157W, YJR158W, YJR159W, YJR160C, YJR161C, YJR162C, YLR455W, YOR380W, YNR074C, YNR075W, YNR075C-A, YNR076W, YNR077C, YDL244W, YDL2…		YPS6, MNT4, FRE4, YNR061C, YNR062C
4	Resistance	Acidic	YAR002W, YER159C, YGL206C, YML103C, YCL030C, YHL033C, YKL197C, YML091C	YHR180W-A, YHR180C-B, YHR181W, YHR182W, YHR182C-A, YHR183W, YHR184W, YHR185C, YHR186C, YHR187W, YHR188C, YHR189W, YHR190W, YHR191C, YHR192W, YHR193C, YHR193C-A, YHR194W, YHR195W, YHR196W, YHR197W, YHR198C, YHR199C, YHR199C-A, YHR200W, YHR201C, YHR202W, YHR203C, YHR204W, YHR205W, YGR108W, YGR109C, YGR110W, YGR111W, YGR112W, YGR113W, YGR114C, YGR115C	YAL062W, YAL061W, YBR012C, YBR013C, YDR038C, YGR049W, YGR050C, YGR051C, YGR052W, YGR053C, YGR284C, YGR285C, YJR154W, YJR155W, YJR156C, YJR157W, YJR158W, YJR159W, YJR160C, YJR161C, YJR162C, YLL067C, YLL067W-A, YLL066W-B, YLL066C, YLL066W-A, YLL065W, YLL064C, YLL063C, YML128C, YML127W, YML049C, YPR190C, YPR191W, YPR192W, YPR193C, YPR202W, YPR203W, YPR204W, YPR204C-A, YBR008C, YBR009C, YBR010W, YBR0…	YHR180W-A, YHR180C-B, YHR181W, YHR182W, YHR182C-A, YHR183W, YHR184W, YHR185C, YHR186C, YHR187W, YHR188C, YHR189W, YHR190W, YHR191C, YHR192W, YHR193C, YHR193C-A, YHR194W, YHR195W, YHR196W, YHR197W, YHR198C, YHR199C, YHR199C-A, YHR200W, YHR201C, YHR202W, YHR203C, YHR204W, YHR205W, YAL062W, YAL061W, YBR012C, YBR013C, YDR038C, YGR049W, YGR050C, YGR051C, YGR052W, YGR053C, YGR284C, YGR285C, YJR154W, YJ…		SPO23, RDS1, HEH2, YEL073C, YEL074W, YEL075C, YEL075W-A, YEL076C, YEL076C-A, YEL077C, YEL077W-A, RTR1, EMP65, COX15, MAG1, DDI1, UBP5, FTR1, YER145C-A, LSM5, SCC4, YER147C-A, SPT15, YER148W-A, PEA2, SPI1, UBP3, YER152C, YER152W-A, PET122, OXA1, BEM2, YER156C, COG3, YER158C, YER158W-A, BUR6, SAP4, MET5, SKY1, YNR063W, YNR064C, YNR065C, YNR066C, DSE4, YNR068C, BSC5, PDR18, YNR071C, HXT17, YNR073C, …
3	Resistance	Acidic		YML129C, YML128C, YML127W, YLR162W, YLR162W-A, YLR163C, YLR163W-A, YLR164W, YLR165C, YLR166C, YLR167W, YLR168C, YLR169W, YLR170C, YLR171W, YLR172C, YLR173W, YLR174W, YLR175W, YLR176C, YLR177W, YLR178C, YNL335W, YNL334C	YAL069W, YAL068W-A, YAL068C, YAL067W-A, YAL067C, YAL066W, YAL065C, YAL064W-B, YAL064C-A, YAL064W, YAL063C-A, YBR014C, YBR015C, YBR016W, YBR017C, YCR104W, YCR105W, YCR106W, YCR107W, YCR108C, YDR033W, YDR034C, YDR261C, YFL068W, YFL067W, YFL066C, YFL065C, YFL064C, YFL063W, YFL062W, YFL061W, YFL060C, YFL059W, YFL058W, YFL057C, YFL056C, YJR017C, YJR018W, YJR021C, YJR024C, YLR149C, YLR149C-A, YLR153C, …	YML129C, YML128C, YML127W, YAL069W, YAL068W-A, YAL068C, YAL067W-A, YAL067C, YAL066W, YAL065C, YAL064W-B, YAL064C-A, YAL064W, YAL063C-A, YBR014C, YBR015C, YBR016W, YBR017C, YCR104W, YCR105W, YCR106W, YCR107W, YCR108C, YDR033W, YDR034C, YDR261C, YFL068W, YFL067W, YFL066C, YFL065C, YFL064C, YFL063W, YFL062W, YFL061W, YFL060C, YFL059W, YFL058W, YFL057C, YFL056C, YJR017C, YJR018W, YJR021C, YJR024C, YL…		PKC1, SRO77, YCR108C, ENA1, RSM10, ARX1, HXT13, DSF1, DLD3, RMD6, RIM15, THG1, RTS3, STE20, YHL008C, SET5, CRG1, YHR210C, FLO5, YHR212C, YHR212W-A, YHR213W, YHR213W-A, YHR213W-B, YHR214C-D, YHR214C-E, YHR214W, YHR214W-A, PHO12, IMD2, YHR217C, YLR154W-A, YLR162W, RRT15, MAS1, YLR163W-A, YLR173W, IDP2, CBF5, BUR2, ADY4, ECM22, ARP5, YOL159C, PAU20, YOL162W, YOL163W, BDS1, YOL164W-A, AAD15, YOL166C,…
2	Resistance	Acidic	YBR284W, YDR498C, YDR499W, YOR321W	YHR218W, YHR218W-A, YHR219W, YHR219C-A	YDR043C, YDR044W, YDR045C, YDR046C, YDR047W, YDR048C, YDR049W, YDR365C, YDR539W, YDR540C, YDR541C, YDR542W, YDR543C, YDR544C, YDR545W, YDR545C-A, YEL069C, YEL068C, YEL067C, YEL066W, YEL065W, YHR050W, YHR050W-A, YHR051W, YHR052W, YHR052W-A, YHR053C, YHR054C, YHR054W-A, YHR055C, YHR056C, YIL166C, YIL165C, YIL164C, YIR036C, YIR039C, YJL115W, YKL225W, YKL224C, YKL223W, YKL222C, YLR149C, YLR149C-A, YL…	YHR218W, YHR218W-A, YHR219W, YHR219C-A, YDR043C, YDR044W, YDR045C, YDR046C, YDR047W, YDR048C, YDR049W, YDR365C, YDR539W, YDR540C, YDR541C, YDR542W, YDR543C, YDR544C, YDR545W, YDR545C-A, YEL069C, YEL068C, YEL067C, YEL066W, YEL065W, YHR050W, YHR050W-A, YHR051W, YHR052W, YHR052W-A, YHR053C, YHR054C, YHR054W-A, YHR055C, YHR056C, YIL166C, YIL165C, YIL164C, YIR036C, YIR039C, YJL115W, YKL225W, YKL224C, …		Q0010, Q0017, Q0032, COX1, AI1, AI2, AI3, AI4, AI5_ALPHA, AI5_BETA, ATP8, ATP6, Q0092, COB, BI2, BI3, BI4, OLI1, VAR1, Q0142, Q0143, Q0144, SCEI, Q0182, COX2, Q0255, COX3, Q0297, BUD14, ADE1, KIN3, CDC15, YAR019W-A, PAU7, YAR023C, UIP3, YAR028W, YAR029W, YAR030C, PRM9, MST28, YAR035C-A, YAT1, YAR047C, SEA4, MIX23, YBL107W-A, PAU9, YBL108W, YBL109W, YBL111C, YBL112C, YBL113C, YBL113W-A, POL30, YBR…
1	Resistance	Acidic	YFL033C, YKR092C, YLR037C	YFL058W, YFL057C, YFL056C, YFL055W, YFL054C, YFL053W, YFL052W, YFL051C, YMR315W, YMR315W-A, YMR316W, YMR316C-A, YMR316C-B, YMR317W, YMR318C, YMR319C, YMR320W, YMR321C, YMR322C, YMR323W, YMR324C, YMR325W, YMR326C, YOL154W, YBL105C, YBL104C, YNR059W, YNR060W, YNR061C, YNR062C	YCR106W, YCR108C, YDR033W, YDR039C, YDR251W, YDR317W, YGR019W, YGR020C, YGR021W, YGR022C, YGR023W, YGR024C, YHR056W-A, YHR057C, YHR058C, YJR151C, YJR151W-A, YJR152W, YJR153W, YLR154W-A, YLR154W-B, YLR154W-C, YLR154W-E, YLR154W-F, YLR154C-G, YLR154C-H, YLR173W, YLR174W, YLR175W, YLR438W, YLR438C-A, YLR439W, YLR440C, YLR441C, YLR442C, YLR443W, YLR444C, YLR445W, YLR446W, YLR447C, YLR448W, YLR449W, Y…	YFL058W, YFL057C, YFL056C, YFL055W, YFL054C, YFL053W, YFL052W, YFL051C, YMR315W, YMR315W-A, YMR316W, YMR316C-A, YMR316C-B, YMR317W, YMR318C, YMR319C, YMR320W, YMR321C, YMR322C, YMR323W, YMR324C, YMR325W, YMR326C, YOL154W, YCR106W, YCR108C, YDR033W, YDR039C, YDR251W, YDR317W, YGR019W, YGR020C, YGR021W, YGR022C, YGR023W, YGR024C, YHR056W-A, YHR057C, YHR058C, YJR151C, YJR151W-A, YJR152W, YJR153W, YL…		TFC3, DEP1, SYN8, PRP45, FLO9, ERP1, NUP60, SWD1, RFA1, SEN34, SWH1, FLO1, YAR053W, YAR060C, YAR064W, YAR066W, YAR068W, YAR069C, YAR070C, PHO11, IMD1, YAR075W, HTA2, UTP20, YBL029C-A, SHP1, FLR1, HHF1, HHT1, IPP1, GRX7, MNN2, YBR016W, KAP104, ERT1, YBR241C, YBR284W, PCA1, PHO89, RER1, YCL001W-A, YCL001W-B, YCL002C, PGS1, LDB16, VMA9, YCL007C, STP22, ILV6, SGF29, GBP2, YCL012C, BUD3, DCC1, NFS1, L…
13	Robustness	Acidic or Non-acidic		YBL113C, YBL113W-A, YBL112C, YBL111C, YBL109W, YBL108C-A, YBL108W, YBL107W-A, YBL107C, YBL106C, YCL052C, YCL051W, YCL050C, YCL049C, YCL048W-A, YCL048W, YCL047C, YCL045C, YCL046W, YCL044C, YCL043C, YCL041C, YCL042W, YCL040W, YCL039W, YCL038C, YCL037C, YCL036W, YCL035C, YCL034W, YCL033C, YCL032W, YCL031C, YCL030C, YCL029C, YCL028W, YCL027W, YCL026C-B, YCL026C-A, YCL025C, YCL023C, YCL024W, YCL022C, …	YAR014C, YAR015W, YAR018C, YAR019C, YAR019W-A, YAR020C, YAR023C, YAR027W, YAR028W, YAR029W, YAR030C, YAR031W, YAR033W, YBR014C, YBR015C, YBR016W, YBR017C, YCR106W, YCR107W, YDR311W, YDR312W, YEL077C, YEL077W-A, YEL076C-A, YEL076C, YEL075W-A, YEL075C, YEL074W, YEL073C, YGR289C, YGR290W, YGR291C, YGR292W, YGR293C, YGR294W, YGR295C, YIR039C, YJL214W, YJR025C, YLR034C, YLR158C, YLR256W, YMR047C, YMR0…	YBL113C, YBL113W-A, YBL112C, YBL111C, YBL109W, YBL108C-A, YBL108W, YBL107W-A, YBL107C, YBL106C, YCL052C, YCL051W, YCL050C, YCL049C, YCL048W-A, YCL048W, YCL047C, YCL045C, YCL046W, YCL044C, YCL043C, YCL041C, YCL042W, YCL040W, YCL039W, YCL038C, YCL037C, YCL036W, YCL035C, YCL034W, YCL033C, YCL032W, YCL031C, YCL030C, YCL029C, YCL028W, YCL027W, YCL026C-B, YCL026C-A, YCL025C, YCL023C, YCL024W, YCL022C, …
12	Robustness	Acidic or Non-acidic	YAL039C, YDL140C, YDL033C, YDL031W, YDR528W, YEL040W, YER159C, YER177W, YFR035C, YFR036W, YFR036W-A, YGL206C, YGL158W, YGR127W, YIL057C, YLL019C, YLR437C, YLR438W, YPR022C	YEL077C, YEL077W-A, YEL076C-A, YEL076C, YEL075W-A, YEL075C, YEL074W, YEL073C, YEL072W, YEL071W, YEL070W, YEL069C, YGR111W, YGR112W, YGR113W, YGR114C, YGR115C, YIL172C, YIL171W-A, YIR039C, YIR040C, YIR041W, YIR042C	YBR008C, YBR009C, YBR010W, YBR011C, YFR057W, YGR286C, YGR287C, YGR288W, YGR289C, YGR290W, YGR291C, YGR292W, YGR293C, YGR294W, YGR295C, YJR155W, YJR156C, YJR157W, YJR158W, YJR159W, YJR160C, YJR161C, YJR162C, YML128C, YML127W, YOL166W-A, YOL166C, YOL165C, YOL164W-A, YOL164W, YOL163W, YOL162W, YOL161C, YOL160W, YOL159C-A, YOL159C, YOL158C, YOL157C, YOL156W, YOL155W-A, YOL155C, YOL154W, YPR190C, YPR1…	YEL077C, YEL077W-A, YEL076C-A, YEL076C, YEL075W-A, YEL075C, YEL074W, YEL073C, YEL072W, YEL071W, YEL070W, YEL069C, YGR111W, YGR112W, YGR113W, YGR114C, YGR115C, YIL172C, YIL171W-A, YIR039C, YIR040C, YIR041W, YIR042C, YBR008C, YBR009C, YBR010W, YBR011C, YFR057W, YGR286C, YGR287C, YGR288W, YGR289C, YGR290W, YGR291C, YGR292W, YGR293C, YGR294W, YGR295C, YJR155W, YJR156C, YJR157W, YJR158W, YJR159W, YJR1…
11	Robustness	Acidic or Non-acidic	YIL048W, YMR162C	YHR216W, YHR217C, YHR218W, YHR218W-A, YHR219W, YHR219C-A	YBR013C, YDR252W, YDR253C, YDR254W, YDR255C, YDR256C, YDR257C, YDR258C, YDR259C, YDR265W, YDR266C, YDR313C, YDR314C, YDR315C, YDR316W, YDR317W, YJR151C, YJR151W-A, YJR152W, YJR153W, YJR154W, YJR155W, YJR156C, YJR157W, YJR158W, YJR159W, YJR160C, YJR161C, YJR162C, YLR455W, YOR380W	YHR216W, YHR217C, YHR218W, YHR218W-A, YHR219W, YHR219C-A, YBR013C, YDR252W, YDR253C, YDR254W, YDR255C, YDR256C, YDR257C, YDR258C, YDR259C, YDR265W, YDR266C, YDR313C, YDR314C, YDR315C, YDR316W, YDR317W, YJR151C, YJR151W-A, YJR152W, YJR153W, YJR154W, YJR155W, YJR156C, YJR157W, YJR158W, YJR159W, YJR160C, YJR161C, YJR162C, YLR455W, YOR380W
10	Robustness	Acidic or Non-acidic	YAR002W, YER159C, YGL206C, YML103C	YHR180W-A, YHR180C-B, YHR181W, YHR182W, YHR182C-A, YHR183W, YHR184W, YHR185C, YHR186C, YHR187W, YHR188C, YHR189W, YHR190W, YHR191C, YHR192W, YHR193C, YHR193C-A, YHR194W, YHR195W, YHR196W, YHR197W, YHR198C, YHR199C, YHR199C-A, YHR200W, YHR201C, YHR202W, YHR203C, YHR204W, YHR205W	YAL062W, YAL061W, YBR012C, YBR013C, YDR038C, YGR049W, YGR050C, YGR051C, YGR052W, YGR053C, YGR284C, YGR285C, YJR154W, YJR155W, YJR156C, YJR157W, YJR158W, YJR159W, YJR160C, YJR161C, YJR162C, YLL067C, YLL067W-A, YLL066W-B, YLL066C, YLL066W-A, YLL065W, YLL064C, YLL063C, YML128C, YML127W, YML049C, YPR190C, YPR191W, YPR192W, YPR193C, YPR202W, YPR203W, YPR204W, YPR204C-A	YHR180W-A, YHR180C-B, YHR181W, YHR182W, YHR182C-A, YHR183W, YHR184W, YHR185C, YHR186C, YHR187W, YHR188C, YHR189W, YHR190W, YHR191C, YHR192W, YHR193C, YHR193C-A, YHR194W, YHR195W, YHR196W, YHR197W, YHR198C, YHR199C, YHR199C-A, YHR200W, YHR201C, YHR202W, YHR203C, YHR204W, YHR205W, YAL062W, YAL061W, YBR012C, YBR013C, YDR038C, YGR049W, YGR050C, YGR051C, YGR052W, YGR053C, YGR284C, YGR285C, YJR154W, YJ…
9	Robustness	Acidic or Non-acidic		YML129C, YML128C, YML127W	YAL069W, YAL068W-A, YAL068C, YAL067W-A, YAL067C, YAL066W, YAL065C, YAL064W-B, YAL064C-A, YAL064W, YAL063C-A, YBR014C, YBR015C, YBR016W, YBR017C, YCR104W, YCR105W, YCR106W, YCR107W, YCR108C, YDR033W, YDR034C, YDR261C, YFL068W, YFL067W, YFL066C, YFL065C, YFL064C, YFL063W, YFL062W, YFL061W, YFL060C, YFL059W, YFL058W, YFL057C, YFL056C, YJR017C, YJR018W, YJR021C, YJR024C, YLR149C, YLR149C-A, YLR153C, …	YML129C, YML128C, YML127W, YAL069W, YAL068W-A, YAL068C, YAL067W-A, YAL067C, YAL066W, YAL065C, YAL064W-B, YAL064C-A, YAL064W, YAL063C-A, YBR014C, YBR015C, YBR016W, YBR017C, YCR104W, YCR105W, YCR106W, YCR107W, YCR108C, YDR033W, YDR034C, YDR261C, YFL068W, YFL067W, YFL066C, YFL065C, YFL064C, YFL063W, YFL062W, YFL061W, YFL060C, YFL059W, YFL058W, YFL057C, YFL056C, YJR017C, YJR018W, YJR021C, YJR024C, YL…
8	Robustness	Acidic or Non-acidic	YBR284W, YDR498C, YDR499W, YOR321W	YHR218W, YHR218W-A, YHR219W, YHR219C-A	YDR043C, YDR044W, YDR045C, YDR046C, YDR047W, YDR048C, YDR049W, YDR365C, YDR539W, YDR540C, YDR541C, YDR542W, YDR543C, YDR544C, YDR545W, YDR545C-A, YEL069C, YEL068C, YEL067C, YEL066W, YEL065W, YHR050W, YHR050W-A, YHR051W, YHR052W, YHR052W-A, YHR053C, YHR054C, YHR054W-A, YHR055C, YHR056C, YIL166C, YIL165C, YIL164C, YIR036C, YIR039C, YJL115W, YKL225W, YKL224C, YKL223W, YKL222C, YLR149C, YLR149C-A, YL…	YHR218W, YHR218W-A, YHR219W, YHR219C-A, YDR043C, YDR044W, YDR045C, YDR046C, YDR047W, YDR048C, YDR049W, YDR365C, YDR539W, YDR540C, YDR541C, YDR542W, YDR543C, YDR544C, YDR545W, YDR545C-A, YEL069C, YEL068C, YEL067C, YEL066W, YEL065W, YHR050W, YHR050W-A, YHR051W, YHR052W, YHR052W-A, YHR053C, YHR054C, YHR054W-A, YHR055C, YHR056C, YIL166C, YIL165C, YIL164C, YIR036C, YIR039C, YJL115W, YKL225W, YKL224C, …
7	Robustness	Acidic or Non-acidic	YFL033C, YKR092C, YLR037C	YFL058W, YFL057C, YFL056C, YFL055W, YFL054C, YFL053W, YFL052W, YFL051C, YMR315W, YMR315W-A, YMR316W, YMR316C-A, YMR316C-B, YMR317W, YMR318C, YMR319C, YMR320W, YMR321C, YMR322C, YMR323W, YMR324C, YMR325W, YMR326C, YOL154W	YCR106W, YCR108C, YDR033W, YDR039C, YDR251W, YDR317W, YGR019W, YGR020C, YGR021W, YGR022C, YGR023W, YGR024C, YHR056W-A, YHR057C, YHR058C, YJR151C, YJR151W-A, YJR152W, YJR153W, YLR154W-A, YLR154W-B, YLR154W-C, YLR154W-E, YLR154W-F, YLR154C-G, YLR154C-H, YLR173W, YLR174W, YLR175W, YLR438W, YLR438C-A, YLR439W, YLR440C, YLR441C, YLR442C, YLR443W, YLR444C, YLR445W, YLR446W, YLR447C, YLR448W, YLR449W, Y…	YFL058W, YFL057C, YFL056C, YFL055W, YFL054C, YFL053W, YFL052W, YFL051C, YMR315W, YMR315W-A, YMR316W, YMR316C-A, YMR316C-B, YMR317W, YMR318C, YMR319C, YMR320W, YMR321C, YMR322C, YMR323W, YMR324C, YMR325W, YMR326C, YOL154W, YCR106W, YCR108C, YDR033W, YDR039C, YDR251W, YDR317W, YGR019W, YGR020C, YGR021W, YGR022C, YGR023W, YGR024C, YHR056W-A, YHR057C, YHR058C, YJR151C, YJR151W-A, YJR152W, YJR153W, YL…
6	Robustness	Acidic or Non-acidic	YBR241C, YCL030C, YCL027W, YGR127W, YKL203C, YNL271C, YNL103W	YEL071W, YEL070W, YGR296W	YCR106W, YCR108C, YDR046C, YDR211W, YDR212W, YEL077C, YEL077W-A, YEL076C-A, YEL076C, YEL075W-A, YEL075C, YEL074W, YEL073C, YGL263W, YGL262W, YGL261C, YGL260W, YGL259W, YGL258W-A, YGL258W, YGL257C, YGL256W, YHR048W, YJR153W, YLR153C, YPL058C	YEL071W, YEL070W, YGR296W, YCR106W, YCR108C, YDR046C, YDR211W, YDR212W, YEL077C, YEL077W-A, YEL076C-A, YEL076C, YEL075W-A, YEL075C, YEL074W, YEL073C, YGL263W, YGL262W, YGL261C, YGL260W, YGL259W, YGL258W-A, YGL258W, YGL257C, YGL256W, YHR048W, YJR153W, YLR153C, YPL058C		YPS6
5	Robustness	Acidic or Non-acidic		YBL113C, YBL113W-A, YBL112C, YBL111C, YBL109W, YBL108C-A, YBL108W, YBL107W-A, YBL107C, YBL106C, YBL105C, YBL104C, YDL039C, YDL037C, YDL036C, YDL035C, YIL087C, YIL086C, YIL085C, YIL084C, YIL083C, YIL082W, YIL079C, YIL078W, YIL077C	YAR035W, YAR035C-A, YCR106W, YDL239C, YDL238C, YDL237W, YDL236W, YDL235C, YDL234C, YDL233W, YDL232W, YDL231C, YDR098C, YDR209C, YDR210W, YDR365C, YGR162W, YGR163W, YGR164W, YHL047C, YHL046W-A, YIL166C, YIL165C, YIL164C, YIR039C, YJL121C, YJL120W, YJL119C, YJL118W, YJL117W, YJL116C, YJL115W, YKR103W, YKR104W, YKR105C, YKR106W, YLR035C, YLR036C, YLR037C, YLR038C, YLR226W, YLR227C, YLR228C, YLR256W,…	YBL113C, YBL113W-A, YBL112C, YBL111C, YBL109W, YBL108C-A, YBL108W, YBL107W-A, YBL107C, YBL106C, YBL105C, YBL104C, YDL039C, YDL037C, YDL036C, YDL035C, YIL087C, YIL086C, YIL085C, YIL084C, YIL083C, YIL082W, YIL079C, YIL078W, YIL077C, YAR035W, YAR035C-A, YCR106W, YDL239C, YDL238C, YDL237W, YDL236W, YDL235C, YDL234C, YDL233W, YDL232W, YDL231C, YDR098C, YDR209C, YDR210W, YDR365C, YGR162W, YGR163W, YGR1…		RDS1
4	Robustness	Acidic or Non-acidic	YAL014C, YAL013W, YBR239C, YDL181W, YDR088C, YDR110W, YDR374C, YDR374W-A, YDR496C, YFL033C, YGL229C, YGL035C, YIL005W, YJL098W, YJR103W, YJR137C, YKL108W, YKL034W, YKR031C, YKR032W, YKR034W, YKR075C, YKR089C, YKR090W, YLL015W, YLR305C, YML070W, YMR002W, YMR047C, YMR150C, YMR151W, YMR152W, YNR045W, YOR178C, YPL155C, YPL085W, YPR022C	YFL049W, YFL048C, YFL047W, YFL046W, YFL045C, YFL044C, YFL042C, YFL041W-A, YFL041W, YGR108W, YGR109C, YGR110W, YGR296W	YBR008C, YBR009C, YBR010W, YBR011C, YDR039C, YDR050C, YDR211W, YDR212W, YDR318W, YDR366C, YDR367W, YDR368W, YDR369C, YFR057W, YKR093W, YML133C, YML133W-B, YML133W-A, YML132W, YML131W, YML130C, YML129C, YML036W, YML035C, YML034W, YMR058W, YPR132W, YPR133C	YFL049W, YFL048C, YFL047W, YFL046W, YFL045C, YFL044C, YFL042C, YFL041W-A, YFL041W, YGR108W, YGR109C, YGR110W, YGR296W, YBR008C, YBR009C, YBR010W, YBR011C, YDR039C, YDR050C, YDR211W, YDR212W, YDR318W, YDR366C, YDR367W, YDR368W, YDR369C, YFR057W, YKR093W, YML133C, YML133W-B, YML133W-A, YML132W, YML131W, YML130C, YML129C, YML036W, YML035C, YML034W, YMR058W, YPR132W, YPR133C
3	Robustness	Acidic or Non-acidic	YGR246C, YGR247W, YHL033C, YHL028W, YHR047C, YHR071C-A, YHR072W, YIL149C, YIL129C, YLR277C, YLR396C, YLR408C, YMR070W, YMR073C, YMR150C, YMR151W, YMR152W, YMR162C, YNL257C, YNL014W, YOR323C, YOR363C	YCR095W-A, YIR039C, YIR040C, YIR041W, YIR042C	YAR047C, YDR034C-A, YDR034W-B, YDR035W, YDR047W, YDR048C, YDR049W, YDR050C, YDR317W, YHR209W, YHR210C, YHR211W, YHR212C, YHR212W-A, YHR213W, YHR213W-A, YHR213W-B, YHR214W, YHR214W-A, YHR214C-D, YHR214C-E, YHR215W, YHR216W, YHR217C, YHR218W, YHR218W-A, YHR219W, YHR219C-A, YIL177C, YIL177W-A, YIL176C, YIL173W, YIL172C, YIL171W-A, YIL169C, YIR040C, YIR041W, YIR042C, YJL225C, YJL225W-A, YJL223C, YJL2…	YCR095W-A, YIR039C, YIR040C, YIR041W, YIR042C, YAR047C, YDR034C-A, YDR034W-B, YDR035W, YDR047W, YDR048C, YDR049W, YDR050C, YDR317W, YHR209W, YHR210C, YHR211W, YHR212C, YHR212W-A, YHR213W, YHR213W-A, YHR213W-B, YHR214W, YHR214W-A, YHR214C-D, YHR214C-E, YHR215W, YHR216W, YHR217C, YHR218W, YHR218W-A, YHR219W, YHR219C-A, YIL177C, YIL177W-A, YIL176C, YIL173W, YIL172C, YIL171W-A, YIL169C, YJL225C, YJL2…		YCR108C, HIM1, HXT13, YEL073C, YEL074W, YEL075C, YEL075W-A, YEL076C, YEL076C-A, YEL077C, YEL077W-A, THG1, YHR218W, YHR218W-A, YHR219C-A, YHR219W, YIR040C, PAU15, YIR042C, PGU1, AAD10, THI11, YJR157W, HXT16, SOR1, MPH3, COS5, YJR162C, ACS2, YLR154W-A, YLR162W, RRT15, MAS1, YLR163W-A, YLR173W, IDP2, CBF5, BUR2, ADY4, ECM22, RSC9, MSC1, ARP5, ZPS1, YOL159C-A, YOL160W, PAU20, YOL162W, YOL163W, BDS1, …
2	Robustness	Acidic or Non-acidic		YIR039C, YIR040C, YIR041W, YIR042C	YDR040C, YDR041W, YDR102C, YDR103W, YDR104C, YGR024C, YGR026W, YGR028W, YGR029W, YGR159C, YGR160W, YHR049W, YHR049C-A, YIL169C, YJL225C, YJL225W-A, YJL223C, YJL222W-B, YJL222W-A, YJL222W, YJL221C, YJL220W, YJL219W, YJL218W, YJL217W, YJL216C, YLR035C, YLR036C, YLR154W-A, YLR226W, YLR227C, YLR228C, YNL059C, YNL058C, YNL057W, YNL056W, YNL055C, YOL151W, YOL150C, YOL149W, YOL148C, YOL147C, YOL146W, Q0…	YIR039C, YIR040C, YIR041W, YIR042C, YDR040C, YDR041W, YDR102C, YDR103W, YDR104C, YGR024C, YGR026W, YGR028W, YGR029W, YGR159C, YGR160W, YHR049W, YHR049C-A, YIL169C, YJL225C, YJL225W-A, YJL223C, YJL222W-B, YJL222W-A, YJL222W, YJL221C, YJL220W, YJL219W, YJL218W, YJL217W, YJL216C, YLR035C, YLR036C, YLR154W-A, YLR226W, YLR227C, YLR228C, YNL059C, YNL058C, YNL057W, YNL056W, YNL055C, YOL151W, YOL150C, YO…		Q0010, Q0017, Q0032, COX1, AI1, AI2, AI3, AI4, AI5_ALPHA, AI5_BETA, ATP8, ATP6, Q0092, COB, BI2, BI3, BI4, OLI1, VAR1, Q0142, Q0143, Q0144, SCEI, Q0182, COX2, Q0255, COX3, Q0297, NUP60, BUD14, ADE1, KIN3, CDC15, YAR019W-A, PAU7, YAR023C, UIP3, YAR028W, YAR029W, YAR030C, PRM9, MST28, YAR035C-A, YAT1, YAR047C, SRO77, MIX23, YBL107W-A, PAU9, YBL108W, YBL109W, YBL111C, YBL112C, YBL113C, YBL113W-A, FL…
1	Robustness	Acidic or Non-acidic	YML103C, YNL061W	YAL001C, YAR002W, YAR002C-A, YAR003W, YAR007C, YAR008W, YAR014C, YAR015W, YAR018C, YAR019C, YAR019W-A, YAR020C, YAR023C, YAR027W, YAR028W, YAR029W, YAR030C, YAR031W, YAR033W, YAR035W, YAR035C-A, YAR042W, YAR047C, YAR050W, YAR053W, YAR060C, YAR064W, YAR066W, YAR068W, YAR069C, YAR070C, YAR071W, YAR073W, YAR075W, YCL076W, YCL073C, YCL069W, YCL068C, YDL248W, YDL247W-A, YDL247W, YDL246C, YDL245C, YDL2…	YAL063C, YDL248W, YDL247W-A, YDL247W, YDL246C, YDL245C, YDR028C, YDR029W, YDR030C, YDR031W, YDR032C, YDR099W, YDR100W, YDR101C, YGR017W, YGR018C, YGR024C, YGR161C, YHL008C, YHL007C, YHR050W, YHR050W-A, YHR051W, YHR052W, YHR052W-A, YHR053C, YHR054C, YHR054W-A, YHR055C, YHR056C, YHR056W-A, YHR057C, YHR058C, YLR161W, YLR162W, YLR162W-A, YMR319C, YMR320W, YMR321C, YMR322C, YMR323W, YMR324C, YMR325W, …	YAL001C, YAR002W, YAR002C-A, YAR003W, YAR007C, YAR008W, YAR014C, YAR015W, YAR018C, YAR019C, YAR019W-A, YAR020C, YAR023C, YAR027W, YAR028W, YAR029W, YAR030C, YAR031W, YAR033W, YAR035W, YAR035C-A, YAR042W, YAR047C, YAR050W, YAR053W, YAR060C, YAR064W, YAR066W, YAR068W, YAR069C, YAR070C, YAR071W, YAR073W, YAR075W, YCL076W, YCL073C, YCL069W, YCL068C, YDL248W, YDL247W-A, YDL247W, YDL246C, YDL245C, YDL2…		TFC3, DEP1, SYN8, CYC3, BDH2, GDH3, FLO9, YAL063C-A, TDA8, YAL064W, YAL064W-B, YAL065C, YAL066W, SEO1, YAL067W-A, PAU8, YAL068W-A, YAL069W, ERP1, SWD1, RFA1, SEN34, SWH1, FLO1, YAR053W, YAR060C, YAR064W, YAR066W, YAR068W, YAR069C, YAR070C, PHO11, IMD1, YAR075W, SEA4, PKC1, YBR012C, ERT1, YBR241C, YBR284W, RER1, YCL001W-A, YCL001W-B, YCL002C, PGS1, LDB16, VMA9, YCL007C, STP22, ILV6, SGF29, GBP2, Y…
13	Performance	Acidic or Non-acidic	YBL106C, YBL029C-A, YBR088C, YBR089W, YBR250W, YDL183C, YDR458C, YEL055C, YFL033C, YGL229C, YHR034C, YHR207C, YJR137C, YLR437C, YLR437C-A, YLR438W, YMR117C, YMR118C, YMR216C, YNL250W, YNR011C, YOR161C, YOR262W, YPR022C	YBR295W, YBR296C, YDR030C, YDR031W, YDR032C, YDR033W, YDR034C, YDR034C-A, YNR063W, YNR064C, YNR065C, YNR066C, YNR067C, YNR068C, YNR069C, YNR070W, YNR071C, YNR072W, YNR073C, YNR074C, YNR075W, YNR075C-A, YNR076W, YNR077C, YPL264C, YPL263C, YPL262W, YPL261C, YPL260W, YPL259C	YDR041W, YDR101C, YDR366C, YDR367W, YDR368W, YER138W-A, YER139C, YER140W, YER141W, YGR161C, YGR161W-C, YHL008C, YHL007C, YLR256W, YML035C, YOL160W, YOL159C-A, YPR159C-A	YBR295W, YBR296C, YDR030C, YDR031W, YDR032C, YDR033W, YDR034C, YDR034C-A, YNR063W, YNR064C, YNR065C, YNR066C, YNR067C, YNR068C, YNR069C, YNR070W, YNR071C, YNR072W, YNR073C, YNR074C, YNR075W, YNR075C-A, YNR076W, YNR077C, YPL264C, YPL263C, YPL262W, YPL261C, YPL260W, YPL259C, YDR041W, YDR101C, YDR366C, YDR367W, YDR368W, YER138W-A, YER139C, YER140W, YER141W, YGR161C, YGR161W-C, YHL008C, YHL007C, YLR2…
12	Performance	Acidic or Non-acidic	YAL039C, YBR251W, YCL030C, YDL140C, YDL033C, YDL031W, YEL040W, YER159C, YER177W, YGL206C, YGL158W, YHL028W, YIL057C, YLR437C, YLR438W, YPL053C, YPL052W	YEL077C, YEL077W-A, YEL076C-A, YEL076C, YEL075W-A, YEL075C, YEL074W, YEL073C, YEL072W, YEL071W, YEL070W, YEL069C, YGR111W, YGR112W, YGR113W, YGR114C, YGR115C, YIL173W, YIL172C, YIL171W-A	YBR008C, YBR009C, YBR010W, YBR011C, YBR012C, YDR046C, YER133W-A, YER134C, YER135C, YER136W, YER137C, YER137W-A, YFR057W, YGR286C, YGR287C, YGR288W, YGR289C, YGR290W, YGR291C, YGR292W, YGR293C, YGR294W, YGR295C, YLR452C, YLR453C, YML128C, YML127W, YML034W, YOL166W-A, YOL166C, YOL165C, YOL164W-A, YOL164W, YOL163W, YOL162W, YOL161C, YOL160W, YOL159C-A, YOL159C, YOL158C, YOL157C, YOL156W, YOL155W-A, …	YEL077C, YEL077W-A, YEL076C-A, YEL076C, YEL075W-A, YEL075C, YEL074W, YEL073C, YEL072W, YEL071W, YEL070W, YEL069C, YGR111W, YGR112W, YGR113W, YGR114C, YGR115C, YIL173W, YIL172C, YIL171W-A, YBR008C, YBR009C, YBR010W, YBR011C, YBR012C, YDR046C, YER133W-A, YER134C, YER135C, YER136W, YER137C, YER137W-A, YFR057W, YGR286C, YGR287C, YGR288W, YGR289C, YGR290W, YGR291C, YGR292W, YGR293C, YGR294W, YGR295C, …
11	Performance	Acidic or Non-acidic		YHR218W, YHR218W-A, YHR219W, YHR219C-A, YNR074C, YNR075W, YNR075C-A, YNR076W, YNR077C	YDL244W, YDL243C, YDR211W, YDR212W, YDR252W, YDR253C, YDR254W, YDR255C, YDR256C, YDR257C, YDR258C, YDR259C, YDR265W, YDR266C, YDR267C, YDR313C, YDR314C, YDR315C, YDR316W, YDR318W, YDR366C, YDR367W, YDR368W, YDR369C, YGR028W, YGR029W, YGR030C, YGR031W, YGR031C-A, YGR032W, YGR033C, YGR034W, YGR035C, YGR035W-A, YGR036C, YGR037C, YGR038W, YHL010C, YHL009C, YJR154W, YJR155W, YJR156C, YJR157W, YJR158W,…	YHR218W, YHR218W-A, YHR219W, YHR219C-A, YNR074C, YNR075W, YNR075C-A, YNR076W, YNR077C, YDL244W, YDL243C, YDR211W, YDR212W, YDR252W, YDR253C, YDR254W, YDR255C, YDR256C, YDR257C, YDR258C, YDR259C, YDR265W, YDR266C, YDR267C, YDR313C, YDR314C, YDR315C, YDR316W, YDR318W, YDR366C, YDR367W, YDR368W, YDR369C, YGR028W, YGR029W, YGR030C, YGR031W, YGR031C-A, YGR032W, YGR033C, YGR034W, YGR035C, YGR035W-A, YG…
10	Performance	Acidic or Non-acidic	YCL030C, YHL033C, YKL197C, YML091C	YGR108W, YGR109C, YGR110W, YGR111W, YGR112W, YGR113W, YGR114C, YGR115C	YBR008C, YBR009C, YBR010W, YBR011C, YDR101C, YDR363W, YDR363W-A, YDR364C, YDR366C, YDR367W, YDR368W, YFR057W, YGR020C, YGR021W, YGR022C, YGR023W, YGR024C, YGR028W, YGR029W, YGR030C, YGR031W, YGR031C-A, YGR032W, YGR161C, YHL008C, YHL007C, YLR452C, YLR453C, YMR047C, YMR048W, YMR049C, YOL166W-A, YOL166C, YOL165C, YOL164W-A, YOL164W, YOL163W, YOL162W, YOL161C, YOL160W, YOL159C-A, YOL104C, YOR140W, YO…	YGR108W, YGR109C, YGR110W, YGR111W, YGR112W, YGR113W, YGR114C, YGR115C, YBR008C, YBR009C, YBR010W, YBR011C, YDR101C, YDR363W, YDR363W-A, YDR364C, YDR366C, YDR367W, YDR368W, YFR057W, YGR020C, YGR021W, YGR022C, YGR023W, YGR024C, YGR028W, YGR029W, YGR030C, YGR031W, YGR031C-A, YGR032W, YGR161C, YHL008C, YHL007C, YLR452C, YLR453C, YMR047C, YMR048W, YMR049C, YOL166W-A, YOL166C, YOL165C, YOL164W-A, YOL1…
9	Performance	Acidic or Non-acidic		YLR162W, YLR162W-A, YLR163C, YLR163W-A, YLR164W, YLR165C, YLR166C, YLR167W, YLR168C, YLR169W, YLR170C, YLR171W, YLR172C, YLR173W, YLR174W, YLR175W, YLR176C, YLR177W, YLR178C, YNL335W, YNL334C	YAL069W, YAL068W-A, YAL068C, YAL067W-A, YAL067C, YAL066W, YAL065C, YAL064W-B, YAL064C-A, YAL064W, YAL063C-A, YBR014C, YBR015C, YCR104W, YCR105W, YCR106W, YCR107W, YCR108C, YDR034C, YDR041W, YDR261C, YFL068W, YFL067W, YFL066C, YFL065C, YFL064C, YFL063W, YFL062W, YFL061W, YFL060C, YFL059W, YFL058W, YFL057C, YFL056C, YFL055W, YFL054C, YFL053W, YFL052W, YFL051C, YFL050C, YJR017C, YJR018W, YJR019C, YJ…	YLR162W, YLR162W-A, YLR163C, YLR163W-A, YLR164W, YLR165C, YLR166C, YLR167W, YLR168C, YLR169W, YLR170C, YLR171W, YLR172C, YLR173W, YLR174W, YLR175W, YLR176C, YLR177W, YLR178C, YNL335W, YNL334C, YAL069W, YAL068W-A, YAL068C, YAL067W-A, YAL067C, YAL066W, YAL065C, YAL064W-B, YAL064C-A, YAL064W, YAL063C-A, YBR014C, YBR015C, YCR104W, YCR105W, YCR106W, YCR107W, YCR108C, YDR034C, YDR041W, YDR261C, YFL068W…
8	Performance	Acidic or Non-acidic		YHR218W, YHR218W-A, YHR219W, YHR219C-A	YDL243C, YDL242W, YDR039C, YDR042C, YDR043C, YDR044W, YDR045C, YDR046C, YER136W, YER137C, YER137W-A, YER138W-A, YGR045C, YGR046W, YGR047C, YGR048W, YGR049W, YGR050C, YGR051C, YGR052W, YGR053C, YGR287C, YHR049W, YHR049C-A, YHR050W, YHR050W-A, YHR051W, YHR052W, YHR052W-A, YHR053C, YHR054C, YHR054W-A, YHR055C, YHR056C, YIL166C, YIL165C, YIL164C, YIR036C, YIR039C, YJL215C, YJL115W, YKL225W, YKL224C, …	YHR218W, YHR218W-A, YHR219W, YHR219C-A, YDL243C, YDL242W, YDR039C, YDR042C, YDR043C, YDR044W, YDR045C, YDR046C, YER136W, YER137C, YER137W-A, YER138W-A, YGR045C, YGR046W, YGR047C, YGR048W, YGR049W, YGR050C, YGR051C, YGR052W, YGR053C, YGR287C, YHR049W, YHR049C-A, YHR050W, YHR050W-A, YHR051W, YHR052W, YHR052W-A, YHR053C, YHR054C, YHR054W-A, YHR055C, YHR056C, YIL166C, YIL165C, YIL164C, YIR036C, YIR03…
7	Performance	Acidic or Non-acidic		YBL105C, YBL104C, YMR315W, YMR315W-A, YMR316W, YMR316C-A, YMR316C-B, YMR317W, YMR318C, YMR319C, YMR320W, YMR321C, YMR322C, YMR323W, YMR324C, YMR325W, YMR326C, YNR059W, YNR060W, YNR061C, YNR062C	YCR104W, YCR105W, YCR106W, YCR108C, YDR033W, YDR038C, YDR039C, YDR040C, YDR041W, YDR042C, YEL077C, YEL077W-A, YEL076C-A, YEL076C, YEL075W-A, YEL075C, YEL074W, YEL073C, YEL072W, YEL071W, YEL070W, YER163C, YER164W, YGR019W, YJR151C, YJR151W-A, YJR152W, YJR153W, YOL166W-A, YOL166C, YOL165C, YOL164W-A, YOL164W, YOL163W, YOL162W, YOL161C, YOL160W, YOL159C-A, YOL159C, YPL059W, YPL058C, YPR190C, YPR191W…	YBL105C, YBL104C, YMR315W, YMR315W-A, YMR316W, YMR316C-A, YMR316C-B, YMR317W, YMR318C, YMR319C, YMR320W, YMR321C, YMR322C, YMR323W, YMR324C, YMR325W, YMR326C, YNR059W, YNR060W, YNR061C, YNR062C, YCR104W, YCR105W, YCR106W, YCR108C, YDR033W, YDR038C, YDR039C, YDR040C, YDR041W, YDR042C, YEL077C, YEL077W-A, YEL076C-A, YEL076C, YEL075W-A, YEL075C, YEL074W, YEL073C, YEL072W, YEL071W, YEL070W, YER163C, …
6	Performance	Acidic or Non-acidic	YBL106C, YBR250W, YCL030C, YDR458C, YGL229C, YHR207C, YJR137C, YMR216C, YOR262W, YPR022C	YEL077C, YEL077W-A, YEL076C-A, YEL076C, YEL075W-A, YEL075C, YEL074W, YEL073C, YEL072W, YEL071W, YEL070W, YEL069C, YFL050C, YNR059W, YNR060W, YNR061C, YNR062C, YNR063W, YNR064C, YNR065C, YNR066C, YNR067C, YNR068C, YNR069C, YNR070W, YNR071C, YNR072W, YNR073C	YCR108C, YDR046C, YEL077C, YEL077W-A, YEL076C-A, YEL076C, YEL075W-A, YEL075C, YEL074W, YEL073C, YER136W, YER137C, YER137W-A, YER138W-A, YER139C, YER140W, YER141W, YER142C, YER143W, YER144C, YER145C, YER145C-A, YER146W, YER147C, YER147C-A, YER148W, YER148W-A, YER149C, YER150W, YER151C, YER152C, YER152W-A, YER153C, YER154W, YER155C, YER156C, YER157W, YER158C, YER158W-A, YER159C, YHR048W, YHR218W, Y…	YEL077C, YEL077W-A, YEL076C-A, YEL076C, YEL075W-A, YEL075C, YEL074W, YEL073C, YEL072W, YEL071W, YEL070W, YEL069C, YFL050C, YNR059W, YNR060W, YNR061C, YNR062C, YNR063W, YNR064C, YNR065C, YNR066C, YNR067C, YNR068C, YNR069C, YNR070W, YNR071C, YNR072W, YNR073C, YCR108C, YDR046C, YER136W, YER137C, YER137W-A, YER138W-A, YER139C, YER140W, YER141W, YER142C, YER143W, YER144C, YER145C, YER145C-A, YER146W, …		YER138W-A, YHR218W, YHR218W-A, YHR219C-A, YHR219W, YOL159C-A, YOL160W
5	Performance	Acidic or Non-acidic	YBL106C, YBL058W, YBR088C, YBR089W, YBR250W, YDR243C, YDR406W, YDR458C, YEL032W, YER164W, YGL229C, YGL201C, YHR034C, YHR207C, YJL062W, YJR023C, YJR137C, YMR216C, YNL271C, YOL034W, YOR020C, YOR020W-A, YOR161C, YOR262W, YPR022C	YHR214C-D, YHR214C-E, YHR215W	YDR039C, YER138W-A, YER139C, YER140W, YER141W, YER142C, YER143W, YER144C, YER145C, YER145C-A, YER146W, YER147C, YER147C-A, YER148W, YER148W-A, YER149C, YER150W, YER151C, YER152C, YER152W-A, YER153C, YER154W, YER155C, YER156C, YER157W, YER158C, YER158W-A, YER159C, YHR208W, YHR209W, YHR210C, YHR211W, YHR212C, YHR212W-A, YHR213W, YHR213W-A, YHR213W-B, YHR214W, YHR214W-A, YHR214C-D, YHR214C-E, YHR215…	YHR214C-D, YHR214C-E, YHR215W, YDR039C, YER138W-A, YER139C, YER140W, YER141W, YER142C, YER143W, YER144C, YER145C, YER145C-A, YER146W, YER147C, YER147C-A, YER148W, YER148W-A, YER149C, YER150W, YER151C, YER152C, YER152W-A, YER153C, YER154W, YER155C, YER156C, YER157W, YER158C, YER158W-A, YER159C, YHR208W, YHR209W, YHR210C, YHR211W, YHR212C, YHR212W-A, YHR213W, YHR213W-A, YHR213W-B, YHR214W, YHR214W-…		ENA2, BUR6, MNT4, FRE4, YNR061C, YNR062C
4	Performance	Acidic or Non-acidic	YAL032C, YBL105C, YBR250W, YCL024W, YCR095C, YDR458C, YEL032W, YMR205C, YMR216C, YMR217W, YNL239W		YBL004W, YBL003C, YEL072W, YEL071W, YEL070W, YHR208W, YHR209W, YHR210C, YHR211W, YHR212C, YHR212W-A, YHR213W, YHR213W-A, YHR213W-B, YHR214W, YHR214W-A, YHR214C-D, YHR214C-E, YHR215W, YHR216W, YHR217C, YPR159W	YBL004W, YBL003C, YEL072W, YEL071W, YEL070W, YHR208W, YHR209W, YHR210C, YHR211W, YHR212C, YHR212W-A, YHR213W, YHR213W-A, YHR213W-B, YHR214W, YHR214W-A, YHR214C-D, YHR214C-E, YHR215W, YHR216W, YHR217C, YPR159W		SPO23, YCR108C, RSM10, ARX1, HEH2, DSF1, DLD3, RMD6, YEL073C, YEL074W, YEL075C, YEL075W-A, YEL076C, YEL076C-A, YEL077C, YEL077W-A, RTR1, EMP65, COX15, MAG1, DDI1, UBP5, FTR1, YER145C-A, LSM5, SCC4, YER147C-A, SPT15, YER148W-A, PEA2, SPI1, UBP3, YER152C, YER152W-A, PET122, OXA1, BEM2, YER156C, COG3, YER158C, YER158W-A, RTS3, STE20, YHL008C, SKY1, YOL159C, PAU20, YOL162W, YOL163W, BDS1, YOL164W-A, …
3	Performance	Acidic or Non-acidic		YCR095W-A, YIR039C, YIR040C, YIR041W, YIR042C, YNL328C, YNL327W, YNL326C, YNR059W, YNR060W, YNR061C, YNR062C	YDR034C-A, YDR034W-B, YDR035W, YDR036C, YDR037W, YDR038C, YDR039C, YDR040C, YGR045C, YGR046W, YGR047C, YNL335W, YNL334C, YNL333W, YOL152W, YOL112W, YOL111C, YOL110W, YOL109W, YOL108C, YOL107W, YPR194C, YPR195C, YPR196W, YPR197C, YPR198W, YPR199C, YPR200C, YPR201W	YCR095W-A, YIR039C, YIR040C, YIR041W, YIR042C, YNL328C, YNL327W, YNL326C, YNR059W, YNR060W, YNR061C, YNR062C, YDR034C-A, YDR034W-B, YDR035W, YDR036C, YDR037W, YDR038C, YDR039C, YDR040C, YGR045C, YGR046W, YGR047C, YNL335W, YNL334C, YNL333W, YOL152W, YOL112W, YOL111C, YOL110W, YOL109W, YOL108C, YOL107W, YPR194C, YPR195C, YPR196W, YPR197C, YPR198W, YPR199C, YPR200C, YPR201W		SRO77, HIS4, ENA1, BAP3, YDR366C, KEI1, YPR1, HXT13, GDI1, YER137C, YER137W-A, ALR2, SAP4, SET5, MET5, SST2, RIF2, SRC1, YNR063W, YNR064C, YNR065C, YNR066C, DSE4, YNR068C, BSC5, PDR18, YNR071C, HXT17, YNR073C, AIF1, YNR075C-A, COS10, PAU6, YNR077C, GPN2, YPR022C, YPR159C-A, KRE6
2	Performance	Acidic or Non-acidic		YNR059W, YNR060W, YNR061C, YNR062C, YNR063W, YNR064C, YNR065C, YNR066C, YNR067C, YNR068C, YNR069C, YNR070W, YNR071C, YNR072W, YNR073C, YNR074C, YNR075W, YNR075C-A, YNR076W, YNR077C	YCR108C, YDR039C, YDR040C, YDR041W, YDR101C, YDR370C, YDR371W, YDR371C-A, YER138W-A, YER139C, YER140W, YER141W, YER142C, YER143W, YER144C, YER145C, YER145C-A, YER146W, YER147C, YER147C-A, YER148W, YER148W-A, YER149C, YER150W, YER151C, YER152C, YER152W-A, YER153C, YER154W, YER155C, YER156C, YER157W, YER158C, YER158W-A, YER159C, YGR020C, YGR021W, YGR022C, YGR023W, YGR161C, YHL008C, YHL007C, YHR218W…	YNR059W, YNR060W, YNR061C, YNR062C, YNR063W, YNR064C, YNR065C, YNR066C, YNR067C, YNR068C, YNR069C, YNR070W, YNR071C, YNR072W, YNR073C, YNR074C, YNR075W, YNR075C-A, YNR076W, YNR077C, YCR108C, YDR039C, YDR040C, YDR041W, YDR101C, YDR370C, YDR371W, YDR371C-A, YER138W-A, YER139C, YER140W, YER141W, YER142C, YER143W, YER144C, YER145C, YER145C-A, YER146W, YER147C, YER147C-A, YER148W, YER148W-A, YER149C, …		PKC1, FLR1, HHF1, HHT1, IPP1, POL30, YBR089W, PAU3, ADH7, RDS1, AAD4, MRH1, LYS14, YDR034C-A, ENA5, YDR042C, MCM3, CHD1, YFL051C, YFL052W, DAK2, YFL054C, AGP3, AAD6, AAD16, THI5, YFR057W, UGA1, VMA7, YGR021W, YGR022C, MTL1, MSP1, ERV1, POP6, NAG1, IMO32, GSC2, YGR045C, TAM41, TFC4, YGR111W, SHY1, DAM1, YGR114C, YGR115C, IMA1, PIH1, BAT1, CRG1, YHR210C, FLO5, YHR212C, YHR212W-A, YHR213W, YHR213W-A…
1	Performance	Acidic or Non-acidic		YCL076W, YCL073C, YCL069W, YCL068C, YCL067C, YCL066W, YCL065W, YCL064C, YCL063W, YCL061C, YCL059C, YCL058C, YCL058W-A, YCL057C-A, YEL069C, YFL058W, YFL057C, YFL056C, YFL055W, YFL054C, YFL053W, YFL052W, YFL051C, YFL050C, YNR059W, YNR060W, YNR061C, YNR062C	YDR099W, YDR100W, YDR101C, YEL077C, YEL077W-A, YEL076C-A, YEL076C, YEL075W-A, YEL075C, YEL074W, YEL073C, YER138W-A, YER142C, YER143W, YER144C, YER145C, YER145C-A, YER146W, YER147C, YER147C-A, YER148W, YER148W-A, YER149C, YER150W, YER151C, YER152C, YER152W-A, YER153C, YER154W, YER155C, YER156C, YER157W, YER158C, YER158W-A, YER159C, YGR019W, YGR161C, YHL008C, YHL007C, YHR218W, YHR218W-A, YHR219W, Y…	YCL076W, YCL073C, YCL069W, YCL068C, YCL067C, YCL066W, YCL065W, YCL064C, YCL063W, YCL061C, YCL059C, YCL058C, YCL058W-A, YCL057C-A, YEL069C, YFL058W, YFL057C, YFL056C, YFL055W, YFL054C, YFL053W, YFL052W, YFL051C, YFL050C, YNR059W, YNR060W, YNR061C, YNR062C, YDR099W, YDR100W, YDR101C, YEL077C, YEL077W-A, YEL076C-A, YEL076C, YEL075W-A, YEL075C, YEL074W, YEL073C, YER138W-A, YER142C, YER143W, YER144C, …		PRP45, CYC3, YAL063C-A, TDA8, YAL064W, YAL064W-B, YAL065C, YAL066W, SEO1, YAL067W-A, PAU8, YAL068W-A, YAL069W, HTA2, UTP20, YBL029C-A, SHP1, SEA4, YBR012C, GRX7, MNN2, MRPS5, PCA1, PHO89, KCC4, MIC10, FYV5, ADF1, KRR1, MRC1, VAC17, CHA1, YCL065W, HMLALPHA1, HMLALPHA2, YCL068C, VBA3, GEX1, YCL076W, OCA4, YCR095W-A, AAD3, DBP10, SLM3, RPO21, YDL183C, YDL242W, THI13, RAD28, MIX14, PST2, YDR034W-B, A…
13	Resistance	Acidic or Non-acidic	YBL106C, YBL029C-A, YBR088C, YBR089W, YBR250W, YDL183C, YDR458C, YEL055C, YFL033C, YGL229C, YHR034C, YHR207C, YJR137C, YLR437C, YLR437C-A, YLR438W, YMR117C, YMR118C, YMR216C, YNL250W, YNR011C, YOR161C, YOR262W, YPR022C	YBL113C, YBL113W-A, YBL112C, YBL111C, YBL109W, YBL108C-A, YBL108W, YBL107W-A, YBL107C, YBL106C, YCL052C, YCL051W, YCL050C, YCL049C, YCL048W-A, YCL048W, YCL047C, YCL045C, YCL046W, YCL044C, YCL043C, YCL041C, YCL042W, YCL040W, YCL039W, YCL038C, YCL037C, YCL036W, YCL035C, YCL034W, YCL033C, YCL032W, YCL031C, YCL030C, YCL029C, YCL028W, YCL027W, YCL026C-B, YCL026C-A, YCL025C, YCL023C, YCL024W, YCL022C, …	YAR014C, YAR015W, YAR018C, YAR019C, YAR019W-A, YAR020C, YAR023C, YAR027W, YAR028W, YAR029W, YAR030C, YAR031W, YAR033W, YBR014C, YBR015C, YBR016W, YBR017C, YCR106W, YCR107W, YDR311W, YDR312W, YEL077C, YEL077W-A, YEL076C-A, YEL076C, YEL075W-A, YEL075C, YEL074W, YEL073C, YGR289C, YGR290W, YGR291C, YGR292W, YGR293C, YGR294W, YGR295C, YIR039C, YJL214W, YJR025C, YLR034C, YLR158C, YLR256W, YMR047C, YMR0…	YBL113C, YBL113W-A, YBL112C, YBL111C, YBL109W, YBL108C-A, YBL108W, YBL107W-A, YBL107C, YBL106C, YCL052C, YCL051W, YCL050C, YCL049C, YCL048W-A, YCL048W, YCL047C, YCL045C, YCL046W, YCL044C, YCL043C, YCL041C, YCL042W, YCL040W, YCL039W, YCL038C, YCL037C, YCL036W, YCL035C, YCL034W, YCL033C, YCL032W, YCL031C, YCL030C, YCL029C, YCL028W, YCL027W, YCL026C-B, YCL026C-A, YCL025C, YCL023C, YCL024W, YCL022C, …
12	Resistance	Acidic or Non-acidic	YAL039C, YDL140C, YDL033C, YDL031W, YDR528W, YEL040W, YER159C, YER177W, YFR035C, YFR036W, YFR036W-A, YGL206C, YGL158W, YGR127W, YIL057C, YLL019C, YLR437C, YLR438W, YPR022C, YBR251W, YCL030C, YHL028W, YPL053C, YPL052W	YEL077C, YEL077W-A, YEL076C-A, YEL076C, YEL075W-A, YEL075C, YEL074W, YEL073C, YEL072W, YEL071W, YEL070W, YEL069C, YGR111W, YGR112W, YGR113W, YGR114C, YGR115C, YIL172C, YIL171W-A, YIR039C, YIR040C, YIR041W, YIR042C, YIL173W	YBR008C, YBR009C, YBR010W, YBR011C, YFR057W, YGR286C, YGR287C, YGR288W, YGR289C, YGR290W, YGR291C, YGR292W, YGR293C, YGR294W, YGR295C, YJR155W, YJR156C, YJR157W, YJR158W, YJR159W, YJR160C, YJR161C, YJR162C, YML128C, YML127W, YOL166W-A, YOL166C, YOL165C, YOL164W-A, YOL164W, YOL163W, YOL162W, YOL161C, YOL160W, YOL159C-A, YOL159C, YOL158C, YOL157C, YOL156W, YOL155W-A, YOL155C, YOL154W, YPR190C, YPR1…	YEL077C, YEL077W-A, YEL076C-A, YEL076C, YEL075W-A, YEL075C, YEL074W, YEL073C, YEL072W, YEL071W, YEL070W, YEL069C, YGR111W, YGR112W, YGR113W, YGR114C, YGR115C, YIL172C, YIL171W-A, YIR039C, YIR040C, YIR041W, YIR042C, YBR008C, YBR009C, YBR010W, YBR011C, YFR057W, YGR286C, YGR287C, YGR288W, YGR289C, YGR290W, YGR291C, YGR292W, YGR293C, YGR294W, YGR295C, YJR155W, YJR156C, YJR157W, YJR158W, YJR159W, YJR1…
11	Resistance	Acidic or Non-acidic	YIL048W, YMR162C	YHR216W, YHR217C, YHR218W, YHR218W-A, YHR219W, YHR219C-A, YNR074C, YNR075W, YNR075C-A, YNR076W, YNR077C	YBR013C, YDR252W, YDR253C, YDR254W, YDR255C, YDR256C, YDR257C, YDR258C, YDR259C, YDR265W, YDR266C, YDR313C, YDR314C, YDR315C, YDR316W, YDR317W, YJR151C, YJR151W-A, YJR152W, YJR153W, YJR154W, YJR155W, YJR156C, YJR157W, YJR158W, YJR159W, YJR160C, YJR161C, YJR162C, YLR455W, YOR380W, YDL244W, YDL243C, YDR211W, YDR212W, YDR267C, YDR318W, YDR366C, YDR367W, YDR368W, YDR369C, YGR028W, YGR029W, YGR030C, Y…	YHR216W, YHR217C, YHR218W, YHR218W-A, YHR219W, YHR219C-A, YBR013C, YDR252W, YDR253C, YDR254W, YDR255C, YDR256C, YDR257C, YDR258C, YDR259C, YDR265W, YDR266C, YDR313C, YDR314C, YDR315C, YDR316W, YDR317W, YJR151C, YJR151W-A, YJR152W, YJR153W, YJR154W, YJR155W, YJR156C, YJR157W, YJR158W, YJR159W, YJR160C, YJR161C, YJR162C, YLR455W, YOR380W, YNR074C, YNR075W, YNR075C-A, YNR076W, YNR077C, YDL244W, YDL2…
10	Resistance	Acidic or Non-acidic	YAR002W, YER159C, YGL206C, YML103C, YCL030C, YHL033C, YKL197C, YML091C	YHR180W-A, YHR180C-B, YHR181W, YHR182W, YHR182C-A, YHR183W, YHR184W, YHR185C, YHR186C, YHR187W, YHR188C, YHR189W, YHR190W, YHR191C, YHR192W, YHR193C, YHR193C-A, YHR194W, YHR195W, YHR196W, YHR197W, YHR198C, YHR199C, YHR199C-A, YHR200W, YHR201C, YHR202W, YHR203C, YHR204W, YHR205W, YGR108W, YGR109C, YGR110W, YGR111W, YGR112W, YGR113W, YGR114C, YGR115C	YAL062W, YAL061W, YBR012C, YBR013C, YDR038C, YGR049W, YGR050C, YGR051C, YGR052W, YGR053C, YGR284C, YGR285C, YJR154W, YJR155W, YJR156C, YJR157W, YJR158W, YJR159W, YJR160C, YJR161C, YJR162C, YLL067C, YLL067W-A, YLL066W-B, YLL066C, YLL066W-A, YLL065W, YLL064C, YLL063C, YML128C, YML127W, YML049C, YPR190C, YPR191W, YPR192W, YPR193C, YPR202W, YPR203W, YPR204W, YPR204C-A, YBR008C, YBR009C, YBR010W, YBR0…	YHR180W-A, YHR180C-B, YHR181W, YHR182W, YHR182C-A, YHR183W, YHR184W, YHR185C, YHR186C, YHR187W, YHR188C, YHR189W, YHR190W, YHR191C, YHR192W, YHR193C, YHR193C-A, YHR194W, YHR195W, YHR196W, YHR197W, YHR198C, YHR199C, YHR199C-A, YHR200W, YHR201C, YHR202W, YHR203C, YHR204W, YHR205W, YAL062W, YAL061W, YBR012C, YBR013C, YDR038C, YGR049W, YGR050C, YGR051C, YGR052W, YGR053C, YGR284C, YGR285C, YJR154W, YJ…
9	Resistance	Acidic or Non-acidic		YML129C, YML128C, YML127W, YLR162W, YLR162W-A, YLR163C, YLR163W-A, YLR164W, YLR165C, YLR166C, YLR167W, YLR168C, YLR169W, YLR170C, YLR171W, YLR172C, YLR173W, YLR174W, YLR175W, YLR176C, YLR177W, YLR178C, YNL335W, YNL334C	YAL069W, YAL068W-A, YAL068C, YAL067W-A, YAL067C, YAL066W, YAL065C, YAL064W-B, YAL064C-A, YAL064W, YAL063C-A, YBR014C, YBR015C, YBR016W, YBR017C, YCR104W, YCR105W, YCR106W, YCR107W, YCR108C, YDR033W, YDR034C, YDR261C, YFL068W, YFL067W, YFL066C, YFL065C, YFL064C, YFL063W, YFL062W, YFL061W, YFL060C, YFL059W, YFL058W, YFL057C, YFL056C, YJR017C, YJR018W, YJR021C, YJR024C, YLR149C, YLR149C-A, YLR153C, …	YML129C, YML128C, YML127W, YAL069W, YAL068W-A, YAL068C, YAL067W-A, YAL067C, YAL066W, YAL065C, YAL064W-B, YAL064C-A, YAL064W, YAL063C-A, YBR014C, YBR015C, YBR016W, YBR017C, YCR104W, YCR105W, YCR106W, YCR107W, YCR108C, YDR033W, YDR034C, YDR261C, YFL068W, YFL067W, YFL066C, YFL065C, YFL064C, YFL063W, YFL062W, YFL061W, YFL060C, YFL059W, YFL058W, YFL057C, YFL056C, YJR017C, YJR018W, YJR021C, YJR024C, YL…
8	Resistance	Acidic or Non-acidic	YBR284W, YDR498C, YDR499W, YOR321W	YHR218W, YHR218W-A, YHR219W, YHR219C-A	YDR043C, YDR044W, YDR045C, YDR046C, YDR047W, YDR048C, YDR049W, YDR365C, YDR539W, YDR540C, YDR541C, YDR542W, YDR543C, YDR544C, YDR545W, YDR545C-A, YEL069C, YEL068C, YEL067C, YEL066W, YEL065W, YHR050W, YHR050W-A, YHR051W, YHR052W, YHR052W-A, YHR053C, YHR054C, YHR054W-A, YHR055C, YHR056C, YIL166C, YIL165C, YIL164C, YIR036C, YIR039C, YJL115W, YKL225W, YKL224C, YKL223W, YKL222C, YLR149C, YLR149C-A, YL…	YHR218W, YHR218W-A, YHR219W, YHR219C-A, YDR043C, YDR044W, YDR045C, YDR046C, YDR047W, YDR048C, YDR049W, YDR365C, YDR539W, YDR540C, YDR541C, YDR542W, YDR543C, YDR544C, YDR545W, YDR545C-A, YEL069C, YEL068C, YEL067C, YEL066W, YEL065W, YHR050W, YHR050W-A, YHR051W, YHR052W, YHR052W-A, YHR053C, YHR054C, YHR054W-A, YHR055C, YHR056C, YIL166C, YIL165C, YIL164C, YIR036C, YIR039C, YJL115W, YKL225W, YKL224C, …
7	Resistance	Acidic or Non-acidic	YFL033C, YKR092C, YLR037C	YFL058W, YFL057C, YFL056C, YFL055W, YFL054C, YFL053W, YFL052W, YFL051C, YMR315W, YMR315W-A, YMR316W, YMR316C-A, YMR316C-B, YMR317W, YMR318C, YMR319C, YMR320W, YMR321C, YMR322C, YMR323W, YMR324C, YMR325W, YMR326C, YOL154W, YBL105C, YBL104C, YNR059W, YNR060W, YNR061C, YNR062C	YCR106W, YCR108C, YDR033W, YDR039C, YDR251W, YDR317W, YGR019W, YGR020C, YGR021W, YGR022C, YGR023W, YGR024C, YHR056W-A, YHR057C, YHR058C, YJR151C, YJR151W-A, YJR152W, YJR153W, YLR154W-A, YLR154W-B, YLR154W-C, YLR154W-E, YLR154W-F, YLR154C-G, YLR154C-H, YLR173W, YLR174W, YLR175W, YLR438W, YLR438C-A, YLR439W, YLR440C, YLR441C, YLR442C, YLR443W, YLR444C, YLR445W, YLR446W, YLR447C, YLR448W, YLR449W, Y…	YFL058W, YFL057C, YFL056C, YFL055W, YFL054C, YFL053W, YFL052W, YFL051C, YMR315W, YMR315W-A, YMR316W, YMR316C-A, YMR316C-B, YMR317W, YMR318C, YMR319C, YMR320W, YMR321C, YMR322C, YMR323W, YMR324C, YMR325W, YMR326C, YOL154W, YCR106W, YCR108C, YDR033W, YDR039C, YDR251W, YDR317W, YGR019W, YGR020C, YGR021W, YGR022C, YGR023W, YGR024C, YHR056W-A, YHR057C, YHR058C, YJR151C, YJR151W-A, YJR152W, YJR153W, YL…		YHR218W, YHR218W-A, YHR219C-A, YHR219W
6	Resistance	Acidic or Non-acidic	YBR241C, YCL030C, YCL027W, YGR127W, YKL203C, YNL271C, YNL103W, YBL106C, YBR250W, YDR458C, YGL229C, YHR207C, YJR137C, YMR216C, YOR262W, YPR022C	YEL071W, YEL070W, YGR296W, YEL077C, YEL077W-A, YEL076C-A, YEL076C, YEL075W-A, YEL075C, YEL074W, YEL073C, YEL072W, YEL069C, YFL050C, YNR059W, YNR060W, YNR061C, YNR062C, YNR063W, YNR064C, YNR065C, YNR066C, YNR067C, YNR068C, YNR069C, YNR070W, YNR071C, YNR072W, YNR073C	YCR106W, YCR108C, YDR046C, YDR211W, YDR212W, YEL077C, YEL077W-A, YEL076C-A, YEL076C, YEL075W-A, YEL075C, YEL074W, YEL073C, YGL263W, YGL262W, YGL261C, YGL260W, YGL259W, YGL258W-A, YGL258W, YGL257C, YGL256W, YHR048W, YJR153W, YLR153C, YPL058C, YER136W, YER137C, YER137W-A, YER138W-A, YER139C, YER140W, YER141W, YER142C, YER143W, YER144C, YER145C, YER145C-A, YER146W, YER147C, YER147C-A, YER148W, YER14…	YEL071W, YEL070W, YGR296W, YCR106W, YCR108C, YDR046C, YDR211W, YDR212W, YEL077C, YEL077W-A, YEL076C-A, YEL076C, YEL075W-A, YEL075C, YEL074W, YEL073C, YGL263W, YGL262W, YGL261C, YGL260W, YGL259W, YGL258W-A, YGL258W, YGL257C, YGL256W, YHR048W, YJR153W, YLR153C, YPL058C, YEL072W, YEL069C, YFL050C, YNR059W, YNR060W, YNR061C, YNR062C, YNR063W, YNR064C, YNR065C, YNR066C, YNR067C, YNR068C, YNR069C, YNR0…		ENA2, YER138W-A, BUR6, YPS6, YOL159C-A, YOL160W
5	Resistance	Acidic or Non-acidic	YBL106C, YBL058W, YBR088C, YBR089W, YBR250W, YDR243C, YDR406W, YDR458C, YEL032W, YER164W, YGL229C, YGL201C, YHR034C, YHR207C, YJL062W, YJR023C, YJR137C, YMR216C, YNL271C, YOL034W, YOR020C, YOR020W-A, YOR161C, YOR262W, YPR022C	YBL113C, YBL113W-A, YBL112C, YBL111C, YBL109W, YBL108C-A, YBL108W, YBL107W-A, YBL107C, YBL106C, YBL105C, YBL104C, YDL039C, YDL037C, YDL036C, YDL035C, YIL087C, YIL086C, YIL085C, YIL084C, YIL083C, YIL082W, YIL079C, YIL078W, YIL077C, YHR214C-D, YHR214C-E, YHR215W	YAR035W, YAR035C-A, YCR106W, YDL239C, YDL238C, YDL237W, YDL236W, YDL235C, YDL234C, YDL233W, YDL232W, YDL231C, YDR098C, YDR209C, YDR210W, YDR365C, YGR162W, YGR163W, YGR164W, YHL047C, YHL046W-A, YIL166C, YIL165C, YIL164C, YIR039C, YJL121C, YJL120W, YJL119C, YJL118W, YJL117W, YJL116C, YJL115W, YKR103W, YKR104W, YKR105C, YKR106W, YLR035C, YLR036C, YLR037C, YLR038C, YLR226W, YLR227C, YLR228C, YLR256W,…	YBL113C, YBL113W-A, YBL112C, YBL111C, YBL109W, YBL108C-A, YBL108W, YBL107W-A, YBL107C, YBL106C, YBL105C, YBL104C, YDL039C, YDL037C, YDL036C, YDL035C, YIL087C, YIL086C, YIL085C, YIL084C, YIL083C, YIL082W, YIL079C, YIL078W, YIL077C, YAR035W, YAR035C-A, YCR106W, YDL239C, YDL238C, YDL237W, YDL236W, YDL235C, YDL234C, YDL233W, YDL232W, YDL231C, YDR098C, YDR209C, YDR210W, YDR365C, YGR162W, YGR163W, YGR1…		RDS1, YEL073C, YEL074W, YEL075C, YEL075W-A, YEL076C, YEL076C-A, YEL077C, YEL077W-A, MNT4, FRE4, YNR061C, YNR062C, PAU20, YOL162W, YOL163W, BDS1, YOL164W-A, AAD15, YOL166C, YOL166W-A, YPR022C
4	Resistance	Acidic or Non-acidic	YAL014C, YAL013W, YBR239C, YDL181W, YDR088C, YDR110W, YDR374C, YDR374W-A, YDR496C, YFL033C, YGL229C, YGL035C, YIL005W, YJL098W, YJR103W, YJR137C, YKL108W, YKL034W, YKR031C, YKR032W, YKR034W, YKR075C, YKR089C, YKR090W, YLL015W, YLR305C, YML070W, YMR002W, YMR047C, YMR150C, YMR151W, YMR152W, YNR045W, YOR178C, YPL155C, YPL085W, YPR022C, YAL032C, YBL105C, YBR250W, YCL024W, YCR095C, YDR458C, YEL032W, Y…	YFL049W, YFL048C, YFL047W, YFL046W, YFL045C, YFL044C, YFL042C, YFL041W-A, YFL041W, YGR108W, YGR109C, YGR110W, YGR296W	YBR008C, YBR009C, YBR010W, YBR011C, YDR039C, YDR050C, YDR211W, YDR212W, YDR318W, YDR366C, YDR367W, YDR368W, YDR369C, YFR057W, YKR093W, YML133C, YML133W-B, YML133W-A, YML132W, YML131W, YML130C, YML129C, YML036W, YML035C, YML034W, YMR058W, YPR132W, YPR133C, YBL004W, YBL003C, YEL072W, YEL071W, YEL070W, YHR208W, YHR209W, YHR210C, YHR211W, YHR212C, YHR212W-A, YHR213W, YHR213W-A, YHR213W-B, YHR214W, YH…	YFL049W, YFL048C, YFL047W, YFL046W, YFL045C, YFL044C, YFL042C, YFL041W-A, YFL041W, YGR108W, YGR109C, YGR110W, YGR296W, YBR008C, YBR009C, YBR010W, YBR011C, YDR039C, YDR050C, YDR211W, YDR212W, YDR318W, YDR366C, YDR367W, YDR368W, YDR369C, YFR057W, YKR093W, YML133C, YML133W-B, YML133W-A, YML132W, YML131W, YML130C, YML129C, YML036W, YML035C, YML034W, YMR058W, YPR132W, YPR133C, YBL004W, YBL003C, YEL072…		SPO23, HIS4, YCR108C, RSM10, ARX1, YDR366C, KEI1, YPR1, HEH2, HXT13, DSF1, DLD3, RMD6, RTR1, EMP65, COX15, MAG1, DDI1, UBP5, FTR1, YER145C-A, LSM5, SCC4, YER147C-A, SPT15, YER148W-A, PEA2, SPI1, UBP3, YER152C, YER152W-A, PET122, OXA1, BEM2, YER156C, COG3, YER158C, YER158W-A, SAP4, THG1, RTS3, STE20, YHL008C, IMD2, YHR217C, MET5, YLR162W, RRT15, MAS1, YLR163W-A, YLR173W, IDP2, CBF5, SST2, RIF2, SR…
3	Resistance	Acidic or Non-acidic	YGR246C, YGR247W, YHL033C, YHL028W, YHR047C, YHR071C-A, YHR072W, YIL149C, YIL129C, YLR277C, YLR396C, YLR408C, YMR070W, YMR073C, YMR150C, YMR151W, YMR152W, YMR162C, YNL257C, YNL014W, YOR323C, YOR363C	YCR095W-A, YIR039C, YIR040C, YIR041W, YIR042C, YNL328C, YNL327W, YNL326C, YNR059W, YNR060W, YNR061C, YNR062C	YAR047C, YDR034C-A, YDR034W-B, YDR035W, YDR047W, YDR048C, YDR049W, YDR050C, YDR317W, YHR209W, YHR210C, YHR211W, YHR212C, YHR212W-A, YHR213W, YHR213W-A, YHR213W-B, YHR214W, YHR214W-A, YHR214C-D, YHR214C-E, YHR215W, YHR216W, YHR217C, YHR218W, YHR218W-A, YHR219W, YHR219C-A, YIL177C, YIL177W-A, YIL176C, YIL173W, YIL172C, YIL171W-A, YIL169C, YIR040C, YIR041W, YIR042C, YJL225C, YJL225W-A, YJL223C, YJL2…	YCR095W-A, YIR039C, YIR040C, YIR041W, YIR042C, YAR047C, YDR034C-A, YDR034W-B, YDR035W, YDR047W, YDR048C, YDR049W, YDR050C, YDR317W, YHR209W, YHR210C, YHR211W, YHR212C, YHR212W-A, YHR213W, YHR213W-A, YHR213W-B, YHR214W, YHR214W-A, YHR214C-D, YHR214C-E, YHR215W, YHR216W, YHR217C, YHR218W, YHR218W-A, YHR219W, YHR219C-A, YIL177C, YIL177W-A, YIL176C, YIL173W, YIL172C, YIL171W-A, YIL169C, YJL225C, YJL2…		PKC1, SRO77, FLR1, HHF1, HHT1, IPP1, AAD4, MRH1, ENA5, ENA1, BAP3, GCD6, TCP1, HIM1, GDI1, YER137C, YER137W-A, RIM15, ALR2, YFL051C, YFL052W, DAK2, YFL054C, AGP3, AAD6, AAD16, THI5, YFR057W, VMA7, YGR021W, YGR022C, MTL1, MSP1, ERV1, SET5, CRG1, YHR210C, FLO5, YHR212C, YHR212W-A, YHR213W, YHR213W-A, YHR213W-B, YHR214C-D, YHR214C-E, YHR214W, YHR214W-A, PHO12, YIR040C, PAU15, YIR042C, PGU1, AAD10, T…
2	Resistance	Acidic or Non-acidic		YIR039C, YIR040C, YIR041W, YIR042C, YNR059W, YNR060W, YNR061C, YNR062C, YNR063W, YNR064C, YNR065C, YNR066C, YNR067C, YNR068C, YNR069C, YNR070W, YNR071C, YNR072W, YNR073C, YNR074C, YNR075W, YNR075C-A, YNR076W, YNR077C	YDR040C, YDR041W, YDR102C, YDR103W, YDR104C, YGR024C, YGR026W, YGR028W, YGR029W, YGR159C, YGR160W, YHR049W, YHR049C-A, YIL169C, YJL225C, YJL225W-A, YJL223C, YJL222W-B, YJL222W-A, YJL222W, YJL221C, YJL220W, YJL219W, YJL218W, YJL217W, YJL216C, YLR035C, YLR036C, YLR154W-A, YLR226W, YLR227C, YLR228C, YNL059C, YNL058C, YNL057W, YNL056W, YNL055C, YOL151W, YOL150C, YOL149W, YOL148C, YOL147C, YOL146W, Q0…	YIR039C, YIR040C, YIR041W, YIR042C, YDR040C, YDR041W, YDR102C, YDR103W, YDR104C, YGR024C, YGR026W, YGR028W, YGR029W, YGR159C, YGR160W, YHR049W, YHR049C-A, YIL169C, YJL225C, YJL225W-A, YJL223C, YJL222W-B, YJL222W-A, YJL222W, YJL221C, YJL220W, YJL219W, YJL218W, YJL217W, YJL216C, YLR035C, YLR036C, YLR154W-A, YLR226W, YLR227C, YLR228C, YNL059C, YNL058C, YNL057W, YNL056W, YNL055C, YOL151W, YOL150C, YO…		Q0010, Q0017, Q0032, COX1, AI1, AI2, AI3, AI4, AI5_ALPHA, AI5_BETA, ATP8, ATP6, Q0092, COB, BI2, BI3, BI4, OLI1, VAR1, Q0142, Q0143, Q0144, SCEI, Q0182, COX2, Q0255, COX3, Q0297, NUP60, BUD14, ADE1, KIN3, CDC15, YAR019W-A, PAU7, YAR023C, UIP3, YAR028W, YAR029W, YAR030C, PRM9, MST28, YAR035C-A, YAT1, YAR047C, SEA4, MIX23, YBL107W-A, PAU9, YBL108W, YBL109W, YBL111C, YBL112C, YBL113C, YBL113W-A, YBR…
1	Resistance	Acidic or Non-acidic	YML103C, YNL061W	YAL001C, YAR002W, YAR002C-A, YAR003W, YAR007C, YAR008W, YAR014C, YAR015W, YAR018C, YAR019C, YAR019W-A, YAR020C, YAR023C, YAR027W, YAR028W, YAR029W, YAR030C, YAR031W, YAR033W, YAR035W, YAR035C-A, YAR042W, YAR047C, YAR050W, YAR053W, YAR060C, YAR064W, YAR066W, YAR068W, YAR069C, YAR070C, YAR071W, YAR073W, YAR075W, YCL076W, YCL073C, YCL069W, YCL068C, YDL248W, YDL247W-A, YDL247W, YDL246C, YDL245C, YDL2…	YAL063C, YDL248W, YDL247W-A, YDL247W, YDL246C, YDL245C, YDR028C, YDR029W, YDR030C, YDR031W, YDR032C, YDR099W, YDR100W, YDR101C, YGR017W, YGR018C, YGR024C, YGR161C, YHL008C, YHL007C, YHR050W, YHR050W-A, YHR051W, YHR052W, YHR052W-A, YHR053C, YHR054C, YHR054W-A, YHR055C, YHR056C, YHR056W-A, YHR057C, YHR058C, YLR161W, YLR162W, YLR162W-A, YMR319C, YMR320W, YMR321C, YMR322C, YMR323W, YMR324C, YMR325W, …	YAL001C, YAR002W, YAR002C-A, YAR003W, YAR007C, YAR008W, YAR014C, YAR015W, YAR018C, YAR019C, YAR019W-A, YAR020C, YAR023C, YAR027W, YAR028W, YAR029W, YAR030C, YAR031W, YAR033W, YAR035W, YAR035C-A, YAR042W, YAR047C, YAR050W, YAR053W, YAR060C, YAR064W, YAR066W, YAR068W, YAR069C, YAR070C, YAR071W, YAR073W, YAR075W, YCL076W, YCL073C, YCL069W, YCL068C, YDL248W, YDL247W-A, YDL247W, YDL246C, YDL245C, YDL2…		TFC3, DEP1, SYN8, PRP45, CYC3, BDH2, GDH3, FLO9, YAL063C-A, TDA8, YAL064W, YAL064W-B, YAL065C, YAL066W, SEO1, YAL067W-A, PAU8, YAL068W-A, YAL069W, ERP1, SWD1, RFA1, SEN34, SWH1, FLO1, YAR053W, YAR060C, YAR064W, YAR066W, YAR068W, YAR069C, YAR070C, PHO11, IMD1, YAR075W, HTA2, UTP20, YBL029C-A, SHP1, ERT1, YBR241C, MRPS5, YBR284W, PCA1, PHO89, RER1, YCL001W-A, YCL001W-B, YCL002C, PGS1, LDB16, VMA9, …

## Sheet: Condition Category
Score	Condition	SNP or CNV
Performance	Acidic	YER138W-A, ENA2, YHR218W, YHR218W-A, YHR219C-A, YHR219W, MNT4, FRE4, YNR061C, YNR062C, SPO23, HEH2, RTR1, EMP65, COX15, MAG1, DDI1, UBP5, FTR1, YER145C-A, LSM5, SCC4, YER147C-A, SPT15, YER148W-A, PEA2, SPI1, UBP3, YER152C, YER152W-A, PET122, OXA1, BEM2, YER156C, COG3, YER158C, YER158W-A, BUR6, SKY1, YOL159C-A, YOL160W, SRO77, YCR108C, ENA1, RSM10, ARX1, DSF1, DLD3, RMD6, YEL073C, YEL074W, YEL075C…
Robustness	Acidic	YPS6, RDS1, THG1, YLR154W-A, YLR162W, RRT15, MAS1, YLR163W-A, YLR173W, IDP2, CBF5, BUR2, ADY4, ECM22, ARP5, Q0010, Q0017, Q0032, COX1, AI1, AI2, AI3, AI4, AI5_ALPHA, AI5_BETA, ATP8, ATP6, Q0092, COB, BI2, BI3, BI4, OLI1, VAR1, Q0142, Q0143, Q0144, SCEI, Q0182, COX2, Q0255, COX3, Q0297, BUD14, ADE1, KIN3, CDC15, YAR019W-A, PAU7, YAR023C, UIP3, YAR028W, YAR029W, YAR030C, PRM9, MST28, YAR035C-A, YAT…
Resistance	Acidic	ENA2, YER138W-A, YHR218W, YHR218W-A, YHR219C-A, YHR219W, YPS6, MNT4, FRE4, YNR061C, YNR062C, SPO23, RDS1, HEH2, YEL073C, YEL074W, YEL075C, YEL075W-A, YEL076C, YEL076C-A, YEL077C, YEL077W-A, RTR1, EMP65, COX15, MAG1, DDI1, UBP5, FTR1, YER145C-A, LSM5, SCC4, YER147C-A, SPT15, YER148W-A, PEA2, SPI1, UBP3, YER152C, YER152W-A, PET122, OXA1, BEM2, YER156C, COG3, YER158C, YER158W-A, BUR6, SAP4, MET5, SK…
Performance	Non-acidic	FLR1, HHF1, HHT1, IPP1, HIS4, YDR366C, KEI1, YPR1, YFR057W, MSP1, ERV1, POP6, NAG1, IMO32, GSC2, YGR111W, SHY1, DAM1, YGR114C, YGR115C, SST2, RIF2, SRC1, YOL159C-A, YOL160W, PAU20, YOL162W, YOL163W, BDS1, YOL164W-A, AAD15, YOL166C, YOL166W-A
Robustness	Non-acidic	AAD10, THI11, YJR157W, HXT16, SOR1, MPH3, COS5, YJR162C, RSC9, MSC1, YBR013C, BUR6, CHC1, YJR154W, RPC82, QCR2, AQY1, HPA2, YPR202W, YPR203W, YPR204C-A, YPR204W
Resistance	Non-acidic	AAD10, THI11, YJR157W, HXT16, SOR1, MPH3, COS5, YJR162C, RSC9, MSC1, FLR1, HHF1, HHT1, IPP1, YBR012C, YBR013C, HIS4, YDR366C, KEI1, YPR1, BUR6, YFR057W, CHC1, MSP1, ERV1, POP6, NAG1, IMO32, GSC2, YGR111W, SHY1, DAM1, YGR114C, YGR115C, YJR154W, RNH203, SST2, RIF2, SRC1, YOL159C-A, YOL160W, PAU20, YOL162W, YOL163W, BDS1, YOL164W-A, AAD15, YOL166C, YOL166W-A, RPC82, QCR2, AQY1, HPA2, YPR202W, YPR203…
Performance	Acidic or Non-acidic	YER138W-A, YHR218W, YHR218W-A, YHR219C-A, YHR219W, YOL159C-A, YOL160W, ENA2, BUR6, MNT4, FRE4, YNR061C, YNR062C, SPO23, YCR108C, RSM10, ARX1, HEH2, DSF1, DLD3, RMD6, YEL073C, YEL074W, YEL075C, YEL075W-A, YEL076C, YEL076C-A, YEL077C, YEL077W-A, RTR1, EMP65, COX15, MAG1, DDI1, UBP5, FTR1, YER145C-A, LSM5, SCC4, YER147C-A, SPT15, YER148W-A, PEA2, SPI1, UBP3, YER152C, YER152W-A, PET122, OXA1, BEM2, Y…
Robustness	Acidic or Non-acidic	YPS6, RDS1, YCR108C, HIM1, HXT13, YEL073C, YEL074W, YEL075C, YEL075W-A, YEL076C, YEL076C-A, YEL077C, YEL077W-A, THG1, YHR218W, YHR218W-A, YHR219C-A, YHR219W, YIR040C, PAU15, YIR042C, PGU1, AAD10, THI11, YJR157W, HXT16, SOR1, MPH3, COS5, YJR162C, ACS2, YLR154W-A, YLR162W, RRT15, MAS1, YLR163W-A, YLR173W, IDP2, CBF5, BUR2, ADY4, ECM22, RSC9, MSC1, ARP5, ZPS1, YOL159C-A, YOL160W, PAU20, YOL162W, YOL…
Resistance	Acidic or Non-acidic	YHR218W, YHR218W-A, YHR219C-A, YHR219W, ENA2, YER138W-A, BUR6, YPS6, YOL159C-A, YOL160W, RDS1, YEL073C, YEL074W, YEL075C, YEL075W-A, YEL076C, YEL076C-A, YEL077C, YEL077W-A, MNT4, FRE4, YNR061C, YNR062C, PAU20, YOL162W, YOL163W, BDS1, YOL164W-A, AAD15, YOL166C, YOL166W-A, YPR022C, SPO23, HIS4, YCR108C, RSM10, ARX1, YDR366C, KEI1, YPR1, HEH2, HXT13, DSF1, DLD3, RMD6, RTR1, EMP65, COX15, MAG1, DDI1,…
